# Supplementary material for: Environmental pollution is associated with increased risk of psychiatric disorders in the US and Denmark
Source: PLoS Biol. 2019 Aug 20;17(8):e3000353. doi: 10.1371/journal.pbio.3000353 (PMC6701746; doi:10.1371/journal.pbio.3000353)
Supplement: S1 Data — (XLSX) [file pbio.3000353.s001.xlsx]

## Sheet: Complete_Study_Data_Censored
* is used to censor the counties where counts are too few (<30).
** is used to censor all the counties of South Carolina In accordance with the data use agreement.
County_name	Areaname	Full_Names	State_FIPS	State_name	County_FIPS	Offset	Bipolar_Disorder	Schizophrenia	Depression	Personality_Disorder	Parkinsons_Disease	Epilepsy	Bipolar_2_Claims	Lithium	Bipolar_Lithium	Perc_Am_Ind	Perc_Asian	Perc_Black_Hisp	Perc_Black_non_Hisp	Perc_Pacific	Perc_White_Hisp	Perc_White_non_Hisp	Perc_Poor	Perc_Insured	Perc_Urban	Income	Pop_Density	EQI	Air_EQI	Water_EQI	Land_EQI	Sociod_EQI	Built_EQI	Good_days	Bad_days
Autauga County	Autauga, AL	Autauga County AL	1	AL	1001	12778	119	70	740	*	*	120	82	31	123	0.516	0.548	0.112	17.169	0.004	1.331	79.506	11.854	81.998	55.4	26228	85.385	0.004	0.955	-1.11	-0.707	0.67	-0.497	11.552	3.285
Baldwin County	Baldwin, AL	Baldwin County AL	1	AL	1003	32498	305	154	1740	61	36	397	233	72	328	0.509	0.348	0.105	9.955	0.015	2.017	86.222	10.267	78.838	45.4	28269	113.146	0.2	0.718	-0.566	-1.084	0.553	0.402	8.486	0.931
Barbour County	Barbour, AL	Barbour County AL	1	AL	1005	6356	46	39	363	*	*	49	35	*	52	0.441	0.329	0.301	46.503	0.007	2.409	49.687	21.392	74.602	29.5	21999	33.606	-0.951	0.131	-0.978	-1.281	-1.236	0.049	10.868	2.518
Bibb County	Bibb, AL	Bibb County AL	1	AL	1007	4500	34	31	285	*	*	44	*	*	43	0.272	0.117	0.188	22.447	0	1.023	75.625	16.306	78.702	18.2	20320	34.673	-1.089	0.065	-0.968	-0.827	-0.6	-1.291	11.251	3.34
Blount County	Blount, AL	Blount County AL	1	AL	1009	9310	63	52	514	*	*	83	45	*	72	0.562	0.164	0.024	1.497	0.025	5.961	91.06	12.446	79.566	9.2	22911	90.488	-0.514	0.402	-0.719	-0.623	0.297	-1.263	11.963	1.642
Bullock County	Bullock, AL	Bullock County AL	1	AL	1011	1991	*	*	78	*	*	*	*	*	*	0.445	0.214	0.757	71.485	0	4.266	22.682	25.71	68.742	38.4	17976	17.638	-2.083	-0.309	-1.451	-1.258	-1.824	-1.796	11.059	2.163
Butler County	Butler, AL	Butler County AL	1	AL	1013	3815	*	*	201	*	*	31	*	*	*	0.202	0.347	0.294	40.97	0	0.448	57.6	20.757	81.694	24.7	23733	25.699	-1.296	-0.07	-1.528	-1.679	-1.296	-0.058	10.238	1.944
Calhoun County	Calhoun, AL	Calhoun County AL	1	AL	1015	29563	293	138	1647	63	*	273	206	49	307	0.406	0.672	0.101	19.436	0.093	1.806	76.581	16.6	82.872	69.1	26343	188.293	0.171	1.027	-0.928	-0.067	-0.37	0.405	11.771	1.396
Chambers County	Chambers, AL	Chambers County AL	1	AL	1017	9644	59	33	472	*	*	65	40	*	60	0.09	0.194	0.211	38.314	0	0.745	60.129	16.954	85.976	50.3	22404	57.533	-0.458	0.612	-1.004	-0.237	-0.699	-0.408	10.676	1.177
Cherokee County	Cherokee, AL	Cherokee County AL	1	AL	1019	4963	41	*	368	*	*	48	30	*	42	0.314	0.257	0.012	5.554	0	1.028	92.175	15.959	82.728	0	22541	44.154	-0.658	0.177	-0.97	-0.195	-0.674	-0.619	11.47	1.369
Chilton County	Chilton, AL	Chilton County AL	1	AL	1021	8980	74	52	461	*	*	92	44	*	84	0.299	0.294	0.2	10.601	0.029	3.289	84.751	14.8	81.397	12.1	22290	62.021	-0.542	0.171	-1.06	-0.665	-0.141	-0.447	11.361	2.573
Choctaw County	Choctaw, AL	Choctaw County AL	1	AL	1023	5011	33	30	293	*	*	34	*	*	34	0.085	0.053	0.295	44.022	0	0.453	54.928	19.478	84.926	0	22389	15.315	-1.584	-0.362	-1.242	-1.717	-1.243	-0.743	10.512	3.394
Clarke County	Clarke, AL	Clarke County AL	1	AL	1025	4471	*	*	210	*	*	51	*	*	*	0.179	0.186	0.299	43.071	0	0.368	55.703	20.542	83.575	25.6	22256	21.028	-1.219	-0.131	-1.122	-1.877	-0.932	-0.227	11.47	2.792
Clay County	Clay, AL	Clay County AL	1	AL	1027	2092	*	*	83	*	*	*	*	*	*	0.305	0.135	0.128	15.172	0.021	1.639	82.054	13.575	83.076	0	22574	22.584	-0.904	-0.172	-0.988	-0.189	-0.748	-0.878	10.84	1.013
Cleburne County	Cleburne, AL	Cleburne County AL	1	AL	1029	4737	35	32	287	*	*	35	30	*	36	0.304	0.18	0.021	3.929	0	1.632	93.429	14.635	83.829	0	22228	26.351	-0.857	0.023	-0.858	-0.26	-0.476	-1.234	11.087	0.602
Coffee County	Coffee, AL	Coffee County AL	1	AL	1031	8538	57	46	439	*	*	73	41	*	60	0.901	1.112	0.231	18.377	0.122	2.773	74.972	14.152	80.251	44.6	28715	71.631	-0.487	0.422	-1.086	-1.371	-0.163	0.037	10.868	2.491
Colbert County	Colbert, AL	Colbert County AL	1	AL	1033	13384	120	76	740	*	*	121	88	34	135	0.379	0.334	0.102	16.726	0.011	1.226	80.492	14.525	84.848	52.9	24331	92.199	0.287	1.044	-0.915	-0.207	0.02	0.397	11.361	2.053
Conecuh County	Conecuh, AL	Conecuh County AL	1	AL	1035	2427	*	*	99	*	*	*	*	*	*	0.253	0.059	0.312	43.544	0.015	0.431	54.991	22.627	83.409	0	21066	15.21	-2.168	-0.458	-0.934	-2.215	-1.387	-1.882	10.101	2.053
Coosa County	Coosa, AL	Coosa County AL	1	AL	1037	1949	*	*	92	*	*	*	*	*	*	0.378	0.035	0.229	32.178	0	1.126	65.649	13.661	85.644	2.6	20846	16.217	-1.562	-0.109	-1.515	-0.349	-0.783	-2.317	11.525	1.998
Covington County	Covington, AL	Covington County AL	1	AL	1039	7562	63	37	376	*	*	46	42	*	68	0.488	0.26	0.089	12.45	0	0.738	85.44	18.533	83.254	28	24388	35.594	-1.088	0.033	-1.389	-2.086	-0.931	0.273	10.43	2.135
Crenshaw County	Crenshaw, AL	Crenshaw County AL	1	AL	1041	2657	*	*	108	*	*	*	*	*	*	0.456	0.132	0.14	23.571	0	0.632	74.622	18.567	81.734	0	26189	22.635	-1.675	-0.516	-1.483	-1.451	-1.155	-1.018	10.156	1.889
Cullman County	Cullman, AL	Cullman County AL	1	AL	1043	15852	155	103	974	*	*	138	99	35	164	0.441	0.237	0.025	1.075	0.032	2.807	94.586	13.743	82.38	24.3	25294	111.287	-0.234	0.587	-1.034	-0.594	-0.068	-0.146	11.935	1.752
Dale County	Dale, AL	Dale County AL	1	AL	1045	7693	63	40	455	*	*	74	45	*	71	0.544	1.144	0.267	20.294	0.222	2.974	72.658	16.05	81.12	45.2	23561	85.801	-0.565	0.604	-0.914	-1.75	-0.357	0.055	11.634	2.929
Dallas County	Dallas, AL	Dallas County AL	1	AL	1047	7835	33	42	299	*	*	65	*	*	34	0.114	0.345	0.316	65.589	0.002	0.214	33.134	26.854	81.876	52.7	22302	42.837	-0.68	0.583	-1.445	-0.27	-1.672	0.285	11.58	3.23
DeKalb County	DeKalb, AL	DeKalb County AL	1	AL	1049	13273	134	79	670	*	*	120	98	*	137	0.875	0.206	0.051	1.723	0.106	7.984	87.87	15.721	79.392	11.7	24438	89.282	-0.555	0.395	-1.498	-0.541	-0.579	-0.109	10.758	0.602
Elmore County	Elmore, AL	Elmore County AL	1	AL	1051	20473	204	122	1228	*	*	202	142	71	227	0.461	0.466	0.154	20.916	0.026	1.334	75.68	11.837	74.576	37.5	25578	128.107	-0.186	0.492	-1.067	-0.556	0.835	-0.886	11.032	3.285
Escambia County	Escambia, AL	Escambia County AL	1	AL	1053	6841	46	30	419	*	*	89	*	*	49	2.882	0.287	0.143	31.328	0.008	0.775	63.731	18.893	78.506	39.2	20672	39.609	-0.949	0.455	-1.288	-2.041	-0.79	0.014	10.101	1.944
Etowah County	Etowah, AL	Etowah County AL	1	AL	1055	30391	314	211	2081	53	*	315	215	71	336	0.281	0.45	0.117	14.541	0.046	2.044	81.779	15.915	83.03	60.1	25379	193.733	0.187	1.262	-0.839	-0.593	-0.226	0.429	11.826	1.56
Fayette County	Fayette, AL	Fayette County AL	1	AL	1057	3124	*	*	164	*	*	*	*	*	30	0.23	0.23	0.044	11.843	0	0.81	86.554	17.146	86.258	21.6	22073	27.676	-0.897	-0.195	-1.047	-0.945	-0.685	-0.293	11.525	2.929
Franklin County	Franklin, AL	Franklin County AL	1	AL	1059	8583	60	51	505	*	*	82	36	*	68	0.396	0.123	0.146	4.091	0.406	9.211	85.027	17.607	81.037	27.4	23312	49.053	-0.646	0.243	-0.957	-0.449	-0.812	-0.317	11.716	2.19
Geneva County	Geneva, AL	Geneva County AL	1	AL	1061	5791	37	*	285	*	*	33	*	*	37	0.758	0.152	0.082	10.965	0	1.789	85.734	18.091	80.433	13.2	24773	45.196	-1.497	0.087	-1.396	-1.667	-0.955	-1.195	11.99	3.066
Greene County	Greene, AL	Greene County AL	1	AL	1063	1341	*	*	50	*	*	*	*	*	*	0.123	0.133	0.503	79.828	0	0.103	19.228	26.103	77.991	0	21315	13.644	-1.284	-0.203	-1.162	-0.443	-2.011	-0.28	11.415	3.75
Hale County	Hale, AL	Hale County AL	1	AL	1065	2698	*	*	150	*	*	*	*	*	*	0.137	0.148	0.372	58.796	0.016	0.487	39.77	20.629	74.156	15.2	19324	27.914	-1.515	-0.084	-1.526	-0.361	-1.204	-1.753	11.634	3.723
Henry County	Henry, AL	Henry County AL	1	AL	1067	3863	*	31	186	*	*	31	*	*	*	0.204	0.03	0.168	31.517	0.012	1.814	65.818	16.917	81.771	0	23324	29.634	-1.425	-0.099	-1.47	-1.36	-0.718	-1.265	11.963	3.148
Houston County	Houston, AL	Houston County AL	1	AL	1069	19937	178	111	1105	*	*	158	132	46	188	0.383	0.692	0.174	25.475	0	1.343	71.101	15.868	80.147	65.1	28540	172.614	0.131	0.884	-0.757	-1.676	-0.007	1.194	12.592	3.887
Jackson County	Jackson, AL	Jackson County AL	1	AL	1071	10178	103	45	485	*	*	81	61	*	109	1.667	0.258	0.039	3.716	0.006	1.483	91.043	15.163	86.347	23.7	23200	49.021	-0.178	0.324	-0.934	-0.311	-0.254	0.186	10.621	0.794
Jefferson County	Jefferson, AL	Jefferson County AL	1	AL	1073	140112	1058	863	7641	243	114	1149	753	255	1159	0.207	1.043	0.167	40.614	0.034	1.915	55.284	15.097	85.513	89.3	36041	598.433	0.757	1.599	-0.723	-0.158	0.283	0.742	12.209	2.683
Lamar County	Lamar, AL	Lamar County AL	1	AL	1075	3798	*	*	276	*	*	33	*	*	*	0.14	0.087	0.067	11.326	0	1.442	86.664	16.641	88.534	0	21022	23.477	-1.331	-0.248	-1.484	-1.135	-0.844	-0.896	11.497	2.984
Lauderdale County	Lauderdale, AL	Lauderdale County AL	1	AL	1077	18610	180	113	923	43	*	138	129	59	207	0.27	0.385	0.051	9.674	0.003	1.11	87.888	15.984	85.358	48.2	24863	134.191	0.366	1.157	-1.044	0.162	0.106	0.2	11.005	1.807
Lawrence County	Lawrence, AL	Lawrence County AL	1	AL	1079	9486	97	61	635	*	*	85	73	56	132	5.454	0.093	0.102	12.127	0.003	1.063	78.227	14.722	85.179	7.5	23963	49.38	-0.564	0.695	-1.015	-0.394	-0.171	-1.21	12.182	1.916
Lee County	Lee, AL	Lee County AL	1	AL	1081	33145	285	135	1802	73	*	215	206	44	299	0.244	1.702	0.113	23.113	0.007	1.379	72.591	15.765	79.128	66.9	23632	223.661	-0.006	1.095	-0.852	-0.324	-0.286	-0.077	10.813	1.423
Limestone County	Limestone, AL	Limestone County AL	1	AL	1083	20708	240	104	1263	34	*	150	173	53	248	0.566	0.442	0.097	13.178	0.013	3.067	81.893	12.476	80.139	33.3	26119	140.322	0.251	1.11	-0.93	0.135	0.37	-0.389	11.908	2.026
Lowndes County	Lowndes, AL	Lowndes County AL	1	AL	1085	2416	*	*	104	*	*	*	*	*	*	0.068	0.121	0.371	72.309	0.015	0.25	26.707	25.223	79.796	0	20438	17.171	-1.688	-0.169	-1.46	-0.53	-1.73	-1.499	10.895	3.093
Macon County	Macon, AL	Macon County AL	1	AL	1087	2822	*	*	96	*	*	*	*	*	*	0.125	0.505	0.518	82.799	0.004	0.28	15.251	24.962	75.331	50.7	18607	35.785	-0.999	0.415	-0.98	-0.997	-1.678	-0.107	11.005	2.984
Madison County	Madison, AL	Madison County AL	1	AL	1089	85170	1141	392	5061	147	54	605	840	230	1186	0.786	2.094	0.204	23.104	0.066	1.816	70.06	11.621	81.759	77.1	32924	408.867	0.778	1.119	-0.767	-0.053	0.861	0.596	11.388	1.67
Marengo County	Marengo, AL	Marengo County AL	1	AL	1091	5162	*	*	270	*	*	41	*	*	*	0.122	0.222	0.349	51.626	0	1.023	46.237	20.997	82.585	29.5	25034	21.439	-0.444	-0.13	-0.985	-0.091	-0.941	0.474	11.525	3.175
Marion County	Marion, AL	Marion County AL	1	AL	1093	5867	37	30	350	*	*	55	*	*	39	0.344	0.175	0.013	3.859	0.066	1.289	93.713	17.303	81.686	0.3	22210	39.225	-0.969	-0.07	-1.015	-1.169	-0.812	-0.322	11.525	2.491
Marshall County	Marshall, AL	Marshall County AL	1	AL	1095	22421	219	124	1198	*	*	193	177	48	232	0.565	0.297	0.026	1.577	0.119	7.768	88.667	15.779	79.482	42.6	26589	159.761	-0.088	0.507	-0.945	-0.464	-0.103	0.224	11.497	1.232
Mobile County	Mobile, AL	Mobile County AL	1	AL	1097	82926	493	313	3771	129	44	752	356	130	528	0.687	1.59	0.171	34.225	0.031	1.055	61.227	19.752	82.331	80.3	23840	334.885	-0.061	1.274	-0.776	-1.249	-0.275	0.258	8.924	1.013
Monroe County	Monroe, AL	Monroe County AL	1	AL	1099	4499	*	*	150	*	*	31	*	*	*	1.184	0.358	0.266	40.367	0	0.438	56.717	18.403	83.085	21.5	22542	21.828	-1.396	-0.177	-1.202	-1.68	-0.941	-0.77	11.224	2.327
Montgomery County	Montgomery, AL	Montgomery County AL	1	AL	1101	53195	445	370	2831	64	71	429	314	164	509	0.244	1.132	0.231	51.366	0.039	1.041	45.06	18.379	81.117	88.1	32325	285.775	0.313	1.064	-0.845	-0.56	-0.011	0.714	10.977	3.75
Morgan County	Morgan, AL	Morgan County AL	1	AL	1103	40229	492	311	2848	59	40	364	380	136	526	0.674	0.529	0.107	11.646	0.124	4.122	81.741	13.904	83.442	56.4	29247	202.46	0.474	1.484	-0.992	-0.376	0.319	0.343	12.045	1.971
Perry County	Perry, AL	Perry County AL	1	AL	1105	1443	*	*	53	*	*	*	*	*	*	0.087	0	0.521	68.348	0.069	0.278	30.299	28.511	74.154	0	19405	14.761	-1.988	-0.371	-1.489	-0.31	-2.278	-1.704	11.251	2.984
Pickens County	Pickens, AL	Pickens County AL	1	AL	1107	3776	*	*	187	*	*	42	*	*	*	0.088	0.098	0.294	42.758	0.01	0.451	55.934	20.396	83.898	0	22554	21.804	-1.2	-0.298	-1.481	-0.706	-1.01	-0.644	11.58	3.613
Pike County	Pike, AL	Pike County AL	1	AL	1109	6563	50	32	327	*	*	43	32	*	53	0.697	0.623	0.282	37.049	0.007	1.089	58.943	20.938	77.623	39.8	26956	45.323	-0.953	0.06	-1.417	-1.368	-1.154	0.316	10.183	1.834
Randolph County	Randolph, AL	Randolph County AL	1	AL	1111	5563	40	*	302	*	*	41	*	*	41	0.252	0.31	0.133	22.378	0	1.141	75.309	15.816	81.52	21.5	21413	38.889	-0.824	-0.058	-1.046	-0.397	-0.77	-0.556	10.183	0.712
Russell County	Russell, AL	Russell County AL	1	AL	1113	15865	160	97	1062	52	*	123	123	*	164	0.329	0.461	0.294	41.803	0.106	1.63	54.472	19.193	81.889	63.7	22611	79.306	-0.095	1.221	-1.036	-0.676	-0.756	0.415	11.689	3.175
St. Clair County	St. Clair, AL	St. Clair County AL	1	AL	1115	14924	145	85	893	*	*	126	106	37	157	0.377	0.241	0.019	8.103	0.019	1.239	89.218	13.188	79.744	12.3	24682	129.601	-0.201	0.821	-1.547	-0.622	0.293	-0.374	12.319	1.944
Shelby County	Shelby, AL	Shelby County AL	1	AL	1117	53154	411	272	3063	63	41	454	289	101	460	0.331	1.312	0.037	8.896	0.01	2.698	86.077	7.155	81.193	64.3	36024	245.249	0.939	1.18	-0.851	-0.605	1.942	0.307	12.018	2.82
Sumter County	Sumter, AL	Sumter County AL	1	AL	1119	3014	*	*	98	*	*	*	*	*	*	0.064	0.141	0.75	73.884	0	0.389	24.433	27.282	77.406	0	19093	14.22	-1.142	-0.333	-1.003	-0.303	-2.134	0.176	10.95	3.449
Talladega County	Talladega, AL	Talladega County AL	1	AL	1121	14983	92	86	721	*	*	122	59	*	99	0.208	0.323	0.193	31.364	0.021	0.81	66.486	17.163	80.759	44.7	25423	108.909	0.078	0.905	-0.525	0.119	-0.506	0.059	11.826	2.299
Tallapoosa County	Tallapoosa, AL	Tallapoosa County AL	1	AL	1123	6270	54	35	311	*	*	59	33	*	58	0.218	0.264	0.11	26.11	0.002	0.702	72.26	16.551	83.295	24.1	23924	57.232	-0.386	0.164	-1.05	-0.335	-0.519	0.127	10.95	1.588
Tuscaloosa County	Tuscaloosa, AL	Tuscaloosa County AL	1	AL	1125	29593	232	266	1930	34	*	218	162	57	248	0.257	0.973	0.114	29.912	0.028	1.311	66.596	16.673	80.45	70.7	28833	139.235	0.275	1.2	-1.063	-0.568	-0.008	0.598	11.47	3.504
Walker County	Walker, AL	Walker County AL	1	AL	1127	13560	145	105	780	*	*	133	99	32	149	0.356	0.2	0.149	6.305	0.01	1.02	91.386	16.007	84.667	22.7	24734	86.884	-0.382	0.471	-0.993	-0.556	-0.36	-0.187	11.497	2.491
Washington County	Washington, AL	Washington County AL	1	AL	1129	3136	*	*	119	*	*	35	*	*	*	6.88	0.028	0.268	26.472	0	0.542	65.062	17.949	83.391	0	19789	15.802	-1.76	-0.22	-1.006	-1.702	-0.72	-2.045	10.731	2.765
Wilcox County	Wilcox, AL	Wilcox County AL	1	AL	1131	1559	*	*	46	*	*	*	*	*	*	0.131	0.108	0.44	71.631	0.015	0.232	27.365	30.128	76.447	0	17995	13.938	-2.142	-0.526	-1.066	-0.886	-2.691	-1.32	11.607	2.956
Winston County	Winston, AL	Winston County AL	1	AL	1133	4789	45	*	236	*	*	39	*	*	50	0.409	0.155	0.004	0.666	0.016	1.781	96.384	17.03	81.675	16.4	21957	39.148	-1.233	0.016	-1.082	-1.406	-0.977	-0.741	11.853	1.971
Apache County	Apache, AZ	Apache County AZ	4	AZ	4001	3817	*	*	138	*	*	*	*	*	*	75.621	0.193	0.142	0.403	0.084	3.712	19.105	29.588	72.062	23.9	17524	6.304	-2.448	-1.252	0.927	0.094	-3.866	-2.007	7.966	0.411
Cochise County	Cochise, AZ	Cochise County AZ	4	AZ	4003	18763	126	66	865	*	*	106	89	*	132	1.309	1.825	0.543	3.73	0.277	29.94	60.26	16.66	72.135	66.4	24732	21.006	0.217	-0.255	1.096	0.655	-0.467	0.266	14.618	5.311
Coconino County	Coconino, AZ	Coconino County AZ	4	AZ	4005	16222	138	65	865	*	*	87	95	*	144	29.426	0.939	0.177	1.086	0.111	10.49	56.314	16.285	74.829	64	26362	6.974	0.562	0.339	1.055	-0.209	-0.384	1.24	8.431	0.766
Gila County	Gila, AZ	Gila County AZ	4	AZ	4007	15822	67	37	509	56	*	74	47	*	77	14.253	0.548	0.093	0.498	0.023	15.696	68.163	17.951	77.782	56	22989	10.971	0.052	-0.447	0.881	0.665	-0.91	0.568	12.072	3.723
Graham County	Graham, AZ	Graham County AZ	4	AZ	4009	11463	54	*	408	*	*	46	36	*	58	15.722	0.685	0.203	1.934	0.067	27.06	53.954	20.098	72.418	44.3	17966	8.014	-0.213	-0.432	0.794	1.035	-1.125	-0.19	12.483	4.927
Greenlee County	Greenlee, AZ	Greenlee County AZ	4	AZ	4011	8702	40	*	337	*	*	39	*	*	43	2.213	0.307	0.28	0.467	0.2	45.061	51.007	12.425	95.894	50.6	23136	4.363	-1.032	-1.772	0.878	0.751	-0.215	-1.939	12.072	0.547
La Paz County	La Paz, AZ	La Paz County AZ	4	AZ	4012	1531	*	*	101	*	*	*	*	*	*	13.152	0.467	0.151	0.809	0.106	20.103	64.122	18.967	72.656	43.4	19743	4.447	-0.568	-0.639	0.907	0.378	-1.897	0.292	0.985	34.52
Maricopa County	Maricopa, AZ	Maricopa County AZ	4	AZ	4013	1092710	9042	3232	53636	1104	518	5267	6317	2480	10004	2.098	2.571	0.471	3.757	0.193	26.856	62.493	13.697	74.815	97.1	31757	437.29	1.307	1.336	1.298	0.771	0.529	0.496	1.259	32.685
Mohave County	Mohave, AZ	Mohave County AZ	4	AZ	4015	38001	345	158	2228	43	34	254	239	83	378	2.444	0.932	0.194	0.704	0.152	11.463	82.859	15.835	70.365	75.6	20846	14.636	0.48	0.207	0.93	0.819	-0.396	0.431	2.929	14.29
Navajo County	Navajo, AZ	Navajo County AZ	4	AZ	4017	9827	40	30	401	*	*	53	*	*	48	48.155	0.4	0.133	0.906	0.047	7.725	41.497	23.698	70.102	42	17313	11.354	-0.989	-0.637	1.227	-0.399	-2.19	-0.128	8.733	0.903
Pima County	Pima, AZ	Pima County AZ	4	AZ	4019	273256	1529	773	12654	330	180	1374	1037	487	1793	3.482	2.362	0.465	2.934	0.17	29.866	59.044	15.58	76.437	91.5	27244	111.048	0.757	0.58	1.163	0.639	0.037	0.395	4.462	23.515
Pinal County	Pinal, AZ	Pinal County AZ	4	AZ	4021	66853	545	210	3285	59	32	368	361	113	576	7.585	0.876	0.418	2.935	0.185	28.466	58.456	15.089	65.012	64.6	20962	63.546	0.062	0.065	1.084	1.1	-0.763	-0.49	2.71	27.347
Santa Cruz County	Santa Cruz, AZ	Santa Cruz County AZ	4	AZ	4023	5664	*	*	156	*	*	*	*	*	*	0.797	0.618	0.277	0.243	0.14	79.774	17.965	19.591	67.698	67.6	19110	35.387	-0.301	-0.052	1.148	0.426	-1.628	0.019	14.344	4.298
Yavapai County	Yavapai, AZ	Yavapai County AZ	4	AZ	4025	31895	266	121	1807	43	35	171	184	63	296	1.69	0.619	0.127	0.493	0.102	10.782	84.889	12.926	74.055	62.6	23203	26.551	0.693	-0.179	0.982	0.765	0.221	0.751	9.745	4.599
Yuma County	Yuma, AZ	Yuma County AZ	4	AZ	4027	40408	118	53	960	*	*	129	86	*	123	1.848	1.093	0.841	1.766	0.294	52.282	40.857	18.408	64.304	86.9	20289	35.722	-0.274	0.354	0.962	0.527	-1.793	-0.104	1.725	36.573
Arkansas County	Arkansas, AR	Arkansas County AR	5	AR	5001	3259	*	*	235	*	*	*	*	*	*	0.174	0.447	0.149	23.81	0	0.909	74.153	16.518	87.223	63.1	28796	19.186	-0.003	-0.33	0.108	0.329	-0.634	0.666	13.715	3.75
Ashley County	Ashley, AR	Ashley County AR	5	AR	5003	9055	86	59	596	77	*	92	61	30	100	0.198	0.249	0.35	27.538	0.055	3.255	67.864	17.491	84.802	49.1	24101	23.711	-0.054	0.138	0.876	-0.174	-0.671	0.107	11.935	5.721
Baxter County	Baxter, AR	Baxter County AR	5	AR	5005	6909	60	38	529	*	*	41	43	*	60	0.53	0.334	0.005	0.271	0	0.957	97.05	13.405	82.627	32.6	24885	76.057	0.162	-0.281	0.843	-0.58	0.005	0.719	9.609	3.641
Benton County	Benton, AR	Benton County AR	5	AR	5007	80124	450	213	4384	76	31	336	308	92	483	1.608	1.553	0.222	0.722	0.164	11.28	82.909	9.842	75.696	58.7	29196	266.125	0.561	0.739	0.873	-0.108	0.515	-0.076	11.251	4.38
Boone County	Boone, AR	Boone County AR	5	AR	5009	14992	104	48	843	*	*	91	70	*	111	0.749	0.448	0.003	0.352	0.006	1.396	96.202	14.458	82.904	38.5	23023	62.384	0.29	-0.087	0.836	-0.269	-0.202	0.869	9.855	3.312
Bradley County	Bradley, AR	Bradley County AR	5	AR	5011	1396	*	*	58	*	*	*	*	*	*	0.235	0.138	0.17	28.539	0	9.823	60.876	19.655	79.924	47.8	21891	18.16	-1.09	-0.572	0.839	-1.063	-1.656	-0.321	11.415	5.694
Calhoun County	Calhoun, AR	Calhoun County AR	5	AR	5013	1104	*	*	70	*	*	*	*	*	*	0.072	0.018	0.036	23.181	0	1.95	74.472	14.642	85.756	0	21916	8.266	-1.44	-0.375	0.472	-1.335	-1.005	-1.762	11.059	5.913
Carroll County	Carroll, AR	Carroll County AR	5	AR	5015	9308	84	61	552	*	*	63	59	*	86	0.67	0.497	0.026	0.249	0.113	12.476	84.99	14.445	76.577	28.4	21177	44.34	0.077	-0.443	0.911	-0.271	-0.654	1.062	10.731	3.613
Chicot County	Chicot, AR	Chicot County AR	5	AR	5017	1094	*	*	55	*	*	*	*	*	*	0.038	0.534	0.715	53.255	0.008	2.965	42.146	26.108	76.421	61.9	20703	18.35	-0.31	-0.397	0.849	0.591	-1.605	0.329	13.195	5.776
Clark County	Clark, AR	Clark County AR	5	AR	5019	4380	*	*	211	*	*	30	*	*	*	0.506	0.922	0.19	22.16	0.056	3.198	72.08	15.581	77.987	44.2	22935	27.521	-0.459	-0.326	0.072	-1.337	-0.242	0.294	10.731	6.214
Clay County	Clay, AR	Clay County AR	5	AR	5021	2762	33	*	262	*	*	*	*	*	33	0.74	0.131	0.03	0.263	0	0.871	97.243	15.956	88.096	38.2	21902	24.372	-0.311	-0.218	0.851	0.464	-1.045	-0.341	12.373	2.984
Cleburne County	Cleburne, AR	Cleburne County AR	5	AR	5023	4198	49	*	232	*	*	*	34	*	52	0.407	0.152	0	0.503	0.004	1.633	96.486	13.807	81.98	22.5	24363	46.235	-0.383	-0.441	-0.039	-0.981	-0.313	0.471	10.84	3.969
Cleveland County	Cleveland, AR	Cleveland County AR	5	AR	5025	1362	*	*	61	*	*	*	*	*	*	0.294	0.113	0.113	13.266	0.023	1.685	84.133	14.567	84.856	0	25662	14.112	-1.495	-0.821	0.866	-1.373	-0.388	-2.309	12.291	5.42
Columbia County	Columbia, AR	Columbia County AR	5	AR	5027	7099	55	36	344	*	*	50	44	*	57	0.283	0.376	0.113	36.669	0.008	1.212	60.919	18.929	84.239	40.8	25160	31.139	-0.219	0.33	0.877	-1.338	-0.889	0.589	11.744	6.762
Conway County	Conway, AR	Conway County AR	5	AR	5029	3890	*	*	230	*	*	*	*	*	*	0.549	0.457	0.044	12.832	0.073	1.928	83.103	16.12	83.885	27.6	24767	37.662	-0.241	-0.656	-0.025	-0.289	-0.43	0.653	10.95	5.119
Craighead County	Craighead, AR	Craighead County AR	5	AR	5031	16637	114	68	1156	*	*	120	77	*	124	0.365	0.704	0.085	9.294	0.005	2.78	85.863	15.229	81.022	64.9	25514	134.977	0.334	0.289	-0.051	0.265	-0.156	0.629	12.866	3.504
Crawford County	Crawford, AR	Crawford County AR	5	AR	5033	20114	137	77	1438	*	*	110	104	*	142	2.066	1.398	0.125	0.976	0.011	4.173	89.303	14.571	80.019	45.1	21496	101.337	-0.121	0.055	0.859	-0.218	-0.188	-0.463	11.497	5.557
Crittenden County	Crittenden, AR	Crittenden County AR	5	AR	5035	12908	91	58	527	*	*	85	66	*	97	0.231	0.571	0.245	48.986	0.004	1.468	48.034	21.953	79.929	79.7	23519	86.956	0.431	1.043	0.833	0.695	-0.655	-0.089	13.249	3.668
Cross County	Cross, AR	Cross County AR	5	AR	5037	3657	*	*	173	*	*	*	*	*	*	0.257	0.335	0.147	23.434	0	0.854	74.548	18.895	84.737	41.4	21368	30.085	0.056	-0.169	0.894	0.544	-0.833	0.317	12.921	3.723
Dallas County	Dallas, AR	Dallas County AR	5	AR	5039	1799	*	*	81	*	*	*	*	*	*	0.266	0.346	0.346	41.18	0	1.824	55.726	17.375	83.526	45	22317	11.974	-1.031	-0.592	-0.158	-1.411	-1.053	0.003	11.087	5.995
Desha County	Desha, AR	Desha County AR	5	AR	5041	1570	*	*	62	*	*	*	*	*	*	0.436	0.327	0.491	46.151	0	3.062	49.158	22.721	81.002	64.6	21125	17.39	-0.568	-0.696	0.804	0.692	-1.518	-0.241	13.359	4.435
Drew County	Drew, AR	Drew County AR	5	AR	5043	2467	*	*	117	*	*	*	*	*	*	0.238	0.524	0.092	27.176	0	2.44	69.062	18.371	82.315	46.5	22973	22.483	-0.113	-0.535	0.839	-0.253	-0.847	0.854	12.702	5.256
Faulkner County	Faulkner, AR	Faulkner County AR	5	AR	5045	23560	181	124	1923	35	*	142	133	31	188	0.474	0.777	0.069	9.011	0.038	2.229	86.378	12.453	78.539	51.1	25534	168.837	0.118	0.061	-0.03	-0.544	0.507	0.165	11.744	5.201
Franklin County	Franklin, AR	Franklin County AR	5	AR	5047	4911	*	*	327	*	*	*	*	*	*	0.919	0.603	0.017	0.648	0.183	1.821	94.774	15.628	83.093	15.9	24139	29.59	-0.665	-0.783	0.061	0.008	-0.437	-0.654	11.306	5.201
Fulton County	Fulton, AR	Fulton County AR	5	AR	5049	1359	*	*	115	*	*	*	*	*	*	0.663	0.252	0	0.285	0	0.621	97.162	17.558	79.301	9.4	18991	18.74	-1.233	-1.012	0.851	-0.653	-0.693	-1.628	9.882	3.641
Garland County	Garland, AR	Garland County AR	5	AR	5051	16407	141	70	1076	*	*	106	96	*	149	0.667	0.644	0.118	7.85	0.046	2.978	86.248	15.494	80.484	63.3	26222	145.296	0.401	0.075	-0.058	-0.05	0.034	1.063	10.567	5.119
Grant County	Grant, AR	Grant County AR	5	AR	5053	2695	37	*	221	*	*	30	*	*	38	0.423	0.174	0	3.022	0.017	1.636	94.189	11.031	85.042	22.6	25760	28.11	-0.963	-0.032	-0.517	-1.603	0.133	-1.263	11.662	5.913
Greene County	Greene, AR	Greene County AR	5	AR	5055	9002	170	45	796	*	*	65	95	*	172	0.411	0.18	0.01	0.31	0.008	1.473	96.282	15.292	84.462	51.1	21849	70.964	0.158	0.168	0.077	0.355	-0.076	0.042	12.565	2.929
Hempstead County	Hempstead, AR	Hempstead County AR	5	AR	5057	7241	32	39	376	*	*	52	*	*	34	0.46	0.268	0.366	28.974	0.055	10.703	57.957	18.586	78.942	44.1	22443	31.651	-0.03	0.067	0.858	-0.426	-0.667	0.438	11.908	6.871
Hot Spring County	Hot Spring, AR	Hot Spring County AR	5	AR	5059	6056	54	47	423	*	*	42	33	*	57	0.604	0.258	0.049	10.21	0.059	1.489	86.215	15	85.225	30.1	21063	51.669	-0.428	0.144	-0.012	-0.759	-0.332	-0.377	10.84	5.94
Howard County	Howard, AR	Howard County AR	5	AR	5061	5834	36	*	305	*	*	57	*	*	38	0.539	0.525	0.214	20.693	0	7.605	69.968	14.933	79.88	33.8	24564	24.282	-0.44	-0.299	0.853	-0.682	-0.656	-0.149	11.251	6.132
Independence Coun	Independence, AR	Independence County AR	5	AR	5063	7056	56	*	370	*	*	*	37	*	58	0.479	0.932	0.046	2.121	0.023	2.003	93.301	14.483	83.546	31.4	23708	45.335	-0.029	0.039	0.093	-0.257	-0.037	0.07	11.333	3.997
Izard County	Izard, AR	Izard County AR	5	AR	5065	2013	*	*	129	*	*	*	*	*	*	0.765	0.128	0.023	1.53	0.015	0.945	95.671	16.7	77.74	0	20086	22.457	-1.035	-0.829	0.841	-1.029	-0.584	-1.079	10.266	3.723
Jackson County	Jackson, AR	Jackson County AR	5	AR	5067	1893	*	*	121	*	*	*	*	*	*	0.307	0.179	0.202	17.969	0	1.186	79.774	18.982	77.524	38.2	23141	26.277	-0.313	-0.186	0.888	-0.015	-0.991	-0.086	12.62	4.051
Jefferson County	Jefferson, AR	Jefferson County AR	5	AR	5069	15259	66	50	559	*	*	112	48	*	69	0.258	0.815	0.247	51.463	0.048	0.871	45.57	18.941	79.56	69.3	23489	90.388	0.331	0.452	0.878	-0.136	-0.691	0.855	13.195	4.873
Johnson County	Johnson, AR	Johnson County AR	5	AR	5071	9362	60	38	452	*	*	37	37	*	68	0.835	0.574	0.194	1.552	0.021	8.434	87.273	16.265	76.637	24	21028	37.881	-0.667	-0.836	0.822	-0.22	-0.88	-0.36	10.813	3.86
Lafayette County	Lafayette, AR	Lafayette County AR	5	AR	5073	1707	*	*	64	*	*	*	*	*	*	0.414	0.28	0.292	36.018	0	1.277	61.525	21.323	81.973	0	22462	14.205	-1.283	-0.383	0.873	-0.716	-1.446	-1.538	12.811	7.419
Lawrence County	Lawrence, AR	Lawrence County AR	5	AR	5075	2355	*	*	206	*	*	*	*	*	*	0.551	0.029	0.011	0.684	0	0.689	97.105	17.702	83.05	35.5	20602	28.73	-0.426	-0.479	-0.063	0.212	-0.897	0.102	11.552	3.34
Lee County	Lee, AR	Lee County AR	5	AR	5077	546	*	*	*	*	*	*	*	*	*	0.196	0.333	0.665	56.337	0.034	1.655	40.626	25.461	70.172	41	19785	17.124	-0.931	-0.265	0.522	0.35	-2.066	-0.667	13.14	3.559
Lincoln County	Lincoln, AR	Lincoln County AR	5	AR	5079	1119	*	*	50	*	*	*	*	*	*	0.411	0.077	0.104	33.428	0	1.58	64.01	17.205	63.725	0	18932	24.136	-1.125	-0.603	0.847	-0.003	-0.908	-1.991	13.359	4.845
Little River Coun	Little River, AR	Little River County AR	5	AR	5081	3162	*	*	173	*	*	*	*	*	*	1.464	0.196	0.106	21.133	0	1.758	73.955	15.082	82.956	27.4	23901	24.334	-0.232	0.028	0.085	-0.27	-0.585	0.115	12.729	7.638
Logan County	Logan, AR	Logan County AR	5	AR	5083	8241	69	36	481	*	*	42	50	*	70	0.751	0.62	0.009	1.201	0.044	1.489	94.371	16.219	82.781	28.8	21762	31.551	-0.505	-0.776	0.069	-0.01	-0.564	-0.079	11.771	6.132
Lonoke County	Lonoke, AR	Lonoke County AR	5	AR	5085	9546	101	42	751	*	*	72	62	*	105	0.566	0.458	0.055	6.636	0.041	1.945	89.361	10.916	79.658	45.2	25564	86.511	0.178	0.047	0.887	-0.006	0.494	-0.528	12.757	4.818
Madison County	Madison, AR	Madison County AR	5	AR	5087	4440	*	*	210	*	*	*	*	*	*	1.301	0.082	0.095	0.136	0.347	3.527	93.524	16.261	78.863	0	22031	19.029	-1.226	-0.962	-0.591	-0.066	-0.6	-1.459	10.621	2.902
Marion County	Marion, AR	Marion County AR	5	AR	5089	3418	33	*	297	*	*	*	*	*	37	0.757	0.238	0.018	0.256	0.012	0.964	96.649	16.865	81.914	0	19745	27.795	-0.726	-0.86	0.828	-0.395	-0.538	-0.729	9.8	3.586
Miller County	Miller, AR	Miller County AR	5	AR	5091	12688	95	59	852	*	*	97	55	*	97	0.704	0.396	0.179	23.352	0.002	1.599	72.704	17.034	78.165	58.4	24990	69.571	0	1.097	0.814	-0.548	-0.477	-0.549	13.359	7.993
Mississippi Count	Mississippi, AR	Mississippi County AR	5	AR	5093	9639	69	*	494	*	*	63	51	*	75	0.322	0.386	0.285	33.363	0.01	2.164	62.265	21.6	84.098	65.5	22958	51.751	0.13	0.51	0.856	0.921	-1.394	0.19	12.811	3.531
Monroe County	Monroe, AR	Monroe County AR	5	AR	5095	997	*	*	63	*	*	*	*	*	*	0.308	0.149	0.202	38.216	0.042	1.328	58.927	22.156	81.869	37.4	22221	13.459	-0.604	-1.199	0.912	0.25	-1.431	0.334	13.085	3.778
Montgomery County	Montgomery, AR	Montgomery County AR	5	AR	5097	565	*	*	32	*	*	*	*	*	*	1.11	0.399	0.011	0.474	0	3.534	93.482	16.16	79.735	0	21415	11.552	-0.936	-1.394	0.848	-0.332	-1.009	-0.358	9.992	4.079
Nevada County	Nevada, AR	Nevada County AR	5	AR	5099	2234	*	*	113	*	*	*	*	*	*	0.416	0.083	0.229	31.767	0	1.757	65.541	18.264	84.563	30.4	23539	14.832	-1.136	-0.877	0.846	-1.155	-1.041	-0.737	11.333	6.707
Newton County	Newton, AR	Newton County AR	5	AR	5101	1558	*	*	75	*	*	*	*	*	*	0.589	0.224	0	0.2	0	1.143	96.664	19.319	80.092	0	17998	9.978	-1.515	-1.624	0.116	-0.664	-0.889	-1.223	9.992	2.573
Ouachita County	Ouachita, AR	Ouachita County AR	5	AR	5103	6507	45	40	377	*	*	69	*	*	46	0.278	0.347	0.186	39.761	0.018	0.716	58.039	17.872	87.343	42.9	22273	34.706	-0.607	0.108	0.055	-2.018	-0.538	0.313	10.895	6.296
Perry County	Perry, AR	Perry County AR	5	AR	5105	1677	*	*	166	*	*	*	*	*	*	0.956	0.134	0	2.19	0.029	1.081	94.941	14.298	83.598	0	23983	18.701	-0.844	-0.845	0.057	-0.357	-0.292	-0.959	11.443	5.119
Phillips County	Phillips, AR	Phillips County AR	5	AR	5107	1598	*	*	47	*	*	*	*	*	*	0.23	0.469	0.547	60.644	0	0.975	36.538	28.249	80.324	52.4	20851	30.074	-0.253	-0.026	0.875	0.693	-1.967	0.419	13.715	3.723
Pike County	Pike, AR	Pike County AR	5	AR	5109	1716	*	*	103	*	*	*	*	*	*	0.775	0.246	0.146	3.8	0.018	4.374	89.884	14.745	82.849	0	23133	17.693	-0.84	-1.228	0.843	-1.025	-0.815	0.078	10.758	5.584
Poinsett County	Poinsett, AR	Poinsett County AR	5	AR	5111	3947	31	*	220	*	*	*	*	*	31	0.257	0.197	0.047	7.112	0.008	1.681	90.134	20.076	82.158	36.7	22257	32.545	-0.261	-0.043	0.873	0.569	-1.095	-0.41	12.784	3.641
Polk County	Polk, AR	Polk County AR	5	AR	5113	3808	34	*	203	*	*	*	*	*	34	1.478	0.274	0	0.279	0.04	3.763	92.743	18.336	78.584	25.7	20808	23.621	-0.606	-0.901	0.062	-0.511	-0.825	0.425	9.171	3.668
Pope County	Pope, AR	Pope County AR	5	AR	5115	13007	90	46	760	*	*	60	55	*	101	0.663	0.713	0.123	2.823	0.007	2.907	91.672	15.41	81.16	41.9	23798	74.105	-0.122	-0.308	-0.031	-0.074	-0.236	0.281	11.278	4.106
Prairie County	Prairie, AR	Prairie County AR	5	AR	5117	1290	*	*	86	*	*	*	*	*	*	0.425	0.196	0.109	14.566	0	0.86	83.605	14.86	89.517	0	23246	13.245	-0.656	-0.86	0.889	-0.033	-0.566	-0.816	13.03	4.38
Pulaski County	Pulaski, AR	Pulaski County AR	5	AR	5119	57064	498	230	3780	87	39	379	331	120	539	0.404	1.527	0.231	33.512	0.053	2.628	60.28	14.662	83.88	87.3	35264	502.664	0.89	0.827	0.078	0.14	0.277	1.214	12.127	5.393
Randolph County	Randolph, AR	Randolph County AR	5	AR	5121	2583	*	*	213	*	*	*	*	*	*	0.581	0.114	0.022	1.086	0.011	1.059	96.192	16.588	82.722	31.3	19654	27.526	-0.6	-0.617	0.876	0.021	-0.73	-0.757	10.813	3.121
St. Francis Count	St. Francis, AR	St. Francis County AR	5	AR	5123	3292	*	*	121	*	*	*	*	*	*	0.287	0.616	0.436	49.697	0	4.634	43.986	22.615	72.95	48.9	19935	41.361	-0.473	0.099	-1.541	0.547	-1.334	0.385	13.003	3.696
Saline County	Saline, AR	Saline County AR	5	AR	5125	18692	210	106	1441	*	*	155	153	57	229	0.468	0.623	0.049	2.675	0.027	1.671	93.604	9.192	85.532	50.3	26787	137.436	0.175	0.378	-0.018	-0.61	0.814	-0.264	11.306	5.119
Scott County	Scott, AR	Scott County AR	5	AR	5127	4770	41	*	294	*	*	*	*	*	43	1.391	1.363	0.009	0.509	0	6.18	89.63	18.44	78.079	27.1	22333	12.465	-1.05	-0.817	-0.082	-0.313	-0.891	-0.884	10.758	4.462
Searcy County	Searcy, AR	Searcy County AR	5	AR	5129	781	*	*	48	*	*	*	*	*	*	0.783	0.186	0	0.112	0	1.093	96.696	20.36	75.814	0	17618	11.926	-1.238	-1.596	-0.007	-0.288	-1.208	-0.375	9.8	3.011
Sebastian County	Sebastian, AR	Sebastian County AR	5	AR	5131	42080	307	135	2719	70	*	229	228	50	325	1.57	3.804	0.175	6.208	0.101	8.614	77.063	15.145	82.368	79	29512	232.364	0.633	0.711	0.071	-0.071	-0.087	1.166	11.744	6.515
Sevier County	Sevier, AR	Sevier County AR	5	AR	5133	6571	30	*	278	*	*	40	*	*	33	1.979	0.167	0.174	4.479	0.068	24.963	67.202	17.457	74.957	36.7	22509	29.912	-0.416	-0.219	0.843	-0.58	-0.903	0.027	11.361	6.762
Sharp County	Sharp, AR	Sharp County AR	5	AR	5135	2337	*	*	166	*	*	*	*	*	*	0.692	0.194	0.029	0.772	0.006	1.264	95.792	17.952	78.652	17.2	18755	29.224	-0.499	-0.508	0.847	-0.629	-0.982	0.194	10.621	3.696
Stone County	Stone, AR	Stone County AR	5	AR	5137	926	*	*	55	*	*	*	*	*	*	0.632	0.009	0.009	0.248	0.009	0.974	96.504	17.744	77.214	0	20512	19.774	-1.023	-0.999	0.08	-0.756	-1.002	-0.262	10.457	3.422
Union County	Union, AR	Union County AR	5	AR	5139	15287	99	61	737	30	*	122	71	*	105	0.24	0.558	0.114	32.766	0.002	1.464	63.985	17.289	85.523	48.2	29048	41.168	0.02	1.111	0.862	-1.595	-0.722	0.527	10.923	6.324
Van Buren County	Van Buren, AR	Van Buren County AR	5	AR	5141	2187	*	*	142	*	*	*	*	*	*	0.917	0.296	0.018	0.416	0.078	1.249	95.717	16.726	80.318	0	19676	23.185	-1.068	-1.301	0.065	-0.739	-0.82	-0.293	10.047	2.929
Washington County	Washington, AR	Washington County AR	5	AR	5143	58153	320	160	3468	76	*	315	232	77	344	1.432	1.959	0.183	2.387	0.662	10.809	80.558	12.82	75.895	69.6	26165	212.513	0.436	0.745	-0.293	0.049	-0.191	0.798	11.361	4.134
White County	White, AR	White County AR	5	AR	5145	16752	102	45	900	*	*	72	69	*	105	0.459	0.425	0.021	3.987	0.054	2.308	91.527	14.474	78.253	44.5	22018	73.751	-0.027	-0.098	0.893	-0.296	-0.514	0.328	11.935	4.763
Woodruff County	Woodruff, AR	Woodruff County AR	5	AR	5147	1184	*	*	64	*	*	*	*	*	*	0.184	0.049	0.234	28.912	0.16	0.627	69.33	23.602	85.433	0	22499	12.541	-1.059	-1.078	-0.371	0.26	-1.558	-0.245	12.921	4.353
Yell County	Yell, AR	Yell County AR	5	AR	5149	4946	*	*	262	*	*	*	*	*	30	0.783	1.187	0.108	1.21	0.009	16.54	79.173	14.978	78.91	18.7	23104	24.19	-0.868	-0.933	0.066	0.098	-0.802	-0.755	11.634	5.53
Alameda County	Alameda, CA	Alameda County CA	6	CA	6001	445298	3392	1862	26736	662	298	2132	2537	873	3686	0.711	23.717	0.637	13.463	0.711	18.532	38.63	10.898	86.085	99.4	40920	2018.19	1.906	1.249	1.273	1.108	1.272	1.197	17.711	0.52
Alpine County	Alpine, CA	Alpine County CA	6	CA	6003	379	*	*	30	*	*	*	*	*	*	19.16	0	0	0.672	0	2.773	76.891	12.857	79.664	0	30768	1.41	0.229	-1.254	0.237	0.746	-0.465	1.629	0.547	1.533
Amador County	Amador, CA	Amador County CA	6	CA	6005	14635	187	72	1474	37	*	133	137	48	201	1.689	1.364	0.045	4.02	0.095	8.817	82.385	7.921	71.599	39.4	28639	63.702	0.86	-0.508	1.228	1.142	0.708	0.598	7.884	1.095
Butte County	Butte, CA	Butte County CA	6	CA	6007	91539	1527	454	8777	234	98	644	1087	245	1564	1.861	4.054	0.125	1.408	0.17	10.725	78.669	14.944	77.206	82.1	25357	134.789	0.69	0.139	0.861	1.038	-0.376	0.919	11.224	3.696
Calaveras County	Calaveras, CA	Calaveras County CA	6	CA	6009	16215	154	78	1533	38	*	98	106	32	164	1.633	1.16	0.039	0.934	0.048	7.697	86.145	9.41	76.932	18.1	27480	45.814	0.314	-0.678	0.941	0.626	0.492	0.031	7.857	2.217
Colusa County	Colusa, CA	Colusa County CA	6	CA	6011	7027	47	*	503	*	*	39	*	*	49	2.419	1.662	0.182	0.767	0.644	47.569	46.182	11.952	69.507	51	27701	18.528	-0.308	-0.651	0.077	1.174	-1.018	-0.089	9.609	5.584
Contra Costa Coun	Contra Costa, CA	Contra Costa County CA	6	CA	6013	320777	2856	1535	23553	483	259	1854	2162	742	3093	0.71	12.718	0.483	9.024	0.42	18.897	54.369	7.78	84.335	97.9	46211	1454.41	1.881	0.777	1.28	0.96	2.012	0.91	20.777	1.451
Del Norte County	Del Norte, CA	Del Norte County CA	6	CA	6015	9226	153	63	1136	62	*	82	119	30	156	6.218	2.681	0.085	4.289	0.011	13.597	69.948	16.857	67.137	67.9	20534	28.93	0.036	-0.106	0.073	0.654	-0.992	0.707	1.588	0.055
El Dorado County	El Dorado, CA	El Dorado County CA	6	CA	6017	62278	770	357	5919	175	88	518	595	199	815	1.008	2.698	0.091	0.719	0.167	9.585	83.414	7.014	80.345	63	38421	104.485	1.432	0.219	1.282	1.027	1.297	0.913	5.174	2.833
Fresno County	Fresno, CA	Fresno County CA	6	CA	6019	250713	1704	760	15531	764	149	1626	1264	215	1758	1.911	8.896	0.582	5.111	0.202	43.539	37.855	19.666	69.454	87.4	25573	153.62	0.544	0.795	1.354	1.251	-1.164	0.302	2.327	0.465
Glenn County	Glenn, CA	Glenn County CA	6	CA	6021	8899	107	35	736	*	*	50	83	*	107	2.081	3.11	0.24	0.597	0.084	31.305	61.194	14.334	72.301	56.6	23012	21.537	-0.343	-0.25	0.042	0.953	-0.785	-0.626	8.65	5.858
Humboldt County	Humboldt, CA	Humboldt County CA	6	CA	6023	40865	567	242	4850	151	44	295	418	132	611	5.348	1.853	0.1	0.909	0.216	6.403	81.277	15.012	79.83	69.5	26224	36.329	0.398	-0.068	0.17	0.749	-0.428	0.948	0.985	0.237
Imperial County	Imperial, CA	Imperial County CA	6	CA	6025	74925	382	242	2877	32	*	354	259	60	396	1.965	2.298	0.769	3.459	0.281	71.948	18.656	17.639	59.757	85.2	21794	39.955	-0.252	0.457	1.242	0.437	-1.858	-0.149	1.122	36.737
Inyo County	Inyo, CA	Inyo County CA	6	CA	6027	9359	91	54	1122	34	*	90	64	37	97	9.652	1.294	0.104	0.181	0.011	14.142	72.638	10.387	81.605	58	27488	1.699	0.711	-0.671	1.301	0.637	0.026	1.411	0.766	9.335
Kern County	Kern, CA	Kern County CA	6	CA	6029	248511	2395	870	16644	366	157	1495	1713	280	2475	1.702	3.851	0.617	5.654	0.268	40.067	45.84	17.594	67.736	88.3	24335	99.289	0.603	1	1.425	1.152	-1.078	0.217	1.642	5.995
Kings County	Kings, CA	Kings County CA	6	CA	6031	61697	517	283	4629	233	34	523	361	62	533	1.958	3.319	0.615	7.966	0.281	43.721	40.413	15.008	60.011	86.9	21253	107.069	0.229	0.499	1.285	1.055	-0.984	-0.283	4.106	14.372
Lake County	Lake, CA	Lake County CA	6	CA	6033	18622	194	117	1887	33	*	98	137	39	200	3.01	1.069	0.138	2.163	0.247	12.707	78.324	15.621	74.946	55.6	26687	51.955	0.207	-0.325	1.273	1.139	-0.99	0.394	5.146	1.697
Lassen County	Lassen, CA	Lassen County CA	6	CA	6035	16067	269	138	2330	59	*	214	194	44	275	3.076	0.9	0.069	9.365	0.537	13.883	70.523	11.546	59.641	41.2	20437	7.591	-0.5	-1.232	0.246	0.912	-0.423	-0.573	1.396	0.438
Los Angeles Count	Los Angeles, CA	Los Angeles County CA	6	CA	6037	2574403	14764	8462	136156	2919	1325	10162	11037	3608	16316	1.057	12.946	0.708	9.072	0.332	44.254	29.925	16.504	74.501	99.3	33179	2426.89	1.576	2.263	1.478	1.326	-0.517	0.928	8.705	0.301
Madera County	Madera, CA	Madera County CA	6	CA	6039	40198	305	170	3009	259	44	372	236	50	317	3.05	1.646	0.582	3.741	0.44	44.214	44.704	17.318	64.156	66	21949	69.549	0.093	0.254	0.867	0.957	-1.054	-0.058	3.805	0.547
Marin County	Marin, CA	Marin County CA	6	CA	6041	64828	502	206	4880	93	65	316	377	145	553	0.536	5.204	0.174	2.849	0.159	11.386	77.537	6.729	87.636	94.2	69115	481.924	2.52	0.415	1.21	0.811	3.186	1.929	12.647	0.164
Mariposa County	Mariposa, CA	Mariposa County CA	6	CA	6043	6885	94	59	773	*	*	60	60	*	99	3.161	0.861	0.061	0.933	0.061	8.232	84.347	10.959	78.542	0	24642	12.28	-0.129	-1.121	0.472	0.514	-0.519	0.63	4.818	0.301
Mendocino County	Mendocino, CA	Mendocino County CA	6	CA	6045	18996	127	82	1428	*	*	88	90	35	135	4.729	1.425	0.159	0.609	0.282	17.102	73.28	14.12	78.863	54	26956	24.538	0.464	-0.181	1.068	0.675	-0.157	0.546	8.13	0.575
Merced County	Merced, CA	Merced County CA	6	CA	6047	94648	668	247	6475	116	62	568	485	95	691	1.556	6.706	0.549	3.523	0.246	47.661	37.617	17.09	69.782	83.1	23379	126.783	0.179	0.432	1.352	0.993	-1.279	-0.033	7.391	7.747
Modoc County	Modoc, CA	Modoc County CA	6	CA	6049	2469	31	*	271	*	*	*	*	*	31	3.98	0.729	0.083	0.604	0	11.803	81.186	14.887	75.206	30.6	25085	2.325	-0.62	-1.557	0.159	0.915	-1.165	0.234	3.175	0.52
Mono County	Mono, CA	Mono County CA	6	CA	6051	3902	42	32	450	*	*	*	34	*	43	2.326	1.332	0.117	0.533	0.023	21.072	73.751	8.076	83.378	45.4	35082	4.24	0.609	-1.287	1.152	0.553	0.251	1.625	0.958	1.204
Monterey County	Monterey, CA	Monterey County CA	6	CA	6053	164860	1344	652	10931	192	106	806	1030	269	1388	1.363	6.487	0.522	3.303	0.621	47.349	37.961	12.224	75.299	89.2	33952	125.09	1.017	0.425	1.315	1.015	0.091	0.836	6.926	0.411
Napa County	Napa, CA	Napa County CA	6	CA	6055	50738	519	252	4152	111	42	273	378	140	549	0.966	4.796	0.188	1.692	0.385	25.789	64.115	7.584	80.398	84.1	40666	179.927	1.66	0.365	1.304	1.219	1.253	1.287	13.578	1.998
Nevada County	Nevada, CA	Nevada County CA	6	CA	6057	33649	365	168	2865	52	30	232	272	101	405	0.841	0.976	0.04	0.328	0.131	6.093	89.58	7.869	82.642	56.7	33957	102.061	1.337	0.105	1.306	0.822	1.215	0.991	6.433	0.082
Orange County	Orange, CA	Orange County CA	6	CA	6059	986100	6429	3420	54385	913	616	4128	4757	1865	7167	0.865	15.483	0.319	1.534	0.349	30.714	48.698	10.071	79.14	99.8	41868	3828.61	2.015	1.987	1.328	0.77	1.268	1.022	39.064	0.383
Placer County	Placer, CA	Placer County CA	6	CA	6061	135666	1563	668	11782	423	95	961	1186	456	1703	0.841	4.28	0.118	1.114	0.225	9.764	80.976	5.714	75.238	78.8	38958	247.725	1.81	0.74	1.318	0.958	1.911	0.84	5.721	3.484
Plumas County	Plumas, CA	Plumas County CA	6	CA	6063	7015	107	35	762	*	*	58	79	*	115	2.5	0.679	0	0.796	0.028	5.108	88.881	9.794	82.134	12.8	29960	7.882	0.134	-1.242	0.093	0.863	-0.18	1.04	2.409	0.219
Riverside County	Riverside, CA	Riverside County CA	6	CA	6065	612747	4545	2422	31266	625	281	2597	3320	1309	5180	1.359	4.571	0.585	5.949	0.401	37.548	47.344	12.236	68.262	93.2	26448	294.935	1.022	1.098	1.354	0.879	0.065	0.317	1.122	22.557
Sacramento County	Sacramento, CA	Sacramento County CA	6	CA	6067	536414	7405	3581	51878	2359	464	3628	5752	2288	8025	1.138	12.922	0.61	9.758	0.71	16.126	54.402	13.544	77.921	97.6	31987	1452.3	1.321	1.038	1.298	1.021	0.409	0.755	12.729	8.486
San Benito County	San Benito, CA	San Benito County CA	6	CA	6069	22140	152	60	1204	*	*	125	109	*	157	1.469	2.944	0.418	0.834	0.489	47.113	45.003	8.652	79.962	77.6	30442	39.647	1.044	0.198	1.195	1.098	1.215	-0.058	6.46	1.369
San Bernardino Co	San Bernardino, CA	San Bernardino County CA	6	CA	6071	570617	3759	1978	28196	718	256	2306	2783	1089	4271	1.416	5.435	0.725	8.851	0.436	40.928	39.791	15.387	71.672	94.4	25108	100.597	0.972	1.342	1.365	0.886	-0.158	0.17	0.657	21.489
San Diego County	San Diego, CA	San Diego County CA	6	CA	6073	1139744	5550	2556	49631	1166	470	3104	4101	1664	6334	0.961	9.978	0.562	5.119	0.558	27.06	52.889	10.533	78.638	96.1	37965	725.948	1.432	1.091	1.333	0.844	0.656	0.864	13.14	1.04
San Francisco Cou	San Francisco, CA	San Francisco County CA	6	CA	6075	196901	1254	621	12469	265	109	862	986	401	1396	0.507	33.04	0.483	7.122	0.433	12.695	43.463	11.403	89.344	100	57997	17396.2	2.078	1.361	1.245	0.959	1.006	1.972	8.295	0.027
San Joaquin Count	San Joaquin, CA	San Joaquin County CA	6	CA	6077	222458	1496	715	11568	337	106	937	1085	317	1621	1.293	13.461	0.566	7.183	0.486	31.2	42.414	13.995	72.468	90.1	25527	485.05	0.873	0.889	1.228	1.195	-0.338	0.353	11.881	7.145
San Luis Obispo C	San Luis Obispo, CA	San Luis Obispo County CA	6	CA	6079	117625	1675	588	14165	277	141	818	1276	276	1740	1.05	2.977	0.189	1.942	0.146	16.321	75.259	9.836	78.494	81.2	32180	80.935	1.219	0.282	1.288	0.821	0.703	1.047	11.361	0.465
San Mateo County	San Mateo, CA	San Mateo County CA	6	CA	6081	207847	1298	765	12407	392	163	885	984	461	1473	0.503	22.909	0.312	3.12	1.391	21.024	47.958	6.574	88.149	98.6	54807	1603.42	2.275	0.988	1.273	0.952	2.671	1.109	6.652	0.027
Santa Barbara Cou	Santa Barbara, CA	Santa Barbara County CA	6	CA	6083	144770	1313	521	9316	165	77	727	1011	291	1397	1.591	4.444	0.379	1.966	0.261	34.404	54.802	12.063	78.795	95.2	36079	148.828	1.439	0.776	1.256	0.922	0.684	1.136	10.758	0.109
Santa Clara Count	Santa Clara, CA	Santa Clara County CA	6	CA	6085	485029	3026	1355	22455	523	288	1979	2306	891	3313	0.762	29.481	0.316	2.482	0.391	23.075	40.911	8.372	87.447	98.8	49132	1383.34	2.138	1.09	1.327	1.015	2.44	0.799	10.539	0.164
Santa Cruz County	Santa Cruz, CA	Santa Cruz County CA	6	CA	6087	130624	1154	465	9813	132	89	631	916	273	1243	1.196	3.954	0.224	0.899	0.211	26.181	64.952	10.471	82.77	85.3	39815	575.551	1.631	0.601	1.307	0.633	1.312	1.368	8.65	0.082
Shasta County	Shasta, CA	Shasta County CA	6	CA	6089	72028	874	326	7384	162	86	477	639	116	895	2.607	2.184	0.081	0.888	0.129	6.051	84.885	13.389	77.348	68.9	27416	47.968	0.717	0.192	0.464	0.979	-0.108	0.913	9.335	1.56
Sierra County	Sierra, CA	Sierra County CA	6	CA	6091	895	*	*	79	*	*	*	*	*	*	1.805	0.057	0.029	0.172	0.029	6.562	90.172	8.854	87.937	0	23773	3.33	-0.266	-1.445	0.207	0.714	-0.12	0.126	2.08	0.164
Siskiyou County	Siskiyou, CA	Siskiyou County CA	6	CA	6093	12956	229	79	1659	39	*	87	164	43	235	3.627	1.303	0.109	1.33	0.089	7.799	82.99	15.092	78.753	35.4	25521	7.11	0.205	-0.521	0.116	0.993	-0.597	0.873	5.721	0.055
Solano County	Solano, CA	Solano County CA	6	CA	6095	157150	1450	711	12517	295	93	847	1088	351	1527	0.839	13.913	0.676	14.657	0.87	18.135	46.12	8.33	81.342	95.9	31967	495.557	1.338	0.575	1.271	0.971	1.273	0.387	16.918	4.407
Sonoma County	Sonoma, CA	Sonoma County CA	6	CA	6097	154636	1087	710	10601	348	100	715	776	280	1189	1.343	3.738	0.196	1.398	0.27	18.939	71.389	8.248	84.532	85.7	38901	299.586	1.666	0.601	1.293	0.785	1.497	1.158	16.644	0.958
Stanislaus County	Stanislaus, CA	Stanislaus County CA	6	CA	6099	194629	1111	562	9649	212	124	762	782	264	1238	1.449	4.987	0.446	2.6	0.542	34.244	52.993	13.612	74.843	91	25885	341.433	0.749	0.761	1.332	1.041	-0.458	0.328	9.171	6.406
Sutter County	Sutter, CA	Sutter County CA	6	CA	6101	35413	415	145	3030	72	*	188	307	61	426	1.564	12.327	0.229	1.993	0.181	23.452	57.848	12.286	73	85.5	27110	153.739	0.609	0.552	0.131	1.068	-0.272	0.545	12.154	8.623
Tehama County	Tehama, CA	Tehama County CA	6	CA	6103	18422	316	77	1488	*	*	128	224	*	321	1.981	0.871	0.117	0.616	0.14	17.538	76.571	14.58	74.672	50.9	21802	20.727	-0.092	-0.298	0.084	0.925	-0.652	-0.032	8.185	4.051
Trinity County	Trinity, CA	Trinity County CA	6	CA	6105	3351	48	*	461	*	*	48	40	*	49	4.286	0.673	0.073	0.454	0.051	3.928	86.95	13.957	77.617	0	22653	4.455	-1.028	-1.858	0.128	0.607	-1.357	-0.147	3.504	0.082
Tulare County	Tulare, CA	Tulare County CA	6	CA	6107	147070	1297	555	11163	202	123	1075	1003	135	1315	1.866	3.547	0.447	1.465	0.252	51.823	39.118	21.136	67.571	81.1	23153	89.065	0.206	0.755	1.292	1.11	-1.504	-0.09	1.779	0.301
Tuolumne County	Tuolumne, CA	Tuolumne County CA	6	CA	6109	17666	229	121	2422	55	*	135	142	37	242	1.859	0.88	0.049	2.23	0.209	8.306	84.304	10.654	74.502	53.4	26578	24.844	0.606	-0.442	0.947	0.636	0.376	0.718	2.518	0.055
Ventura County	Ventura, CA	Ventura County CA	6	CA	6111	337918	3073	1281	22310	379	209	2226	2362	712	3310	1.176	6.183	0.368	1.769	0.312	33.605	54.453	9.185	79.263	96.8	37740	435.663	1.725	1.137	1.238	0.962	1.499	0.698	8.404	0.082
Yolo County	Yolo, CA	Yolo County CA	6	CA	6113	88911	1106	517	8673	230	95	484	865	336	1201	1.354	11.184	0.327	2.218	0.388	25.538	55.945	10.789	75.516	90.7	29133	196.52	1.284	0.872	1.295	1.123	0.036	1.129	12.154	6.844
Yuba County	Yuba, CA	Yuba County CA	6	CA	6115	21602	267	106	1787	35	*	144	214	41	271	2.472	7.704	0.393	2.675	0.193	18.757	63.561	15.879	72.293	69.9	22814	115.417	0.05	0.085	0.563	0.934	-1.036	0.141	12.182	6.132
Adams County	Adams, CO	Adams County CO	8	CO	8001	128604	1034	392	5765	119	45	644	744	359	1189	1.416	3.437	0.498	2.76	0.169	31.895	57.923	11.005	80.701	96.1	28694	377.677	1.175	0.983	0.895	0.787	1.107	0.058	11.278	5.201
Alamosa County	Alamosa, CO	Alamosa County CO	8	CO	8003	1841	*	*	159	*	*	*	*	*	*	3.009	1.153	0.643	0.828	0.384	40.244	52.413	18.273	71.812	60.6	23874	21.344	0.028	-1.241	0.694	1.087	-0.709	0.824	3.86	4.9
Arapahoe County	Arapahoe, CO	Arapahoe County CO	8	CO	8005	192040	1836	590	10433	237	78	1062	1363	649	2118	0.764	4.548	0.565	8.806	0.136	14.194	68.56	8.28	83.154	98	46645	708.382	1.584	0.689	0.96	0.633	1.946	0.664	11.005	3.86
Archuleta County	Archuleta, CO	Archuleta County CO	8	CO	8007	1945	*	*	111	*	*	*	*	*	*	1.653	0.448	0.103	0.336	0	14.688	81.67	10.831	71.675	36.8	21639	9.206	-0.299	-1.435	-1.19	0.298	0.179	0.75	3.23	2.382
Baca County	Baca, CO	Baca County CO	8	CO	8009	719	*	*	33	*	*	*	*	*	*	0.898	0.291	0.024	0.024	0.073	8.129	89.566	15.142	82.31	0	27774	1.457	-1.263	-2.819	0.948	0.41	-0.523	-1.022	16.096	6.543
Bent County	Bent, CO	Bent County CO	8	CO	8011	497	*	*	*	*	*	*	*	*	*	2.727	0.802	0.267	3.672	0	28.307	64.046	17.326	66.132	58.5	19460	4.336	-0.752	-2.415	0.857	0.332	-0.598	0.182	14.947	8.568
Boulder County	Boulder, CO	Boulder County CO	8	CO	8013	94844	1003	300	4128	174	52	429	787	371	1166	0.685	3.724	0.15	0.896	0.075	11.757	81.231	9.617	90.207	90.8	43640	417.852	1.962	0.666	0.905	1.47	1.947	1.111	4.736	3.641
Chaffee County	Chaffee, CO	Chaffee County CO	8	CO	8015	3648	31	*	211	*	*	*	*	*	33	1.075	0.52	0.094	1.618	0.024	7.959	87.919	10.681	75.413	62	23930	16.929	0.564	-1.341	0.907	0.796	0.344	1.396	2.117	9.253
Cheyenne County	Cheyenne, CO	Cheyenne County CO	8	CO	8017	526	*	*	39	*	*	*	*	*	*	0.936	0.148	0.099	0.443	0	7.291	91.084	10.985	84.877	0	32533	0.982	-1.048	-2.646	0.911	0.397	0.432	-1.573	16.124	7.391
Clear Creek Count	Clear Creek, CO	Clear Creek County CO	8	CO	8019	2131	*	*	126	*	*	*	*	*	*	0.932	0.661	0	0.358	0	3.47	93.907	6.679	88.55	2.2	48519	22.028	1.196	-0.628	0.867	0.903	1.727	0.933	2.163	10.786
Conejos County	Conejos, CO	Conejos County CO	8	CO	8021	747	*	*	53	*	*	*	*	*	*	1.977	0.167	0.202	0.131	0.143	55.406	41.784	19.338	72.97	0	18092	6.093	-1.295	-2.17	0.933	0.817	-1.304	-1.214	0.246	5.092
Costilla County	Costilla, CO	Costilla County CO	8	CO	8023	256	*	*	*	*	*	*	*	*	*	3.331	1.138	0.444	0.583	0.527	60.422	33.139	21.288	70.497	0	20832	2.566	-1.8	-2.465	0.866	0.857	-2.587	-0.963	0.493	3.723
Crowley County	Crowley, CO	Crowley County CO	8	CO	8025	723	*	*	36	*	*	*	*	*	*	2.698	0.966	0.073	7.127	0	22.074	66.642	17.262	47.211	0	16883	8.132	-1.914	-2.288	-1.078	0.743	-0.713	-2.328	14.262	7.391
Custer County	Custer, CO	Custer County CO	8	CO	8027	681	*	*	42	*	*	*	*	*	*	0.937	0.417	0.026	0.391	0	2.838	94.715	10.752	76.282	0	26451	5.415	-0.917	-2.01	-1.171	0.632	-0.083	-0.386	0.246	4.955
Delta County	Delta, CO	Delta County CO	8	CO	8029	9865	71	30	728	*	*	64	57	*	75	0.927	0.41	0.087	0.531	0.003	12.017	84.977	12.296	75.136	24.7	22844	27.426	0.21	-1.315	0.926	1.018	0.066	0.512	5.694	3.203
Denver County	Denver, CO	Denver County CO	8	CO	8031	148799	1138	446	7072	134	62	665	848	501	1395	1.424	3.162	0.709	10.179	0.181	32.359	50.151	15.013	81.499	100	45957	3989.18	1.238	1.128	0.547	0.573	0.191	1.398	9.362	4.216
Dolores County	Dolores, CO	Dolores County CO	8	CO	8033	297	*	*	*	*	*	*	*	*	*	2.573	0.559	0	0	0	5.201	91.443	11.633	83.445	0	24937	1.818	-1.747	-2.567	-1.135	0.336	-0.853	-1.113	3.039	2.299
Douglas County	Douglas, CO	Douglas County CO	8	CO	8035	131245	1133	376	7697	155	57	629	880	369	1281	0.461	3.303	0.127	1.283	0.066	5.828	87.218	3.882	71.057	85.7	40157	343.023	1.956	0.067	0.943	0.69	3.979	0.106	7.857	2.737
Eagle County	Eagle, CO	Eagle County CO	8	CO	8037	20132	107	31	1044	*	*	69	77	*	117	0.652	0.86	0.212	0.292	0.067	25.793	71.63	6.128	77.421	68.7	41773	31.85	1.325	-1.553	0.893	0.49	2.165	2.016	0.575	7.939
Elbert County	Elbert, CO	Elbert County CO	8	CO	8039	6726	52	*	390	*	*	31	36	*	58	0.72	0.52	0.022	0.769	0.058	4.407	92.036	5.514	81.395	0	33051	12.582	0.662	-1.221	0.893	0.388	2.642	-0.548	10.457	3.504
El Paso County	El Paso, CO	El Paso County CO	8	CO	8041	178172	1569	762	10790	191	101	1000	1161	456	1762	1.02	2.781	0.628	6.172	0.288	10.874	75.016	10.279	80.965	90.5	32018	284.25	0.993	0.05	1.009	0.341	1.397	0.43	9.8	2.546
Fremont County	Fremont, CO	Fremont County CO	8	CO	8043	7092	44	*	425	*	*	45	31	*	51	1.413	0.637	0.08	5.333	0.038	9.999	81.333	11.566	65.778	73.4	20431	31.189	0.289	-0.802	0.841	0.888	0.233	0.205	6.214	2.902
Garfield County	Garfield, CO	Garfield County CO	8	CO	8045	18307	86	35	808	*	*	80	58	*	92	0.684	0.528	0.318	0.359	0.097	20.621	76.445	8.342	78.498	70.2	29064	19.1	1.022	-1.055	0.91	0.644	1.267	1.524	2.737	5.338
Gilpin County	Gilpin, CO	Gilpin County CO	8	CO	8047	846	*	*	77	*	*	*	*	*	*	0.758	1.085	0.02	0.635	0.082	4.546	91.89	5.652	87.037	0	38259	37.385	0.081	-0.771	-0.079	0.413	1.474	-0.865	0.192	7.172
Grand County	Grand, CO	Grand County CO	8	CO	8049	3387	*	*	181	*	*	*	*	*	*	0.566	0.822	0	0.543	0.038	4.791	92.787	7.176	80.902	0	32707	7.534	0.719	-1.688	0.908	0.705	0.768	1.779	0.027	11.58
Gunnison County	Gunnison, CO	Gunnison County CO	8	CO	8051	2553	*	*	145	*	*	*	*	*	*	0.826	0.678	0.113	0.487	0.007	5.181	91.762	10.723	76.874	45.7	28309	4.739	0.513	-1.375	0.882	0.802	0.154	1.497	0.027	9.718
Hinsdale County	Hinsdale, CO	Hinsdale County CO	8	CO	8053	128	*	*	*	*	*	*	*	*	*	1.605	0.494	0	0	0	1.111	96.667	7.407	77.654	0	26938	0.735	-0.341	-2.772	-1.17	1.135	0.071	1.379	1.681	9.964
Huerfano County	Huerfano, CO	Huerfano County CO	8	CO	8055	1154	*	*	81	*	*	*	*	*	*	3.314	0.619	0.206	2.824	0.052	32.237	59.433	17.46	68.188	51.6	19612	4.75	-0.319	-1.687	0.912	0.518	-1.177	1.112	6.46	1.944
Jackson County	Jackson, CO	Jackson County CO	8	CO	8057	250	*	*	*	*	*	*	*	*	*	0.894	0.069	0.275	0	0	7.153	91.541	11.898	85.076	0	23272	0.848	-0.618	-2.299	0.316	0.721	-0.452	0.267	0.109	10.43
Jefferson County	Jefferson, CO	Jefferson County CO	8	CO	8059	192673	1670	628	9551	225	99	1036	1202	581	1945	0.884	2.518	0.175	0.964	0.089	11.475	82.308	7.074	88.14	93.3	40334	702.584	1.83	0.794	0.947	0.627	2.372	0.803	6.269	3.449
Kiowa County	Kiowa, CO	Kiowa County CO	8	CO	8061	511	*	*	*	*	*	*	*	*	*	1.524	0.139	0	0.554	0.139	2.909	94.737	10.873	82.825	0	30787	0.7	-1.579	-2.807	0.851	0.519	0.012	-2.497	16.042	8.103
Kit Carson County	Kit Carson, CO	Kit Carson County CO	8	CO	8063	1654	*	*	78	*	*	*	*	*	*	0.57	0.376	0.142	1.761	0.013	15.901	81.108	11.809	75.955	46.3	27764	3.888	-0.207	-2.345	0.995	0.5	0.291	0.478	16.37	5.968
Lake County	Lake, CO	Lake County CO	8	CO	8065	2517	45	*	82	*	*	*	34	*	47	1.892	0.492	0.143	0.168	0.168	39.199	57.535	11.442	81.34	78.1	22026	21.347	0.053	-1.495	0.931	0.657	0.037	0.558	1.346	13.961
La Plata County	La Plata, CO	La Plata County CO	8	CO	8067	18918	151	63	1139	*	*	96	108	*	158	5.828	0.529	0.123	0.394	0.045	8.955	82.687	10.194	78.833	35.3	31887	30.415	1.108	-0.385	0.963	0.477	0.687	1.83	4.489	1.588
Larimer County	Larimer, CO	Larimer County CO	8	CO	8069	123913	1218	353	6698	98	52	514	940	447	1378	0.72	1.771	0.127	0.714	0.102	8.628	86.36	9.685	81.694	86.5	32893	114.939	1.255	-0.207	0.97	0.819	1.461	0.98	3.23	5.311
Las Animas County	Las Animas, CO	Las Animas County CO	8	CO	8071	3492	*	*	225	*	*	*	*	*	*	2.788	0.502	0.143	0.58	0.397	38.422	56.009	15.45	76.115	61.4	23530	3.357	-0.428	-1.081	-0.409	0.381	-0.629	0.442	12.127	1.67
Lincoln County	Lincoln, CO	Lincoln County CO	8	CO	8073	1275	*	*	71	*	*	*	*	*	*	1.009	0.975	0.157	5.273	0.035	9.154	83.014	12.478	67.351	0	19624	2.005	-0.4	-2.405	0.816	0.466	0.197	0.221	13.496	4.982
Logan County	Logan, CO	Logan County CO	8	CO	8075	5445	*	*	320	*	*	34	*	*	*	0.78	0.445	0.134	2.076	0.048	11.957	84.069	11.65	75.695	59.5	25803	11.298	0.214	-1.048	1.086	0.46	0.248	0.42	14.864	7.227
Mesa County	Mesa, CO	Mesa County CO	8	CO	8077	45196	346	120	3485	76	*	276	256	75	367	0.99	0.549	0.133	0.527	0.152	10.077	86.26	10.89	76.939	84.8	27400	43.885	0.635	-0.295	0.945	0.333	0.466	0.795	4.982	2.71
Mineral County	Mineral, CO	Mineral County CO	8	CO	8079	61	*	*	*	*	*	*	*	*	*	0.536	0	0	0	0	1.502	96.996	9.013	75.858	0	26256	1.041	-1.359	-2.732	-1.215	0.354	-0.182	-0.568	1.177	9.143
Moffat County	Moffat, CO	Moffat County CO	8	CO	8081	5338	39	*	365	*	*	30	*	*	42	1.032	0.446	0.111	0.208	0.007	11.286	85.744	9.4	82.967	72.5	26538	2.947	0.493	-0.976	0.878	0.306	0.579	0.996	2.464	6.46
Montezuma County	Montezuma, CO	Montezuma County CO	8	CO	8083	5622	44	*	339	*	*	*	32	*	47	10.841	0.278	0.008	0.157	0.137	8.905	78.225	14.305	76.173	33.6	24958	12.499	0.041	-0.975	0.905	0.196	-0.302	0.748	5.721	0.958
Montrose County	Montrose, CO	Montrose County CO	8	CO	8085	6936	59	*	442	*	*	30	38	*	59	1.429	0.529	0.218	0.324	0.104	15.3	80.959	11.987	75.288	46.9	26352	18.482	-0.215	-0.988	-1.091	0.34	0.248	0.398	6.214	1.998
Morgan County	Morgan, CO	Morgan County CO	8	CO	8087	16642	59	30	795	*	*	90	39	*	62	1.031	0.171	0.359	0.462	0.338	30.812	66.223	12.293	76.611	68.4	24676	21.751	-0.324	-0.805	-1.142	0.524	-0.026	0.096	13.222	6.844
Otero County	Otero, CO	Otero County CO	8	CO	8089	3958	*	*	171	*	*	*	*	*	*	1.76	0.77	0.428	0.663	0.199	36.19	58.847	17.322	78.266	62.3	24249	14.794	-0.102	-1.176	0.96	0.936	-0.662	0.333	13.961	7.692
Ouray County	Ouray, CO	Ouray County CO	8	CO	8091	439	*	*	46	*	*	*	*	*	*	0.797	0.411	0	0.072	0	3.721	94.177	7.417	79.947	0	34097	8.497	0.894	-2.189	0.884	1.655	1.196	1.573	0.547	4.599
Park County	Park, CO	Park County CO	8	CO	8093	4226	49	*	247	*	*	*	38	*	54	0.933	0.6	0.089	0.505	0	4.937	91.677	7.539	77.705	0	28699	7.64	0.264	-1.465	0.877	0.609	0.91	0.253	3.712	7.747
Phillips County	Phillips, CO	Phillips County CO	8	CO	8095	812	*	*	41	*	*	*	*	*	*	0.677	0.481	0	0.24	0.087	15.887	82.015	10.337	79.633	0	24216	6.501	-0.313	-2.532	0.925	0.519	0.34	0.335	15.631	7.419
Pitkin County	Pitkin, CO	Pitkin County CO	8	CO	8097	4532	*	*	131	*	*	*	*	*	*	0.224	1.531	0.211	0.401	0	6.279	90.905	4.626	89.531	47.2	75454	16.527	2.155	-1.697	0.894	1.077	3.127	2.973	2.088	9.417
Prowers County	Prowers, CO	Prowers County CO	8	CO	8099	2167	*	*	101	*	*	*	*	*	*	1.607	0.519	0.121	0.334	0.185	34.661	62.182	16.847	76.646	62.1	24477	7.924	-0.272	-1.283	0.894	0.68	-0.634	0.168	16.042	9.171
Pueblo County	Pueblo, CO	Pueblo County CO	8	CO	8101	38376	282	134	2829	96	*	310	198	69	302	1.937	0.743	0.527	1.678	0.168	36.369	57.289	16.051	76.284	87.2	25759	65.892	0.548	-0.185	0.942	1.061	-0.041	0.43	12.319	4.298
Rio Blanco County	Rio Blanco, CO	Rio Blanco County CO	8	CO	8103	1682	*	*	84	*	*	*	*	*	*	0.84	0.412	0	0.247	0	6.243	91.501	8.746	78.949	0	29440	2.029	-0.361	-2.157	-1.19	0.199	0.432	1.082	3.093	6.351
Rio Grande County	Rio Grande, CO	Rio Grande County CO	8	CO	8105	1223	*	*	110	*	*	*	*	*	*	1.651	0.306	0.346	0.693	0.129	36.274	60.198	15.893	72.974	38.7	26187	12.699	-0.251	-1.704	0.674	1.045	-0.395	0.211	0.192	6.789
Routt County	Routt, CO	Routt County CO	8	CO	8107	8940	61	*	372	*	*	33	46	*	68	0.49	0.49	0.014	0.343	0.076	3.274	94.427	5.992	82.762	51.1	39365	9.936	1.057	-1.214	0.606	0.517	1.698	1.572	1.204	8.13
Saguache County	Saguache, CO	Saguache County CO	8	CO	8109	259	*	*	*	*	*	*	*	*	*	2.262	0.541	0.114	0.071	0.028	43.776	52.497	22.677	63.978	0	16737	2.24	-1.295	-2.247	0.85	1.012	-1.318	-1.23	0.109	7.665
San Juan County	San Juan, CO	San Juan County CO	8	CO	8111	85	*	*	*	*	*	*	*	*	*	1.391	0	0	0	0.348	8.174	90.087	13.391	71.478	0	26133	1.432	0.144	-2.681	-1.189	1.692	-0.477	2.786	3.449	10.923
San Miguel County	San Miguel, CO	San Miguel County CO	8	CO	8113	786	*	*	67	*	*	*	*	*	*	0.913	0.984	0.141	0.197	0.098	7.715	89.643	7.982	83.179	0	37093	5.874	0.997	-1.703	0.95	0.297	1.238	2.352	3.449	2.491
Sedgwick County	Sedgwick, CO	Sedgwick County CO	8	CO	8115	439	*	*	*	*	*	*	*	*	*	0.039	0.985	0.236	0.433	0.236	13.47	84.246	11.146	83.025	0	26192	4.244	-0.976	-2.204	-1.112	0.355	0.116	-0.39	15.412	7.419
Summit County	Summit, CO	Summit County CO	8	CO	8117	9562	63	*	554	*	*	48	49	*	70	0.537	0.83	0.04	0.902	0.02	12.321	84.649	5.832	83.531	73.2	35562	44.774	1.177	-1.552	0.889	0.742	1.25	2.381	0.301	13.113
Teller County	Teller, CO	Teller County CO	8	CO	8119	6866	61	*	409	*	*	41	45	*	68	0.996	0.637	0.046	0.826	0.023	3.958	91.973	7.27	83.969	41.6	31301	38.928	0.789	-0.944	0.94	0.752	1.402	0.535	0.246	5.584
Washington County	Washington, CO	Washington County CO	8	CO	8121	1179	*	*	86	*	*	*	*	*	*	0.773	0.064	0	0.064	0	7.088	91.881	10.223	83.441	0	24817	1.755	-0.471	-1.969	0.476	0.447	0.387	-0.402	14.509	6.543
Weld County	Weld, CO	Weld County CO	8	CO	8123	113473	792	366	5961	97	35	575	585	181	854	1.027	0.988	0.28	0.509	0.148	26.5	69.309	10.135	71.323	71.9	24432	63.894	0.851	0.519	0.899	0.68	0.719	0.1	11.059	4.654
Yuma County	Yuma, CO	Yuma County CO	8	CO	8125	3544	*	*	94	*	*	*	*	*	*	0.348	0.092	0.072	0.112	0.02	17.149	81.788	11.852	79.354	33	28172	4.117	-0.08	-2.334	0.981	0.459	0.334	0.809	15.959	7.501
Fairfield County	Fairfield, CT	Fairfield County CT	9	CT	9001	308360	3280	1534	21307	629	184	1993	2412	818	3554	0.27	3.952	0.779	9.971	0.075	12.394	71.424	8.41	88.077	95.8	62979	1442.19	2.369	1.632	1.131	0.851	2.221	1.374	7.939	2.053
Hartford County	Hartford, CT	Hartford County CT	9	CT	9003	316080	3136	2399	28702	919	220	2124	2390	604	3347	0.3	3.159	1.395	11.844	0.107	10.659	71.167	10.481	85.899	94.5	41825	1196.89	1.721	1.571	1.181	0.491	0.994	1.193	7.09	3.039
Litchfield County	Litchfield, CT	Litchfield County CT	9	CT	9005	63560	653	369	5847	198	53	461	478	151	692	0.197	1.429	0.188	1.193	0.014	2.629	93.499	6.124	89.503	56.1	40261	205.014	1.904	1.077	1.283	0.717	1.803	1.091	5.749	4.681
Middlesex County	Middlesex, CT	Middlesex County CT	9	CT	9007	61947	748	401	6604	199	43	433	562	171	795	0.214	1.975	0.287	4.33	0.051	2.995	88.99	5.473	87.478	72	40986	448.692	1.924	1.28	1.179	0.533	1.921	1.022	6.077	2.026
New Haven County	New Haven, CT	New Haven County CT	9	CT	9009	347177	3891	2485	29585	858	287	2516	2974	957	4187	0.319	3.051	1.034	11.434	0.071	10.131	72.599	10.481	85.333	95.8	38254	1402.8	1.743	1.597	1.149	0.776	0.983	1.039	6.707	2.217
New London County	New London, CT	New London County CT	9	CT	9011	115701	1815	786	13964	410	86	1008	1360	248	1872	0.913	2.827	0.706	5.372	0.095	4.85	82.994	7.257	85.37	72.4	37801	401.321	1.623	1.124	1.126	0.472	1.292	1.08	6.241	1.834
Tolland County	Tolland, CT	Tolland County CT	9	CT	9013	57047	667	434	5635	160	64	439	509	132	705	0.235	2.703	0.404	2.884	0.016	2.779	90.055	5.348	80.548	61.8	35138	366.79	1.65	1.119	1.236	0.603	2.048	0.208	6.269	3.34
Windham County	Windham, CT	Windham County CT	9	CT	9015	36616	562	273	3879	95	37	304	423	84	583	0.481	1.047	0.619	1.733	0.042	6.637	88.148	9.263	84.077	51	29993	229.12	1.167	0.995	1.011	0.563	0.732	0.529	6.515	3.258
Kent County	Kent, DE	Kent County DE	10	DE	10001	71121	959	314	6204	149	49	596	758	187	1002	0.591	1.846	0.494	21.232	0.046	2.948	70.99	11.586	78.373	64.5	27292	269.1	1.165	0.778	0.649	0.631	0.64	0.965	9.773	0.985
New Castle County	New Castle, DE	New Castle County DE	10	DE	10003	208682	3141	1091	18785	363	166	2299	2348	615	3271	0.253	3.38	0.531	21.517	0.059	5.664	67.295	8.792	85.22	94.4	40354	1254.16	1.96	1.68	0.922	1	1.42	1.04	10.567	1.15
Sussex County	Sussex, DE	Sussex County DE	10	DE	10005	58578	645	261	4834	88	52	630	450	144	688	0.656	0.784	0.318	13.957	0.048	4.929	78.442	10.512	79.526	46.5	28609	205.909	0.892	0.575	0.953	0.261	0.305	0.888	8.596	0.794
District of Colum	District of Columbia	District of Columbia	11	DC	11001	299211	2259	864	16506	449	104	1629	1714	687	2544	0.338	3.032	0.998	56.669	0.068	7.169	30.272	17.761	85.622	100	51155	9822.39	0.698	1.716	-1.556	-0.456	-0.678	2.14	11.525	1.232
Alachua County	Alachua, FL	Alachua County FL	12	FL	12001	39451	306	146	2997	96	*	285	204	53	322	0.273	4.17	0.343	19.849	0.025	5.699	68.077	13.822	78.468	74.4	27904	278.364	-0.157	0.843	-1.569	-1.675	-0.326	1.196	13.715	0.794
Baker County	Baker, FL	Baker County FL	12	FL	12003	9533	94	47	602	*	*	69	68	*	97	0.341	0.479	0.125	13.523	0.004	2.119	82.826	11.82	73.887	37.7	22104	45.001	-1.236	-0.109	-1.546	-2.484	0.305	-0.914	12.811	1.451
Bay County	Bay, FL	Bay County FL	12	FL	12005	32274	268	129	1977	53	*	183	202	55	287	0.792	1.799	0.257	10.934	0.075	2.446	82.023	11.888	79.102	89.4	28064	217.239	-0.377	0.717	-1.561	-1.801	-0.057	0.52	10.183	0.849
Bradford County	Bradford, FL	Bradford County FL	12	FL	12007	6114	62	37	523	*	*	62	45	*	63	0.366	0.731	0.344	21.476	0.094	2.284	74.133	12.515	68.254	34.9	21377	99.452	-1.186	0.091	-1.543	-1.98	-0.07	-0.963	12.51	0.739
Brevard County	Brevard, FL	Brevard County FL	12	FL	12009	97716	820	542	6955	121	59	899	563	122	855	0.395	1.779	0.371	8.818	0.08	5.157	81.991	9.289	80.487	95.5	30142	528.087	-0.104	0.724	-1.573	-1.612	0.615	0.417	7.282	0.192
Broward County	Broward, FL	Broward County FL	12	FL	12011	452989	2928	1670	24044	443	230	2247	2141	493	3095	0.321	2.872	0.905	23.452	0.083	19.677	51.316	11.613	79.317	99.9	34008	1460.15	0.254	1.17	-1.592	-1.193	0.262	1.035	8.048	0.164
Calhoun County	Calhoun, FL	Calhoun County FL	12	FL	12013	957	*	*	50	*	*	*	*	*	*	1.335	0.554	0.326	15.518	0.008	3.678	77.763	15.146	69.791	34.5	17980	24.361	-1.609	-0.535	-1.552	-2.099	-0.998	-0.453	11.963	1.259
Charlotte County	Charlotte, FL	Charlotte County FL	12	FL	12015	35763	419	203	2926	59	55	233	325	50	439	0.241	1.066	0.275	4.84	0.011	3.736	89.217	7.945	80.466	90.6	26003	230.717	-0.366	0.268	-1.553	-2.134	0.444	0.703	12.127	0.082
Citrus County	Citrus, FL	Citrus County FL	12	FL	12017	19977	225	129	1630	42	*	106	152	40	239	0.397	1.072	0.115	2.646	0.004	3.001	91.92	11.35	78.554	57.9	24278	241.288	-0.608	0.322	-1.55	-2.107	-0.035	0.471	14.18	0.411
Clay County	Clay, FL	Clay County FL	12	FL	12019	53276	659	196	3788	73	32	321	468	124	684	0.481	2.354	0.308	8.059	0.096	4.717	82.337	7.348	77.014	75.1	28234	309.014	0.022	0.844	-1.564	-2.061	1.587	-0.036	10.84	0.63
Collier County	Collier, FL	Collier County FL	12	FL	12021	44267	438	229	2467	96	46	236	314	94	469	0.405	0.859	0.42	5.447	0.156	22.614	69.519	9.043	76.208	89.7	42846	159.402	0.086	0.54	-1.566	-1.509	0.682	0.965	10.101	0.096
Columbia County	Columbia, FL	Columbia County FL	12	FL	12023	12701	115	50	1168	*	*	98	70	*	121	0.577	0.808	0.257	17.147	0.002	3.002	77.347	13.828	73.199	32.2	20680	86.844	-0.823	0.407	-1.548	-1.928	-0.357	-0.002	13.386	1.314
DeSoto County	DeSoto, FL	DeSoto County FL	12	FL	12027	2848	*	*	160	*	*	*	*	*	*	2.637	0.556	0.404	11.57	0.072	27.19	57.328	15.883	68.276	45.8	16988	55.406	-1.67	-0.147	-1.542	-2.248	-1.191	-0.677	15.412	0.082
Dixie County	Dixie, FL	Dixie County FL	12	FL	12029	2274	*	*	180	*	*	*	*	*	*	0.483	0.308	0.105	8.654	0.007	1.756	88.191	16.678	72.681	24.2	17124	21.025	-2.067	-0.893	-1.545	-2.041	-1.434	-0.955	9.636	0.246
Duval County	Duval, FL	Duval County FL	12	FL	12031	260165	2828	1184	16126	404	130	1536	2083	477	2947	0.364	3.168	0.507	29.139	0.068	4.383	60.841	11.59	81.348	96.2	32175	1124.44	0.179	1.378	-1.602	-1.497	0.455	0.664	9.636	0.931
Escambia County	Escambia, FL	Escambia County FL	12	FL	12033	50233	380	208	3429	51	32	300	276	55	397	0.861	2.492	0.267	22.43	0.119	2.413	69.42	13.062	76.425	89	26758	462.089	-0.099	1.048	-1.567	-1.506	0.035	0.646	8.048	1.204
Flagler County	Flagler, FL	Flagler County FL	12	FL	12035	16724	156	96	976	*	*	98	114	*	170	0.284	1.52	0.338	8.759	0	5.718	82.59	8.602	67.242	67.4	25109	188.732	0.162	0.317	-1.57	-0.508	1.059	0.226	9.882	0.301
Franklin County	Franklin, FL	Franklin County FL	12	FL	12037	469	*	*	45	*	*	*	*	*	*	0.425	0.277	0.109	10.689	0.01	1.146	86.654	12.832	76.707	26.9	24102	21.095	-1.487	-1.013	-1.56	-2.371	-0.891	0.442	8.13	0.493
Gadsden County	Gadsden, FL	Gadsden County FL	12	FL	12039	3349	*	*	142	*	*	*	*	*	*	0.278	0.306	0.434	56.479	0.024	6.995	35.227	14.917	73.366	33.8	21916	91.945	-1.1	0.046	-1.548	-1.801	-0.37	-0.501	12.346	2.08
Gilchrist County	Gilchrist, FL	Gilchrist County FL	12	FL	12041	2491	*	*	214	*	*	*	*	*	*	0.449	0.181	0.125	6.472	0.006	2.964	89.01	12.194	68.578	0	22265	48.948	-1.732	-0.426	-1.544	-1.895	-0.404	-1.678	13.304	0.493
Glades County	Glades, FL	Glades County FL	12	FL	12043	546	*	*	40	*	*	*	*	*	*	5.121	0.377	0.126	10.385	0.126	16.477	67.074	11.401	72.958	26.4	17434	13.585	-2.265	-1.029	-1.556	-1.669	-1.519	-1.559	12.045	0.274
Gulf County	Gulf, FL	Gulf County FL	12	FL	12045	1375	*	*	105	*	*	*	*	*	*	0.76	0.478	0.297	16.922	0.029	1.933	78.858	12.862	72.351	33.1	21872	27.934	-1.751	-0.505	-1.562	-2.209	-0.732	-1.059	8.842	0.438
Hamilton County	Hamilton, FL	Hamilton County FL	12	FL	12047	2995	*	*	206	*	*	*	*	*	*	0.494	0.289	0.719	36.153	0.078	6.775	55.379	16.18	60.272	18.6	14823	28.401	-2.036	-0.545	-1.547	-2.07	-1.336	-1.285	12.894	2.026
Hardee County	Hardee, FL	Hardee County FL	12	FL	12049	2598	*	*	164	*	*	*	*	*	*	1.218	0.454	0.522	8.361	0.257	37.31	51.67	18.301	68.732	52.6	17843	46.121	-1.93	-0.269	-1.548	-2.572	-1.736	-0.45	15.987	0.246
Hendry County	Hendry, FL	Hendry County FL	12	FL	12051	3772	*	*	145	*	*	*	*	*	*	1.336	0.582	0.435	12.57	0.073	43.487	41.234	16.702	70.283	63.7	20093	34.347	-1.217	-0.407	-1.552	-1.415	-1.342	0.341	11.935	0.164
Hernando County	Hernando, FL	Hernando County FL	12	FL	12053	35133	429	130	2861	81	35	257	314	58	440	0.336	0.814	0.295	4.246	0.012	6.462	87.122	11.087	76.017	76.1	25189	362.367	-0.427	0.538	-1.582	-2.414	0.291	0.669	15.248	0.109
Highlands County	Highlands, FL	Highlands County FL	12	FL	12055	13433	113	83	969	*	*	101	80	*	113	0.523	1.245	0.51	9.088	0.032	13.685	74.325	13.267	77.23	66.6	22802	97.09	-0.788	0.123	-1.558	-1.735	-0.635	0.515	13.852	0.383
Hillsborough Coun	Hillsborough, FL	Hillsborough County FL	12	FL	12057	273707	2897	1025	16879	249	165	1722	2067	438	3011	0.481	2.745	0.905	15.214	0.119	19.161	59.854	11.993	77.392	94.4	31671	1171.64	-0.009	1.343	-1.596	-1.73	0.19	0.634	17.356	0.027
Holmes County	Holmes, FL	Holmes County FL	12	FL	12059	1978	*	*	100	*	*	*	*	*	*	0.952	0.458	0.168	6.707	0.032	2.362	88.27	16.191	71.648	21.1	20213	39.891	-1.58	-0.239	-1.551	-1.725	-0.883	-1.062	11.853	2.573
Indian River Coun	Indian River, FL	Indian River County FL	12	FL	12061	19873	188	78	1380	*	31	143	136	*	195	0.287	0.922	0.191	8.057	0.002	7.829	82.149	9.395	81.054	91.8	40677	268.791	-0.036	0.269	-1.57	-1.062	0.454	0.787	7.364	0.137
Jackson County	Jackson, FL	Jackson County FL	12	FL	12063	4665	32	*	312	*	*	*	*	*	33	0.776	0.491	0.505	26.591	0.008	2.711	67.961	13.937	71.484	17	21294	55.494	-0.635	0.012	-1.551	-1.092	-0.326	0.223	12.894	3.394
Jefferson County	Jefferson, FL	Jefferson County FL	12	FL	12065	1309	*	*	62	*	*	*	*	*	*	0.4	0.317	0.4	35.802	0.076	3.358	59.309	12.557	68.487	0	23772	23.424	-0.755	-0.575	-1.547	-1.321	-0.135	0.426	11.99	1.861
Lafayette County	Lafayette, FL	Lafayette County FL	12	FL	12067	458	*	*	*	*	*	*	*	*	*	0.762	0.254	0.401	15.183	0.013	10.706	72.588	15.223	63.285	0	15768	14.628	-2.93	-0.788	-1.544	-2.431	-0.614	-3.993	12.565	0.63
Lake County	Lake, FL	Lake County FL	12	FL	12069	60022	575	215	3207	61	50	395	405	83	600	0.404	1.259	0.298	8.413	0.094	7.79	80.934	9.918	72.372	69.6	27122	332.615	0.083	0.682	-1.571	-0.969	0.347	0.762	14.673	0.547
Lee County	Lee, FL	Lee County FL	12	FL	12071	110828	1040	449	6455	133	92	666	767	207	1107	0.385	1.042	0.469	7.021	0.107	12.121	78.006	9.383	75.33	88.5	33073	748.12	-0.345	0.52	-1.588	-2.148	0.344	0.653	9.472	0.027
Leon County	Leon, FL	Leon County FL	12	FL	12073	24904	253	95	1465	43	*	123	185	*	261	0.293	2.33	0.393	29.663	0.045	3.436	62.674	12.208	80.042	85.6	29959	398.461	-0.02	0.721	-1.581	-1.227	0.033	0.972	12.291	2.026
Levy County	Levy, FL	Levy County FL	12	FL	12075	5818	44	*	496	*	*	37	*	*	46	0.474	0.506	0.142	10.68	0.003	4.482	82.826	14.972	75.192	0	20373	35.009	-1.133	-0.163	-1.544	-1.76	-0.505	-0.283	12.045	0.356
Liberty County	Liberty, FL	Liberty County FL	12	FL	12077	452	*	*	*	*	*	*	*	*	*	1.823	0.149	0.446	18.039	0	4.888	74.575	14.002	62.652	0	19499	9.554	-2.403	-0.636	-1.551	-2.752	-1.169	-1.857	11.306	1.095
Madison County	Madison, FL	Madison County FL	12	FL	12079	3936	*	*	207	*	*	*	*	*	*	0.346	0.325	0.539	39.805	0.005	3.174	55.34	15.98	72.356	22.8	18604	27.159	-1.448	-0.312	-1.549	-1.593	-1.017	-0.591	12.894	1.697
Manatee County	Manatee, FL	Manatee County FL	12	FL	12081	60834	620	255	3803	105	65	409	439	146	669	0.336	1.178	0.327	8.315	0.087	10.694	78.196	9.903	78.135	91.9	32837	428.521	-0.356	0.793	-1.555	-1.963	0.295	0.254	15.604	0.055
Marion County	Marion, FL	Marion County FL	12	FL	12083	66259	585	246	4280	50	57	554	405	86	609	0.505	0.968	0.375	11.312	0.033	6.821	79.053	12.424	74.612	61.1	24749	207.344	-0.387	0.705	-1.597	-1.332	-0.223	0.339	14.071	0.63
Martin County	Martin, FL	Martin County FL	12	FL	12085	20083	263	93	1393	53	*	148	188	37	280	0.741	0.744	0.249	5.112	0.186	8.112	84.254	8.046	81.266	89	44452	257.23	0.221	0.416	-1.567	-1.422	0.84	1.22	5.776	0.082
Miami-Dade County	Miami-Dade, FL	Miami-Dade County FL	12	FL	12086	442187	2283	1772	23763	499	281	3059	1616	372	2396	0.339	1.47	1.843	18.78	0.068	57.408	18.989	16.938	75.105	99.3	29076	1317.7	-1.519	1.085	-1.565	-4.907	-1.258	0.674	7.583	0.13
Monroe County	Monroe, FL	Monroe County FL	12	FL	12087	10670	110	58	794	*	*	62	71	*	113	0.427	1.024	0.405	4.884	0.017	17.003	75.491	8.818	86.664	93.3	40203	74.409	-0.765	-0.215	-1.566	-0.578	0.376	-1.043	8.322	0.113
Nassau County	Nassau, FL	Nassau County FL	12	FL	12089	15711	186	92	1194	*	*	101	134	32	195	0.439	0.594	0.071	7.428	0.008	1.689	88.978	8.436	82.385	49.5	33488	108.806	-0.862	0.592	-1.553	-1.888	0.9	-1.638	10.348	1.232
Okaloosa County	Okaloosa, FL	Okaloosa County FL	12	FL	12091	36062	288	160	2692	49	*	225	206	45	300	0.569	2.764	0.314	9.411	0.145	4.438	79.696	8.794	79.872	88	33068	191.855	-0.324	0.364	-1.565	-1.822	0.73	0.194	9.253	1.369
Okeechobee County	Okeechobee, FL	Okeechobee County FL	12	FL	12093	4750	34	*	333	*	*	43	*	*	37	0.875	0.859	0.377	7.856	0.059	20.411	68.898	13.112	68.724	57.5	19434	52.335	-1.138	-0.259	-1.551	-2.343	-0.734	0.489	9.828	0.164
Orange County	Orange, FL	Orange County FL	12	FL	12095	294792	1981	808	13064	243	137	1772	1447	509	2182	0.445	4.137	1.218	19.268	0.136	20.324	52.672	12.763	76.061	96.6	29748	1202.62	0.246	1.173	-1.641	-1.551	0.371	1.194	14.454	0.438
Osceola County	Osceola, FL	Osceola County FL	12	FL	12097	64822	406	171	2600	48	33	350	285	93	442	0.62	2.685	1.856	7.876	0.19	33.021	51.922	12.721	66.328	76.6	20811	203.863	-0.227	0.883	-1.566	-2.191	0.096	0.912	13.797	0.301
Palm Beach County	Palm Beach, FL	Palm Beach County FL	12	FL	12099	268907	2215	987	15419	352	186	1535	1569	408	2378	0.431	1.913	0.581	15.201	0.094	14.368	66.427	10.126	79.19	98.3	44518	649.8	0.362	0.84	-1.573	-0.444	0.533	0.781	7.939	0.171
Pasco County	Pasco, FL	Pasco County FL	12	FL	12101	88199	1079	396	6676	114	76	565	805	132	1110	0.393	1.359	0.226	2.847	0.053	7.324	86.734	11.23	74.631	85.2	25153	631.564	-0.494	0.72	-1.601	-2.16	-0.028	0.461	16.945	0.082
Pinellas County	Pinellas, FL	Pinellas County FL	12	FL	12103	153789	1705	675	11305	224	117	1162	1287	253	1777	0.347	2.57	0.273	9.679	0.06	5.497	80.394	10.886	85.79	99.9	35607	3319.99	-0.056	1.105	-1.605	-1.901	0.277	0.778	11.497	0.055
Polk County	Polk, FL	Polk County FL	12	FL	12105	173194	1438	647	11110	233	125	1265	1040	270	1537	0.465	1.216	0.439	13.821	0.078	11.498	71.467	13.349	76.443	79.8	26698	324.502	-0.251	0.82	-1.577	-1.307	-0.222	0.572	16.863	0.493
Putnam County	Putnam, FL	Putnam County FL	12	FL	12107	15818	158	63	997	*	*	140	105	35	171	0.516	0.52	0.302	17.054	0.088	6.78	74.018	17.299	77.539	45.6	20711	100.18	-0.599	0.693	-1.549	-1.284	-0.884	0.403	11.935	0.547
St. Johns County	St. Johns, FL	St. Johns County FL	12	FL	12109	52536	599	185	3665	98	35	328	427	118	630	0.268	1.349	0.127	5.87	0.079	3.063	88.519	7.855	75.652	76.8	38316	312.05	0.121	0.662	-1.573	-1.348	1.331	0.14	8.869	0.301
St. Lucie County	St. Lucie, FL	St. Lucie County FL	12	FL	12111	46335	421	189	2590	73	*	385	317	57	446	0.315	1.263	0.498	15.811	0.093	10.292	70.785	11.94	73.329	93.9	23656	465.97	-0.247	0.472	-1.567	-1.382	0.029	0.704	6.022	0.082
Santa Rosa County	Santa Rosa, FL	Santa Rosa County FL	12	FL	12113	30030	255	144	2379	41	*	187	190	50	262	0.887	1.506	0.15	4.56	0.091	2.648	88.441	9.733	74.993	70.6	26013	150.017	-0.267	0.615	-1.562	-1.881	1.02	-0.152	9.116	1.451
Sarasota County	Sarasota, FL	Sarasota County FL	12	FL	12115	57155	722	280	4581	79	62	445	553	114	758	0.233	1.01	0.217	4.234	0.036	5.549	88.006	7.756	82.955	95.1	42933	665.2	0.132	0.713	-1.58	-1.66	0.766	0.956	12.127	0.246
Seminole County	Seminole, FL	Seminole County FL	12	FL	12117	110441	1031	378	6557	130	58	775	765	268	1134	0.371	3.164	0.636	9.989	0.066	12.164	72.117	8.655	81.962	96	35716	1336.28	0.344	0.997	-1.608	-2.027	1.4	0.895	13.058	0.383
Sumter County	Sumter, FL	Sumter County FL	12	FL	12119	9859	94	48	746	*	*	72	70	*	97	0.568	0.59	0.478	13.51	0.079	7.085	77.032	11.388	65.43	49.4	19400	142.031	-0.817	0.166	-1.559	-1.514	-0.019	-0.423	16.397	0.52
Suwannee County	Suwannee, FL	Suwannee County FL	12	FL	12121	7986	56	*	548	*	*	51	43	*	58	0.39	0.594	0.178	11.539	0.021	6.337	80.059	15.406	76.036	18.4	21732	58.309	-1.136	-0.318	-1.547	-2.08	-0.416	0.011	13.167	1.287
Taylor County	Taylor, FL	Taylor County FL	12	FL	12123	2911	*	*	171	*	*	*	*	*	*	0.933	0.534	0.181	18.843	0	1.415	77.212	14.888	77.637	33.9	21225	20.512	-1.563	-0.423	-1.55	-2.496	-0.975	-0.154	9.992	0.766
Union County	Union, FL	Union County FL	12	FL	12125	3497	33	*	357	*	*	31	*	*	35	0.647	0.375	0.395	22.817	0.02	3.442	71.812	12.063	54.42	47.4	14535	59.878	-1.52	-0.237	-1.543	-1.97	-0.213	-1.421	13.277	0.903
Volusia County	Volusia, FL	Volusia County FL	12	FL	12127	95532	992	399	5557	149	72	577	756	185	1043	0.36	1.251	0.374	9.506	0.05	7.959	79.513	11.182	78.258	90.7	26118	450.387	-0.135	0.768	-1.588	-1.337	0.14	0.588	10.266	0.219
Wakulla County	Wakulla, FL	Wakulla County FL	12	FL	12129	2515	30	*	193	*	*	*	*	*	30	0.629	0.368	0.243	11.483	0.018	2.127	84.341	10.092	70.194	0	22842	54.113	-0.983	-0.337	-1.55	-2.23	0.397	-0.29	10.977	1.259
Walton County	Walton, FL	Walton County FL	12	FL	12131	6842	46	*	435	*	*	41	37	*	48	1.168	0.615	0.097	6.809	0.041	2.362	87.314	11.422	69.891	20.6	21949	53.107	-0.744	-0.274	-1.565	-1.872	-0.083	0.544	10.211	1.423
Washington County	Washington, FL	Washington County FL	12	FL	12133	2416	*	*	143	*	*	*	*	*	*	1.463	0.593	0.342	13.696	0.027	1.978	80.438	14.658	74.512	17.3	19569	41.036	-1.024	-0.316	-1.554	-1.436	-0.774	0.204	11.799	1.506
Appling County	Appling, GA	Appling County GA	13	GA	13001	7344	55	43	524	*	*	60	32	*	56	0.245	0.401	0.139	19.453	0.011	5.377	74.057	16.754	75.754	29.9	20715	35.519	-0.655	-0.293	0.115	-1.684	-0.698	0.445	10.786	3.34
Atkinson County	Atkinson, GA	Atkinson County GA	13	GA	13003	3406	*	*	173	*	*	*	*	*	*	0.999	0.275	0.612	18.337	0.262	18.949	60.305	19.673	70.516	0	19894	24.25	-2.153	-0.594	-0.329	-1.919	-1.393	-2.241	12.1	2.491
Bacon County	Bacon, GA	Bacon County GA	13	GA	13005	4046	*	*	233	*	*	38	*	*	*	0.165	0.581	0.271	15.886	0	3.504	78.955	17.841	77.038	26.5	19833	40.997	-1.259	-0.589	-0.293	-1.832	-0.898	-0.398	11.087	2.847
Baker County	Baker, GA	Baker County GA	13	GA	13007	779	*	*	49	*	*	*	*	*	*	0.306	0	0.353	52.095	0.047	2.401	44.68	20.88	73.234	0	19216	10.636	-2.063	-0.478	-0.339	-1.121	-1.076	-3.047	12.182	3.285
Baldwin County	Baldwin, GA	Baldwin County GA	13	GA	13009	24816	288	190	2213	36	34	212	235	42	298	0.23	1.126	0.228	43.858	0	1.144	53.043	15.469	68.461	66	23671	179.712	0.265	0.729	-0.281	-0.431	-0.311	0.832	12.154	3.504
Banks County	Banks, GA	Banks County GA	13	GA	13011	7609	76	32	711	*	*	51	50	*	78	0.312	0.746	0.045	3.283	0.108	4.539	90.532	12.604	77.526	5.8	25825	72.381	-0.285	0.117	-0.265	0.148	0.064	-0.939	9.663	0.602
Barrow County	Barrow, GA	Barrow County GA	13	GA	13013	29224	328	130	2712	32	*	296	244	50	343	0.351	2.918	0.225	10.424	0.012	5.165	79.824	10.688	73.934	46.9	23800	450.115	0.63	0.84	1.216	-0.151	0.715	-0.337	11.744	0.958
Bartow County	Bartow, GA	Bartow County GA	13	GA	13015	40039	516	240	3901	73	30	344	374	86	532	0.32	0.766	0.152	9.074	0.039	4.926	83.778	11.606	76.446	58.8	27017	209.377	0.73	1.075	-0.277	0.169	0.555	0.404	12.018	1.204
Ben Hill County	Ben Hill, GA	Ben Hill County GA	13	GA	13017	8277	74	55	636	*	*	49	53	*	81	0.254	0.34	0.311	33.051	0.035	5.42	60.226	19.76	77.265	65.2	23103	70.234	-0.471	0.147	0.104	-1.021	-0.946	0.288	12.647	2.792
Berrien County	Berrien, GA	Berrien County GA	13	GA	13019	7090	87	*	671	*	*	61	61	*	90	0.282	0.354	0.126	10.941	0.042	2.596	84.988	17.104	77.464	25.3	23967	37.716	-0.712	-0.213	0.089	-1.904	-0.564	0.254	12.675	2.245
Bibb County	Bibb, GA	Bibb County GA	13	GA	13021	64498	798	296	5071	123	33	453	606	113	818	0.182	1.389	0.264	49.865	0.013	1.204	46.4	19.3	79.744	85.2	30341	624.84	0.731	1.139	0.11	-0.096	-0.279	1.226	12.209	3.449
Bleckley County	Bleckley, GA	Bleckley County GA	13	GA	13023	5576	69	*	580	*	*	46	54	*	72	0.008	1.063	0.1	24.703	0	1.154	72.607	14.526	78.393	47.4	24176	59.55	-0.778	-0.281	-0.329	-0.889	-0.245	-0.76	12.647	3.449
Brantley County	Brantley, GA	Brantley County GA	13	GA	13025	5689	62	31	450	*	*	60	44	*	65	0.032	0.116	0.026	4.407	0.006	1.042	93.437	16.143	78.761	1.1	20637	35.363	-1.538	-0.554	-0.229	-1.651	-0.486	-1.802	10.129	2.108
Brooks County	Brooks, GA	Brooks County GA	13	GA	13027	3861	35	*	334	*	*	33	*	*	37	0.232	0.348	0.305	38.174	0.018	3.312	57.011	21.311	76.398	29.7	21648	33.169	-1.219	-0.165	-0.299	-1.592	-0.552	-1.239	12.237	1.971
Bryan County	Bryan, GA	Bryan County GA	13	GA	13029	14728	175	57	1470	*	*	125	139	30	186	0.425	1.05	0.276	14.4	0.073	2.234	80.2	10.242	75.976	39.5	27566	74.682	0.115	0.226	1.21	-1.433	1.142	-0.63	10.074	2.984
Bulloch County	Bulloch, GA	Bulloch County GA	13	GA	13031	26839	310	105	2212	55	*	317	236	87	347	0.167	1.052	0.224	28.795	0.023	1.836	67.375	19.092	72.662	48.5	19981	102.872	-0.133	0.364	1.223	-1.621	-0.663	0.593	11.552	3.559
Burke County	Burke, GA	Burke County GA	13	GA	13033	9077	56	*	636	*	*	72	37	*	63	0.211	0.319	0.298	50.765	0.009	1.238	46.608	21.808	76.079	24.7	19584	27.567	-0.932	-0.011	0.799	-0.865	-1.366	-0.861	10.95	3.613
Butts County	Butts, GA	Butts County GA	13	GA	13035	10655	108	62	793	*	*	117	78	*	110	0.487	0.389	0.165	27.176	0	1.771	69.399	11.757	70.15	22.6	24683	132.285	-0.025	0.54	-0.281	-0.359	0.242	-0.421	12.072	2.245
Calhoun County	Calhoun, GA	Calhoun County GA	13	GA	13037	2344	*	*	205	*	*	*	*	*	*	0.131	0.115	1.721	61.783	0	1.704	34.464	20.141	62.275	0	19134	22.492	-1.194	-0.569	-0.296	-1.016	-1.265	-0.472	11.799	3.148
Camden County	Camden, GA	Camden County GA	13	GA	13039	15880	263	99	1332	37	*	130	207	40	270	0.663	1.277	0.268	20.557	0.109	2.682	72.688	11.1	80.221	64.2	24231	78.751	0.086	0.271	0.922	-1.494	0.397	0.228	9.335	1.451
Candler County	Candler, GA	Candler County GA	13	GA	13043	3685	36	*	287	*	*	35	*	*	38	0.471	0.343	0.255	25.213	0.039	10.939	62.572	21.005	69.911	27.8	20698	43.943	-0.968	-0.453	0.109	-1.286	-1.466	0.244	11.826	3.641
Carroll County	Carroll, GA	Carroll County GA	13	GA	13045	56869	588	300	4381	77	39	504	446	57	600	0.297	0.813	0.159	16.503	0.009	3.495	77.806	14.829	73.288	47.2	23649	229.979	0.602	0.828	1.222	-0.364	0.098	0.405	10.977	0.547
Catoosa County	Catoosa, GA	Catoosa County GA	13	GA	13047	16329	183	98	1436	40	*	149	130	*	190	0.328	0.941	0.027	1.922	0.003	1.345	94.519	11.092	79.763	71	24444	394.888	0.749	1.095	0.119	0.264	0.87	-0.171	10.156	1.287
Charlton County	Charlton, GA	Charlton County GA	13	GA	13049	3486	33	*	280	*	*	*	*	*	33	0.411	0.467	0.178	29.043	0	0.57	68.658	17.723	70.705	38.4	17167	13.864	-1.373	-0.566	0.11	-2.447	-0.764	-0.61	11.333	1.861
Chatham County	Chatham, GA	Chatham County GA	13	GA	13051	89302	862	403	7089	96	63	634	616	130	893	0.299	2.114	0.376	40.872	0.082	2.163	52.926	16.27	78.816	94.5	31691	602.645	1.089	1.457	1.207	-0.686	0.102	1.391	9.143	2.08
Chattahoochee Cou	Chattahoochee, GA	Chattahoochee County GA	13	GA	13053	989	*	*	78	*	*	*	*	*	*	0.881	1.932	1.666	30.424	0.763	8.011	54.25	12.261	61.824	78.6	18492	57.9	-1.595	0.19	-0.297	-1.798	0.096	-3.139	11.388	2.601
Chattooga County	Chattooga, GA	Chattooga County GA	13	GA	13055	9468	135	51	1150	*	*	94	100	*	141	0.019	0.218	0.079	10.819	0.09	2.791	85.215	14.721	78.037	43.7	19156	84.952	-0.751	0.542	-0.285	-0.672	-0.666	-1.22	10.868	1.204
Cherokee County	Cherokee, GA	Cherokee County GA	13	GA	13057	99833	1109	552	8187	147	81	976	786	175	1152	0.381	1.413	0.154	4.346	0.083	7.19	85.306	6.842	74.236	74.8	30590	510.077	1.058	1.182	-0.241	-0.294	2.108	-0.097	10.895	0.52
Clarke County	Clarke, GA	Clarke County GA	13	GA	13059	53487	510	235	5220	84	31	291	408	76	530	0.269	3.356	0.248	26.817	0.048	7.849	60.286	18.098	73.986	91.3	23800	976.023	0.552	1.065	-0.276	0.255	-0.927	1.42	11.826	1.588
Clay County	Clay, GA	Clay County GA	13	GA	13061	789	*	*	64	*	*	*	*	*	*	0	0.422	0.663	59.512	0	0.241	38.8	25.294	75.701	0	23412	15.933	-2.777	-0.523	-1.546	-1.177	-1.776	-3.563	11.58	3.23
Clayton County	Clayton, GA	Clayton County GA	13	GA	13063	70556	413	362	3769	75	33	421	277	60	432	0.339	5.098	0.898	59.871	0.083	8.511	23.638	14.779	75.528	98.8	22405	1947.95	0.423	1.276	-1.088	-0.792	0.629	0.445	12.757	1.122
Clinch County	Clinch, GA	Clinch County GA	13	GA	13065	2373	*	*	267	*	*	32	*	*	*	0.734	0.331	0.158	30.609	0	0.619	67.103	20.276	77.033	41.8	18470	8.733	-1.828	-0.816	-1.089	-2.789	-1.07	-0.417	12.264	2.464
Cobb County	Cobb, GA	Cobb County GA	13	GA	13067	272663	2234	1226	21163	467	187	2132	1665	483	2377	0.307	3.855	0.398	21.485	0.067	9.215	63.348	9.627	80.919	99.5	37827	2104.82	1.549	1.556	0.118	-0.227	1.965	0.808	12.072	0.575
Coffee County	Coffee, GA	Coffee County GA	13	GA	13069	17625	99	60	956	*	*	128	67	*	105	0.584	0.701	0.353	26.971	0.089	7.359	63.59	18.528	71.609	33.1	22510	71.062	-0.372	0.01	1.254	-1.294	-0.91	0.269	12.237	2.409
Colquitt County	Colquitt, GA	Colquitt County GA	13	GA	13071	13469	196	68	1220	38	*	115	138	*	200	0.322	0.375	0.315	23.074	0.133	12.787	62.569	19.836	73.74	36.5	20611	83.793	-0.31	0.323	1.205	-1.257	-0.898	0.126	12.729	2.026
Columbia County	Columbia, GA	Columbia County GA	13	GA	13073	67914	692	326	5433	116	57	529	541	165	732	0.276	3.525	0.165	13.308	0.108	2.544	78.728	7.025	80.431	73.8	33253	389.389	0.928	1.146	0.144	-0.491	2.081	-0.438	11.58	3.175
Cook County	Cook, GA	Cook County GA	13	GA	13075	5873	51	30	585	*	*	41	32	*	52	0.221	0.621	0.203	28.557	0.018	4.196	65.9	18.222	76.746	41.1	19123	73.089	-0.881	-0.069	1.243	-1.906	-0.813	-0.682	12.647	2.053
Coweta County	Coweta, GA	Coweta County GA	13	GA	13077	51740	430	271	4412	92	47	419	319	70	449	0.252	0.926	0.189	17.111	0.039	4.529	76.096	9.841	77.425	54.4	27894	288.305	0.804	0.779	0.12	-0.189	1.376	0.096	11.908	0.712
Crawford County	Crawford, GA	Crawford County GA	13	GA	13079	4053	57	*	378	*	*	*	37	*	58	0.357	0.217	0.031	22.835	0.008	2.188	73.79	14.82	80.098	0	24119	37.674	-0.926	-0.048	-1.481	-0.146	0.004	-1.626	11.935	2.546
Crisp County	Crisp, GA	Crisp County GA	13	GA	13081	7870	68	34	623	*	*	62	55	*	69	0.191	1.012	0.213	43.799	0	2.079	52.392	23.615	76.525	58.7	21828	81.481	-0.115	0.232	1.217	-0.911	-1.224	0.82	12.483	3.285
Dade County	Dade, GA	Dade County GA	13	GA	13083	4410	53	*	379	*	*	45	34	*	53	0.494	0.481	0.006	1.113	0	1.007	96.273	11.731	78.302	20.2	22657	92.695	0.125	0.507	0.081	-0.275	-0.027	0.055	10.32	0.575
Dawson County	Dawson, GA	Dawson County GA	13	GA	13085	9996	94	74	885	*	*	73	70	*	100	0.262	0.488	0.047	0.724	0.01	2.617	95.095	9.751	76.799	0	28918	106.982	0.261	-0.011	-0.314	-0.509	1.181	0.035	8.377	0.246
Decatur County	Decatur, GA	Decatur County GA	13	GA	13087	8513	86	34	653	*	*	62	59	*	88	0.412	0.412	0.224	40.259	0.042	3.337	54.901	21.069	75.17	42	21039	48.294	-0.751	0.271	-1.547	-1.339	-0.856	0.399	12.538	3.175
DeKalb County	DeKalb, GA	DeKalb County GA	13	GA	13089	258625	2166	1289	17097	416	163	1708	1625	468	2287	0.273	4.02	0.591	55.314	0.06	7.885	30.674	14.542	81.279	99.6	35837	2792.71	1.215	1.557	0.114	-0.576	1.114	1.055	12.319	0.794
Dodge County	Dodge, GA	Dodge County GA	13	GA	13091	8479	96	43	772	*	*	67	78	*	96	0.226	0.277	0.133	30.716	0	1.559	66.956	17.722	72.919	29.1	19674	39.825	-0.856	-0.457	-0.385	-0.672	-0.771	-0.389	12.264	3.477
Dooly County	Dooly, GA	Dooly County GA	13	GA	13093	4485	32	*	307	*	*	37	*	*	32	0.129	0.56	0.569	49.621	0.25	3.387	45.286	19.381	67.528	23.3	20045	30.155	-1.15	-0.406	0.845	-0.893	-0.777	-1.704	12.182	3.203
Dougherty County	Dougherty, GA	Dougherty County GA	13	GA	13095	36449	284	205	2454	75	*	284	206	57	297	0.254	0.94	0.316	62.749	0.039	1.013	34.018	21.557	77.075	86.5	25353	291.64	0.067	0.819	-0.343	-0.922	-1.012	1.347	12.182	3.066
Douglas County	Douglas, GA	Douglas County GA	13	GA	13097	55387	474	265	4191	84	*	586	355	69	488	0.373	1.313	0.223	28.403	0.001	4.081	64.192	11.053	76.332	79.9	26687	648.288	0.878	1.177	-0.278	-0.66	1.236	0.633	11.826	0.493
Early County	Early, GA	Early County GA	13	GA	13099	4534	36	*	363	*	*	48	*	*	36	0.157	0.281	0.538	49.657	0.05	0.819	48.044	23.414	75.453	37.3	24975	22.568	-1.103	-0.391	-1.547	-0.861	-1.195	0.059	12.51	3.641
Echols County	Echols, GA	Echols County GA	13	GA	13101	323	*	*	*	*	*	*	*	*	*	1.195	0.122	0.39	8.022	0.024	26.408	63.765	20.629	71.568	0	16487	10.154	-3.065	-0.715	-0.345	-2.731	-1.293	-4.109	12.182	2.327
Effingham County	Effingham, GA	Effingham County GA	13	GA	13103	25641	268	101	2337	32	*	224	201	39	275	0.28	0.566	0.072	13.392	0	1.834	82.987	10.542	75.576	22.8	24648	112.081	-0.458	0.298	-0.34	-1.49	1.152	-1.441	10.375	2.956
Elbert County	Elbert, GA	Elbert County GA	13	GA	13105	8135	57	47	772	*	*	64	43	*	59	0.206	0.306	0.12	30.07	0	3.195	65.807	16.271	81.289	31.3	22253	58.03	-0.187	0.385	-0.275	0.223	-0.578	-0.304	11.552	1.725
Emanuel County	Emanuel, GA	Emanuel County GA	13	GA	13107	8467	90	47	757	*	*	85	61	*	93	0.181	0.358	0.109	33.11	0	5.155	60.779	21.935	73.797	29.9	21422	33.904	-0.744	-0.334	0.768	-1.484	-1.311	0.396	11.388	3.723
Evans County	Evans, GA	Evans County GA	13	GA	13109	4774	47	*	426	*	*	49	31	*	50	0.427	0.507	0.329	32.548	0.169	7.192	58.802	20.484	69.648	38.5	20802	63.96	-1.296	-0.261	-0.333	-1.865	-1.371	-0.27	11.662	3.723
Fannin County	Fannin, GA	Fannin County GA	13	GA	13111	7109	80	71	729	*	*	72	61	*	85	0.435	0.291	0.009	0.49	0	0.999	96.766	13.335	77.467	0	22585	59.332	-0.125	-0.116	-0.257	-0.697	-0.377	0.831	6.433	0.328
Fayette County	Fayette, GA	Fayette County GA	13	GA	13113	46816	423	237	3875	121	41	301	306	59	437	0.21	3.089	0.166	15.365	0	3.04	76.964	5.487	81.383	78.1	38492	549.491	1.777	0.996	0.811	-0.258	3.108	0.434	12.346	1.013
Floyd County	Floyd, GA	Floyd County GA	13	GA	13115	49883	705	326	5510	88	*	344	502	119	729	0.355	1.305	0.116	13.448	0.22	6.315	77.481	14.411	78.394	65.2	27412	188.759	0.543	1.043	-0.281	0.388	-0.221	0.573	11.607	1.451
Forsyth County	Forsyth, GA	Forsyth County GA	13	GA	13117	56776	569	292	4661	88	45	427	425	126	608	0.278	2.462	0.368	1.564	0.038	6.58	87.822	5.827	71.887	65.9	31585	779.038	1.287	0.957	-0.277	-0.375	2.734	0.17	10.512	0.438
Franklin County	Franklin, GA	Franklin County GA	13	GA	13119	11056	111	47	1142	*	*	94	72	*	115	0.224	0.508	0.033	8.843	0.005	1.109	88.612	14.744	78.87	10.8	25044	83.166	0.215	0.294	-0.273	-0.016	-0.312	0.79	10.512	1.122
Fulton County	Fulton, GA	Fulton County GA	13	GA	13121	362681	2865	1665	24764	578	199	2359	2179	610	3060	0.249	3.906	0.453	42.88	0.059	6.453	44.954	17.097	82.399	97.9	46699	1962.93	1.204	1.726	-0.281	-0.609	0.562	1.674	12.182	0.657
Gilmer County	Gilmer, GA	Gilmer County GA	13	GA	13123	9333	111	53	929	*	*	88	69	*	116	0.942	0.243	0.172	0.65	1.147	6.956	89.232	12.872	72.734	14.6	22595	68.038	-0.363	0.062	-0.26	-0.661	-0.143	-0.267	7.419	0.328
Glascock County	Glascock, GA	Glascock County GA	13	GA	13125	1443	*	*	97	*	*	*	*	*	*	0.228	0	0	9.084	0	0.456	89.51	14.405	83.846	0	21753	19.487	-1.739	-0.562	-0.343	-1.435	-1.009	-1.902	11.908	3.039
Glynn County	Glynn, GA	Glynn County GA	13	GA	13127	33450	403	175	2069	50	*	253	287	66	418	0.328	0.68	0.298	26.233	0.028	3.585	67.974	15.03	78.847	76.7	32049	183.014	0.837	0.912	-0.361	-0.468	0.469	1.477	9.554	1.588
Gordon County	Gordon, GA	Gordon County GA	13	GA	13129	20317	214	110	1818	*	*	131	147	31	219	0.365	0.738	0.198	3.374	0.198	10.991	83.418	12.319	76.669	34.2	24156	149.777	0.699	1.078	-0.277	0.004	0.382	0.626	11.415	1.478
Grady County	Grady, GA	Grady County GA	13	GA	13131	7680	75	35	399	*	*	53	60	*	79	0.869	0.453	0.408	29.164	0.004	7.451	61.145	18.867	75.923	38.1	21101	55.413	-0.828	0.015	-0.39	-1.486	-0.796	-0.114	12.51	2.409
Greene County	Greene, GA	Greene County GA	13	GA	13133	5390	*	*	324	*	*	32	*	*	*	0.288	0.409	0.505	40.627	0.077	2.69	55.252	18.125	75.703	18.3	25585	40.633	-0.069	-0.156	1.214	-0.18	-0.502	0.002	12.209	2.491
Gwinnett County	Gwinnett, GA	Gwinnett County GA	13	GA	13135	292317	2858	1235	21340	467	195	2168	2167	558	2993	0.407	8.913	0.541	17.499	0.077	14.068	57.017	9.149	74.472	97.5	30570	1877.8	1.54	1.495	0.811	-0.375	2.053	0.507	11.826	0.657
Habersham County	Habersham, GA	Habersham County GA	13	GA	13137	18557	175	104	1537	32	*	156	121	33	179	0.618	2.068	0.351	4.223	0.203	8.846	82.934	11.45	76.435	35.1	24853	157.596	0.339	0.19	0.907	0.07	0.224	-0.007	6.844	0.164
Hall County	Hall, GA	Hall County GA	13	GA	13139	71808	762	424	6335	107	55	517	575	98	786	0.398	1.418	0.311	6.786	0.366	23.125	66.916	12.196	74.748	67	26043	477.985	0.918	0.727	1.253	0.161	0.444	0.589	9.855	0.411
Hancock County	Hancock, GA	Hancock County GA	13	GA	13141	5023	*	38	299	*	*	43	*	*	*	0.183	0.133	0.204	77.189	0	0.357	21.924	21.007	70.288	39.4	16682	19.538	-1.174	-0.34	0.815	-0.625	-1.872	-0.87	11.935	3.039
Haralson County	Haralson, GA	Haralson County GA	13	GA	13143	13245	148	72	1209	*	*	151	115	*	152	0.178	0.342	0.025	5.515	0	0.859	92.401	15.106	77.627	17	22761	102.385	-0.22	0.386	-0.319	-0.427	-0.389	-0.074	10.813	0.52
Harris County	Harris, GA	Harris County GA	13	GA	13145	13181	162	79	1074	33	*	80	118	*	163	0.343	0.646	0.097	18.463	0	1.336	78.419	8.784	78.666	2.9	33498	64.971	0.173	0.238	-0.308	-0.181	1.346	-0.873	10.977	1.095
Hart County	Hart, GA	Hart County GA	13	GA	13147	8137	57	39	793	*	*	45	40	*	60	0.158	0.706	0.098	18.674	0	1.066	78.891	14.455	83.739	24.3	21986	103.563	0.083	0.511	-0.312	-0.023	-0.36	0.295	11.333	1.369
Heard County	Heard, GA	Heard County GA	13	GA	13149	3852	46	*	359	*	*	44	30	*	47	0.301	0.168	0.142	10.292	0.062	1.222	87.529	15.306	82.365	0	20433	38.942	-1.203	-0.094	-0.329	-0.619	-0.29	-2.269	10.923	0.712
Henry County	Henry, GA	Henry County GA	13	GA	13151	87381	795	438	6200	109	48	643	570	107	827	0.282	2.517	0.212	24.253	0.068	3.349	68.09	7.393	71.74	72.1	26907	606.494	1.025	1.002	0.119	-0.315	2.073	-0.145	12.62	1.56
Houston County	Houston, GA	Houston County GA	13	GA	13153	51126	663	244	3985	91	*	386	496	90	677	0.368	1.905	0.35	26.355	0.095	3.164	66.187	11.763	77.517	84.9	27417	361.386	0.608	0.76	0.758	-0.546	0.74	0.192	12.209	3.34
Irwin County	Irwin, GA	Irwin County GA	13	GA	13155	3050	48	*	255	*	*	*	33	*	48	0.171	0.523	0.161	25.815	0	1.993	71.316	17.18	76.902	31.6	20905	28.464	-1.5	-0.443	-1.541	-1.048	-0.551	-1.521	12.702	2.436
Jackson County	Jackson, GA	Jackson County GA	13	GA	13157	28864	246	114	2651	37	*	217	186	43	261	0.161	1.431	0.147	7.37	0	3.205	86.908	12.321	73.028	12	25853	187.081	0.318	0.394	0.787	0.167	0.332	-0.388	11.306	0.958
Jasper County	Jasper, GA	Jasper County GA	13	GA	13159	5435	54	*	426	*	*	58	43	*	54	0.163	0.148	0.241	24.149	0.008	2.503	72.392	14.208	76.916	0	23056	37.898	-0.555	0.049	-0.318	-0.257	0.042	-1.255	12.1	2.601
Jeff Davis County	Jeff Davis, GA	Jeff Davis County GA	13	GA	13161	5410	43	*	480	*	*	36	*	*	43	0.242	0.686	0.14	14.774	0.086	6.544	77.473	17.832	78.721	31	21319	41.298	-1.207	-0.542	-0.388	-1.605	-0.895	-0.427	11.744	3.121
Jefferson County	Jefferson, GA	Jefferson County GA	13	GA	13163	6475	43	*	379	*	*	46	*	*	44	0.142	0.267	0.338	55.476	0.006	1.244	42.327	20.097	78.037	18.5	21117	31.298	-1.303	-0.23	-1.544	-0.936	-1.444	-0.326	11.196	3.613
Jenkins County	Jenkins, GA	Jenkins County GA	13	GA	13165	2701	*	*	211	*	*	*	*	*	*	0.323	0.3	0.426	40.668	0.092	3.537	54.528	23.007	76.521	36	18794	24.332	-1.495	-0.549	0.878	-1.127	-1.774	-1.303	11.142	3.613
Johnson County	Johnson, GA	Johnson County GA	13	GA	13167	3270	57	*	358	*	*	31	41	*	58	0.031	0.156	0.355	39.213	0.01	0.824	59.368	19.038	66.43	0	18211	30.692	-1.918	-0.55	-1.541	-1.497	-1.103	-1.642	11.525	3.75
Jones County	Jones, GA	Jones County GA	13	GA	13169	8878	150	*	862	*	*	60	103	*	152	0.255	0.831	0.072	22.882	0	0.667	74.869	10.772	78.155	18.4	24439	70.419	-0.712	0.3	-1.535	-0.346	0.747	-1.974	11.716	2.956
Lamar County	Lamar, GA	Lamar County GA	13	GA	13171	6669	77	31	605	*	*	55	56	*	80	0.311	0.512	0.219	28.836	0	1.06	68.519	13.187	78.355	42.9	24128	95.64	0.102	0.435	-0.313	0.032	0.131	-0.138	12.729	1.642
Lanier County	Lanier, GA	Lanier County GA	13	GA	13173	2194	*	*	191	*	*	*	*	*	*	0.549	0.469	0.214	25.754	0.134	1.836	70.334	18.491	73.349	6	20901	45.466	-1.549	-0.291	-0.386	-2.403	-0.692	-1.211	12.373	2.217
Laurens County	Laurens, GA	Laurens County GA	13	GA	13175	22539	243	113	1802	*	*	194	195	63	262	0.229	0.888	0.186	34.842	0	1.244	62.156	17.823	77.432	42.9	23855	59.823	-0.272	0.256	-0.286	-1.239	-0.558	0.69	11.99	3.915
Lee County	Lee, GA	Lee County GA	13	GA	13177	13743	129	59	1025	32	*	125	99	*	133	0.271	1.07	0.074	16.133	0.007	1.153	80.834	9.648	74.884	50.4	22382	96.717	-0.212	0.068	-0.327	-0.994	1.378	-1.168	12.264	3.312
Liberty County	Liberty, GA	Liberty County GA	13	GA	13179	12294	108	60	786	*	*	91	79	*	111	0.624	1.921	1.569	43.018	0.463	4.779	44.533	13.427	71.852	80.1	21471	126.962	-0.216	0.602	0.736	-1.294	-0.252	-0.292	9.663	2.601
Lincoln County	Lincoln, GA	Lincoln County GA	13	GA	13181	3285	32	*	285	*	*	*	*	*	33	0.381	0.095	0.167	33.401	0.071	0.679	65.087	15.206	82.627	0	22208	37.613	-0.966	-0.09	-0.245	-0.73	-0.601	-1.249	11.443	2.491
Long County	Long, GA	Long County GA	13	GA	13183	2173	37	*	203	*	*	*	*	*	38	0.814	0.833	1.025	23.152	0.32	8.016	64.568	18.576	73.984	10.2	17763	30.563	-1.938	-0.433	0.742	-1.832	-0.799	-3.049	10.704	3.039
Lowndes County	Lowndes, GA	Lowndes County GA	13	GA	13185	45095	435	162	3937	127	*	399	322	70	446	0.429	1.376	0.277	33.719	0.055	2.437	60.609	16.925	73.529	67.9	24315	215.32	0.19	0.757	0.976	-1.772	-0.262	0.925	12.565	1.807
Lumpkin County	Lumpkin, GA	Lumpkin County GA	13	GA	13187	9215	117	42	954	*	*	83	78	*	123	0.84	0.393	0.013	1.601	0.042	4.744	91.16	12.435	72.681	14.2	23298	97.296	-0.101	-0.174	-0.23	-0.103	0.437	-0.374	6.351	0.219
McDuffie County	McDuffie, GA	McDuffie County GA	13	GA	13189	9045	75	42	788	*	*	79	46	*	77	0.335	0.376	0.372	37.877	0.009	1.055	59.59	17.944	81.317	37.9	25184	84.914	-0.103	0.294	-0.257	-0.405	-0.594	0.503	11.826	2.628
McIntosh County	McIntosh, GA	McIntosh County GA	13	GA	13191	4060	43	*	282	*	*	31	*	*	44	0.431	0.395	0.251	34.961	0.027	0.664	62.704	17.202	76.989	26.5	20725	26.816	-0.628	-0.303	0.824	-0.742	-0.703	-0.552	8.377	1.944
Macon County	Macon, GA	Macon County GA	13	GA	13193	5245	*	*	280	*	*	*	*	*	*	0.344	0.732	0.309	59.699	0.072	3.079	35.587	20.789	73.922	42.1	20517	33.287	-1.076	-0.442	-0.347	-1.091	-1.288	-0.163	12.182	2.956
Madison County	Madison, GA	Madison County GA	13	GA	13195	14221	152	75	1530	*	*	113	107	*	157	0.256	0.542	0.059	8.667	0.048	2.098	87.511	13.36	80.247	4	25224	100.004	-0.597	0.231	-0.334	-0.059	0.291	-1.95	11.58	1.341
Marion County	Marion, GA	Marion County GA	13	GA	13197	2944	*	*	172	*	*	*	*	*	*	0.309	0.422	0.633	33.704	0.492	5.442	58.226	21.738	78.248	0	23696	19.112	-1.051	-0.231	-0.344	-1.007	-0.663	-1.021	10.95	1.533
Meriwether County	Meriwether, GA	Meriwether County GA	13	GA	13199	8694	93	58	600	*	*	60	67	*	94	0.387	0.264	0.246	41.138	0.066	1.064	56.4	17.842	79.503	17.1	20880	45.455	-0.499	0.138	-0.263	-0.405	-0.541	-0.488	11.415	0.766
Miller County	Miller, GA	Miller County GA	13	GA	13201	2306	*	*	212	*	*	*	*	*	*	0.162	0	0	29.148	0.114	0.681	69.83	18.913	83.504	0	23772	22.052	-0.893	-0.564	-0.35	-0.728	-0.667	-0.473	12.592	3.723
Mitchell County	Mitchell, GA	Mitchell County GA	13	GA	13205	6846	63	36	507	*	*	60	44	*	66	0.294	0.369	0.143	47.458	0.063	2.014	49.207	21.411	72.221	46.8	19234	46.476	-1.198	-0.12	-0.382	-1.17	-1.14	-0.884	12.264	2.847
Monroe County	Monroe, GA	Monroe County GA	13	GA	13207	9855	108	42	797	*	*	77	76	*	112	0.367	0.41	0.269	25.939	0	1.251	71.205	11.448	77.698	25.1	26350	64.26	0.431	0.31	-0.274	-0.128	0.823	0.26	12.154	2.354
Montgomery County	Montgomery, GA	Montgomery County GA	13	GA	13209	3559	43	*	336	*	*	*	34	*	48	0.022	0.334	0.022	26.444	0.011	4.103	68.896	17.313	67.258	1.7	20083	37.283	-1.413	-0.595	-1.546	-1.507	-0.473	-0.864	11.881	3.805
Morgan County	Morgan, GA	Morgan County GA	13	GA	13211	8382	55	43	571	*	*	74	41	*	56	0.123	0.488	0.182	26.152	0	1.499	71.044	12.55	79.767	22.8	29050	54.012	0.32	0.139	0.836	-0.203	0.365	0.086	12.565	2.327
Murray County	Murray, GA	Murray County GA	13	GA	13213	8581	84	46	684	*	*	56	62	*	86	0.372	0.271	0.436	0.74	0.02	10.889	86.387	13.073	77.005	26.4	21435	117.923	-0.258	0.645	-0.278	-0.099	-0.057	-1.048	9.992	0.575
Muscogee County	Muscogee, GA	Muscogee County GA	13	GA	13215	73557	808	505	5606	182	37	486	628	101	827	0.342	1.973	0.772	45.876	0.23	2.833	46.345	16.586	80.294	97.5	29460	879.957	0.355	1.444	-0.281	-0.92	-0.092	0.536	11.251	3.175
Newton County	Newton, GA	Newton County GA	13	GA	13217	41929	434	197	3093	35	*	376	313	54	445	0.224	1.108	0.216	29.777	0.005	2.643	65.204	12.322	70.019	55.7	22634	367.225	0.678	1.03	0.813	-0.146	0.667	-0.134	12.401	1.861
Oconee County	Oconee, GA	Oconee County GA	13	GA	13219	19101	187	93	2159	46	*	115	142	36	199	0.207	1.666	0.135	6.382	0	3.065	87.937	7.201	81.904	49.7	31462	180.802	0.591	0.368	-0.344	0.119	1.901	-0.644	12.237	1.67
Oglethorpe County	Oglethorpe, GA	Oglethorpe County GA	13	GA	13221	3952	31	*	390	*	*	*	*	*	32	0.096	0.258	0.177	19.141	0.007	2.39	77.399	12.827	81.353	0.1	23544	32.637	-0.572	-0.135	-0.276	0.149	0.298	-1.728	11.771	1.916
Paulding County	Paulding, GA	Paulding County GA	13	GA	13223	41386	416	185	3689	57	*	496	315	66	432	0.326	0.632	0.199	11.518	0.041	2.97	83.125	7.309	73.49	60.1	23536	437.688	0.35	1.066	-1.534	-0.571	1.705	-0.626	11.497	0.547
Peach County	Peach, GA	Peach County GA	13	GA	13225	13090	139	78	931	*	*	85	106	*	146	0.332	0.385	0.332	43.458	0	4.444	50.712	19.286	76.128	63.6	22986	181.32	-0.167	0.182	-0.379	-0.566	-0.644	0.674	12.1	2.655
Pickens County	Pickens, GA	Pickens County GA	13	GA	13227	10575	117	69	1074	*	*	133	88	*	127	0.36	0.31	0.011	1.563	0.007	2.621	94.447	10.605	75.557	21.8	28504	134.724	0.183	0.276	-0.279	-0.461	0.679	0.022	9.171	0.274
Pierce County	Pierce, GA	Pierce County GA	13	GA	13229	8815	76	41	762	*	*	108	43	*	78	0.239	0.263	0.221	10.532	0.12	2.458	85.67	17.165	75.706	22.5	22031	58.706	-1.237	-0.497	-0.293	-1.883	-0.459	-0.845	10.923	2.792
Pike County	Pike, GA	Pike County GA	13	GA	13231	8663	99	60	819	*	*	59	73	*	104	0.19	0.406	0.025	13.352	0	1.435	84.349	10.565	75.219	0	24234	82.007	-0.905	0.128	-0.375	-0.631	0.816	-2.792	12.538	1.15
Polk County	Polk, GA	Polk County GA	13	GA	13233	21689	326	160	2708	49	*	186	240	41	335	0.248	0.375	0.112	13.1	0.281	9.097	76.36	14.761	77.686	48.3	21029	136.3	0.161	0.672	-0.322	0.165	-0.264	0.117	11.826	0.876
Pulaski County	Pulaski, GA	Pulaski County GA	13	GA	13235	4001	54	*	405	*	*	36	31	*	54	0.305	0.559	0.488	32.876	0.183	3.497	61.726	15.401	70.275	41.5	25291	39.742	-0.872	-0.438	-1.543	-0.527	-0.198	-0.57	12.565	3.778
Putnam County	Putnam, GA	Putnam County GA	13	GA	13237	9140	119	42	744	*	*	51	90	*	122	0.248	0.699	0.203	28.34	0.046	3.165	66.981	14.14	79.647	25	26070	59.468	0.191	-0.043	0.811	-0.233	-0.112	0.444	11.935	3.039
Quitman County	Quitman, GA	Quitman County GA	13	GA	13239	730	*	*	59	*	*	*	*	*	*	0.162	0.041	0.203	47.061	0	0.851	51.52	21.281	83.056	40.2	22969	17.581	-2.321	-0.407	-0.388	-1.292	-1.755	-2.951	11.251	3.066
Rabun County	Rabun, GA	Rabun County GA	13	GA	13241	5589	38	*	501	*	*	31	*	*	39	0.443	0.45	0.019	1.112	0.081	6.502	90.819	11.961	79.714	0	24352	44.896	0.133	-0.166	-0.244	0.001	-0.175	0.836	3.915	0.137
Randolph County	Randolph, GA	Randolph County GA	13	GA	13243	2587	*	*	179	*	*	*	*	*	*	0.355	0.205	0.341	59.596	0.232	0.955	38.167	22.985	75.76	47.7	21218	16.766	-1.452	-0.452	-1.547	-0.762	-1.5	-0.596	11.361	2.573
Richmond County	Richmond, GA	Richmond County GA	13	GA	13245	74656	556	371	5056	118	51	622	406	115	585	0.289	1.559	0.657	51.601	0.142	1.737	42.355	19.123	78.675	92.2	25250	615.941	0.711	1.547	0.118	-0.59	-0.243	1.116	11.169	3.449
Rockdale County	Rockdale, GA	Rockdale County GA	13	GA	13247	34507	341	152	2551	31	32	261	241	57	355	0.305	2.072	0.242	30.574	0.115	7.795	57.918	11.95	79.515	84.9	29077	651.583	1.284	1.172	0.811	0	1.398	0.514	12.237	1.423
Schley County	Schley, GA	Schley County GA	13	GA	13249	2528	*	*	180	*	*	*	*	*	*	0.049	0	0.223	27.345	0.371	1.856	69.661	16.011	77.431	0	20905	25.912	-1.544	-0.229	-1.545	-1.258	-0.541	-1.694	11.525	2.135
Screven County	Screven, GA	Screven County GA	13	GA	13251	7513	70	32	556	*	*	91	44	*	75	0.209	0.385	0.3	45.103	0.052	0.685	53.254	19.255	79.088	16.6	19630	23.336	-0.738	-0.34	0.756	-1.331	-0.968	-0.053	10.84	3.477
Seminole County	Seminole, GA	Seminole County GA	13	GA	13253	2864	36	*	261	*	*	*	30	*	36	0.173	0.248	0.324	34.117	0	3.032	62.085	20.544	77.687	27.9	22783	38.66	-0.675	-0.185	-0.352	-0.813	-1.257	0.449	12.264	4.024
Spalding County	Spalding, GA	Spalding County GA	13	GA	13255	24214	274	175	1955	55	*	215	205	40	283	0.22	0.808	0.146	32.406	0.039	1.795	63.913	16.925	79.71	59.9	24679	329.353	0.19	0.977	-0.255	-0.648	-0.208	0.432	12.592	1.396
Stephens County	Stephens, GA	Stephens County GA	13	GA	13257	12811	155	53	1163	*	*	95	118	32	161	0.264	0.636	0.136	12.014	0.124	1.233	84.837	15.459	83.704	40	24206	143.471	0.145	0.595	-0.277	-0.061	-0.369	0.407	9.828	0.739
Stewart County	Stewart, GA	Stewart County GA	13	GA	13259	1839	*	*	122	*	*	*	*	*	*	0.321	0.161	0.803	60.751	0	0.823	36.96	22.144	76.712	0	21445	9.936	-1.231	-0.342	-0.342	-1.019	-1.431	-0.592	11.443	2.655
Sumter County	Sumter, GA	Sumter County GA	13	GA	13261	16010	101	75	1138	*	*	120	69	*	105	0.322	0.602	0.341	49.91	0	2.847	45.758	21.093	77.659	56.5	22875	66.468	-0.483	0.354	-0.339	-1.111	-0.808	0.208	12.045	2.765
Talbot County	Talbot, GA	Talbot County GA	13	GA	13263	2849	31	*	187	*	*	*	*	*	32	0.213	0.349	0.395	58.251	0	1.336	39.229	19.265	81.843	0	20533	16.237	-1.584	-0.412	-0.231	-0.455	-0.955	-2.487	11.142	1.478
Taliaferro County	Taliaferro, GA	Taliaferro County GA	13	GA	13265	649	*	*	53	*	*	*	*	*	*	0	0	0.158	60.39	0	0.844	38.449	21.783	82.7	0	20298	9.311	-2.202	-0.522	-0.382	-0.561	-1.708	-3.127	11.853	2.299
Tattnall County	Tattnall, GA	Tattnall County GA	13	GA	13267	9525	119	45	851	*	*	107	82	*	125	0.226	0.431	0.235	30.16	0.144	10.781	57.772	18.627	63.29	21.7	20782	51.091	-0.997	-0.332	0.771	-1.312	-1.137	-0.616	11.388	3.778
Taylor County	Taylor, GA	Taylor County GA	13	GA	13269	3486	*	*	256	*	*	*	*	*	*	0.145	0.245	0.211	42.037	0.056	1.848	55.248	19.978	75.737	0	20414	22.796	-1.771	-0.34	-0.384	-0.842	-1.385	-2.24	11.415	2.108
Telfair County	Telfair, GA	Telfair County GA	13	GA	13271	5148	44	*	420	*	*	47	*	*	45	0.023	0.325	0.248	41.168	0	2.633	55.378	19.353	61.659	42.5	17137	29.252	-1.175	-0.684	-0.307	-1.151	-1.121	-0.353	11.963	3.477
Terrell County	Terrell, GA	Terrell County GA	13	GA	13273	4019	*	*	228	*	*	37	*	*	31	0.256	0.521	0.539	60.575	0.009	0.63	37.37	22.311	75.598	46.3	20635	30.766	-1.09	-0.074	-1.548	-0.626	-1.321	-0.257	11.716	2.874
Thomas County	Thomas, GA	Thomas County GA	13	GA	13275	17064	187	81	1343	38	*	144	141	*	193	0.271	0.482	0.286	38.264	0.057	1.314	58.676	17.302	77.433	49	26467	84.811	-0.29	0.374	-0.231	-1.608	-0.334	0.545	12.565	2.108
Tift County	Tift, GA	Tift County GA	13	GA	13277	18002	152	101	1682	56	*	126	108	30	160	0.212	1.242	0.299	27.893	0.005	9.132	60.857	18.209	73.894	56	23284	165.916	-0.088	0.405	-0.334	-1.1	-0.636	1.053	12.894	2.436
Toombs County	Toombs, GA	Toombs County GA	13	GA	13279	13361	155	64	1109	*	*	87	110	*	162	0.25	0.59	0.325	24.829	0	9.994	63.746	21.333	73.46	49	22214	76.808	-0.219	0.049	0.745	-1.059	-1.104	0.942	11.771	3.86
Towns County	Towns, GA	Towns County GA	13	GA	13281	3260	*	*	252	*	*	*	*	*	*	0.168	0.434	0	1.086	0	1.273	96.872	11.635	78.368	0	24875	66.102	-0.138	-0.408	-0.289	-0.343	-0.315	0.756	3.394	0.383
Treutlen County	Treutlen, GA	Treutlen County GA	13	GA	13283	2556	30	*	217	*	*	*	*	*	31	0.014	0.454	0.284	33.769	0	1.235	64.145	20.596	71.441	44.6	17175	35.389	-2.137	-0.562	-1.544	-1.932	-1.373	-1.614	11.744	3.86
Troup County	Troup, GA	Troup County GA	13	GA	13285	38242	295	222	2610	62	*	282	230	*	299	0.141	0.743	0.178	33.032	0.109	1.748	63.461	15.601	79.803	57.3	26153	156.17	0.466	0.786	-0.32	-0.331	-0.03	0.978	11.443	1.013
Turner County	Turner, GA	Turner County GA	13	GA	13287	3837	30	33	419	*	*	46	*	*	33	0.191	0.383	0.457	40.585	0	2.702	55.628	23.021	76.266	52.7	20368	32.426	-1.153	-0.259	-0.343	-0.832	-1.067	-0.982	12.675	2.792
Twiggs County	Twiggs, GA	Twiggs County GA	13	GA	13289	3045	32	*	220	*	*	*	*	*	33	0.172	0.172	0.373	41.975	0.019	0.842	56.111	17.294	81.711	0	20415	28.211	-1.117	0.076	-0.341	-0.696	-0.664	-1.733	12.456	3.422
Union County	Union, GA	Union County GA	13	GA	13291	6228	68	58	485	*	*	40	47	*	71	0.224	0.332	0.036	1.132	0	0.663	97.088	12.628	75.534	0	23532	66.014	-0.282	-0.302	-0.235	-0.219	-0.13	-0.059	4.681	0.301
Upson County	Upson, GA	Upson County GA	13	GA	13293	11567	124	61	1023	*	*	97	90	*	134	0.256	0.466	0.157	28.319	0.007	1.416	69.009	16.588	82.114	54.2	20710	85.181	-0.103	0.413	-0.288	-0.162	-0.599	0.226	11.881	1.56
Walker County	Walker, GA	Walker County GA	13	GA	13295	22710	214	139	1930	34	*	227	152	33	227	0.268	0.404	0.021	3.952	0.008	1.093	93.529	13.847	82.93	56.5	22979	145.578	0.155	1.078	-0.327	-0.18	0.073	-0.376	10.019	0.766
Walton County	Walton, GA	Walton County GA	13	GA	13297	46381	470	201	3449	54	34	379	351	79	490	0.288	0.902	0.085	14.213	0.001	2.235	81.443	11.66	77.565	42.2	24906	268.088	0.456	0.774	-0.238	0.08	0.78	-0.25	12.538	1.287
Ware County	Ware, GA	Ware County GA	13	GA	13299	16877	129	87	1311	*	*	162	76	*	134	0.191	0.542	0.126	28.623	0	2.457	67.634	18.338	75.39	71.6	22362	40.242	-0.544	0.338	-0.346	-2.581	-0.767	1.143	11.963	2.628
Warren County	Warren, GA	Warren County GA	13	GA	13301	2213	*	*	137	*	*	*	*	*	*	0.176	0.192	0.208	59.05	0	0.672	39.559	19.875	79.421	0	20899	20.243	-0.948	-0.33	-0.278	-0.768	-1.419	-0.063	12.072	2.518
Washington County	Washington, GA	Washington County GA	13	GA	13303	10782	161	46	821	*	*	79	114	*	171	0.19	0.285	0.18	53.753	0	0.494	44.941	18.328	76.995	33.8	23576	30.775	-0.62	-0.067	-0.342	-0.769	-0.952	0.13	11.963	3.477
Wayne County	Wayne, GA	Wayne County GA	13	GA	13305	9331	112	40	816	*	*	60	85	*	117	0.294	0.511	0.372	20.172	0.007	3.77	74.285	16.441	71.001	48.2	22091	45.821	-0.563	0.06	-0.351	-1.87	-0.382	0.409	10.238	2.546
Webster County	Webster, GA	Webster County GA	13	GA	13307	956	*	*	65	*	*	*	*	*	*	0	0	0.043	47.635	0	3.998	47.979	17.885	80.825	0	23209	10.482	-3.093	-0.466	-1.545	-1.553	-0.993	-5.022	11.388	2.19
Wheeler County	Wheeler, GA	Wheeler County GA	13	GA	13309	2129	*	*	191	*	*	*	*	*	*	0.638	0.076	0.152	34.153	0	3.43	61.4	20.143	59.274	0	16207	23.724	-2.159	-0.677	-0.346	-1.687	-1.039	-2.721	11.716	3.75
White County	White, GA	White County GA	13	GA	13311	9253	105	54	1007	*	*	79	74	*	116	0.369	0.627	0.008	2.221	0.348	2.072	93.427	12.028	72.426	0	22741	105.09	0.415	-0.134	0.819	0.415	0.201	0.317	5.913	0.164
Whitfield County	Whitfield, GA	Whitfield County GA	13	GA	13313	22990	237	108	1807	44	*	176	158	37	254	0.493	1.249	0.304	3.679	0.146	26.135	67.102	12.015	77.459	68.4	28501	322.585	0.582	1.24	-0.279	0.337	-0.088	0.389	10.101	1.232
Wilcox County	Wilcox, GA	Wilcox County GA	13	GA	13315	3537	39	*	326	*	*	*	*	*	39	0.127	0.184	0.196	36.095	0.012	1.231	62.145	19.365	66.298	0	21103	23.55	-1.87	-0.55	-1.543	-0.955	-0.797	-2.245	12.456	3.449
Wilkes County	Wilkes, GA	Wilkes County GA	13	GA	13317	4344	30	*	406	*	*	31	*	*	31	0.189	0.331	0.094	42.379	0	2.202	54.38	16.876	82.84	33.2	21622	21.871	-0.204	-0.301	-0.274	-0.482	-0.626	0.897	11.853	2.245
Wilkinson County	Wilkinson, GA	Wilkinson County GA	13	GA	13319	5721	89	30	470	*	*	43	66	*	89	0.255	0.098	0.53	40.29	0	1.148	57.423	16.102	83.211	0	21398	22.526	-1.303	0.014	0.737	-1.034	-0.535	-2.619	12.182	3.887
Worth County	Worth, GA	Worth County GA	13	GA	13321	6751	57	30	537	*	*	67	41	*	59	0.336	0.309	0.091	30.085	0	1.127	67.712	17.721	82.088	30	22479	37.172	-0.691	-0.168	-0.346	-0.936	-0.524	-0.292	12.346	2.601
Ada County	Ada, ID	Ada County ID	16	ID	16001	72840	1234	294	6431	198	34	328	885	250	1318	0.71	1.914	0.104	0.741	0.165	4.941	89.658	9.216	80.537	93.2	36543	365.441	1.715	1.312	1.055	0.655	1.235	1.11	2.272	4.188
Adams County	Adams, ID	Adams County ID	16	ID	16003	215	*	*	*	*	*	*	*	*	*	1.449	0.261	0	0.058	0.029	1.507	96.378	12.257	79.6	0	24311	2.582	-1.325	-2.078	-1.123	0.721	-0.671	-0.915	4.134	2.628
Bannock County	Bannock, ID	Bannock County ID	16	ID	16005	12986	133	39	1186	32	*	75	99	*	142	3.144	1.037	0.106	0.599	0.184	4.46	88.992	13.149	81.196	82.7	23971	74.226	1.322	1.009	1.023	0.592	0.439	1.223	2.546	4.298
Bear Lake County	Bear Lake, ID	Bear Lake County ID	16	ID	16007	1298	*	*	104	*	*	*	*	*	*	0.569	0.095	0.127	0.19	0.095	2.246	96.6	10.454	83.694	42.3	20579	5.923	-0.247	-0.884	-0.35	0.091	0.2	0.07	1.998	6.406
Benewah County	Benewah, ID	Benewah County ID	16	ID	16009	434	*	*	32	*	*	*	*	*	*	8.437	0.156	0	0.112	0.033	1.562	88.093	12.867	82.245	31.4	23378	11.921	-0.549	-0.439	-0.172	0.257	-0.619	-0.544	5.502	2.053
Bingham County	Bingham, ID	Bingham County ID	16	ID	16011	5336	47	*	400	*	*	36	*	*	48	6.844	0.643	0.095	0.16	0	12.897	78.38	13.348	76.621	42	21485	21.332	0.524	0.196	0.624	0.625	0.364	0.069	2.491	5.831
Blaine County	Blaine, ID	Blaine County ID	16	ID	16013	1610	*	*	124	*	*	*	*	*	*	0.46	0.986	0.336	0.085	0.052	13.676	83.533	5.89	80.297	65.7	45635	8.446	1.441	-1.428	0.973	1.289	1.223	2.552	1.013	5.064
Boise County	Boise, ID	Boise County ID	16	ID	16015	435	*	*	37	*	*	*	*	*	*	0.896	0.353	0.014	0.095	0.081	3.287	93.928	10.106	77.832	0	21943	3.92	-0.423	-1.426	0.971	0.584	-0.226	-0.505	1.916	2.628
Bonner County	Bonner, ID	Bonner County ID	16	ID	16017	3706	*	*	263	*	*	*	*	*	*	0.963	0.278	0.013	0.183	0.023	1.442	95.578	13.225	77.252	22.5	22658	23.869	0.58	0.222	0.948	0.695	-0.116	0.482	7.063	3.23
Bonneville County	Bonneville, ID	Bonneville County ID	16	ID	16019	13888	169	43	1019	*	*	86	110	39	182	0.732	0.789	0.166	0.472	0.076	7.594	89.077	11.589	77.866	81.2	27888	54.3	1.69	1.276	1.042	0.754	0.99	1.263	2.464	6.871
Boundary County	Boundary, ID	Boundary County ID	16	ID	16021	806	*	*	55	*	*	*	*	*	*	2.549	0.693	0.096	0.096	0.029	2.741	93.219	12.89	75.808	26.7	19064	8.633	-0.008	-0.882	1.008	0.566	-0.307	0.194	5.119	4.626
Butte County	Butte, ID	Butte County ID	16	ID	16023	176	*	*	*	*	*	*	*	*	*	0.74	0.211	0	0.352	0	4.968	93.199	13.249	79.563	0	23035	1.239	-0.207	-2.289	0.874	0.918	-0.272	0.757	1.341	7.2
Camas County	Camas, ID	Camas County ID	16	ID	16025	43	*	*	*	*	*	*	*	*	*	0	0.099	0.987	0.296	0	4.442	92.794	7.502	81.046	0	25090	1.032	-0.577	-2.165	-0.02	0.717	0.056	-0.11	0.794	4.38
Canyon County	Canyon, ID	Canyon County ID	16	ID	16027	36499	630	133	2723	62	*	164	409	92	649	0.919	0.809	0.232	0.376	0.194	19.075	76.782	13.553	70.158	73.3	19945	317.713	1.089	1.299	1	0.86	0.078	0.492	2.546	5.229
Caribou County	Caribou, ID	Caribou County ID	16	ID	16029	2417	*	*	239	*	*	*	*	*	*	0.236	0	0.028	0.042	0.18	3.494	95.619	9.927	86.011	41.9	24250	3.919	0.273	-0.452	0.56	0.62	0.572	-0.18	1.971	6.269
Cassia County	Cassia, ID	Cassia County ID	16	ID	16031	4138	34	*	309	*	*	*	*	*	37	0.823	0.467	0.192	0.098	0.023	19.731	77.862	14.575	75.754	43.9	24733	8.459	0.121	-0.347	0.411	0.601	0.031	-0.038	1.807	2.874
Clark County	Clark, ID	Clark County ID	16	ID	16033	35	*	*	*	*	*	*	*	*	*	1.104	0.331	0	0	0	37.528	60.596	15.784	79.801	0	23806	0.54	-2.042	-2.443	0.381	0.662	-1.452	-2.445	1.341	9.034
Clearwater County	Clearwater, ID	Clearwater County ID	16	ID	16035	482	*	*	*	*	*	*	*	*	*	2.168	0.477	0.012	0.179	0	1.93	93.9	11.438	79.971	43.9	24418	3.273	-0.519	-1.191	-1.422	0.402	-0.466	0.632	6.378	2.217
Custer County	Custer, ID	Custer County ID	16	ID	16037	244	*	*	*	*	*	*	*	*	*	0.559	0	0	0	0	5.761	93.121	10.768	83.204	0	23757	0.862	-0.556	-2.222	0.571	1.23	-0.431	-0.181	0.274	8.514
Elmore County	Elmore, ID	Elmore County ID	16	ID	16039	1917	*	*	131	*	*	*	*	*	*	0.98	1.88	0.35	2.881	0.229	12.123	79.445	10.101	70.559	76.6	24499	9.373	0.184	-0.634	0.427	1.479	0.081	-0.325	1.588	1.725
Franklin County	Franklin, ID	Franklin County ID	16	ID	16041	2466	*	*	178	*	*	*	*	*	*	0.508	0.164	0.025	0.09	0.008	6.009	93.057	9.263	75.006	30.3	21235	19.1	-0.421	-0.633	-1.064	0.179	0.841	-1.024	2.902	4.708
Fremont County	Fremont, ID	Fremont County ID	16	ID	16043	925	*	*	53	*	*	*	*	*	*	0.636	0.416	0.114	0.098	0.041	11.955	86.047	12.256	71.288	27.8	20464	6.81	-0.497	-0.667	0.608	0.678	-0.356	-1.186	2.847	9.253
Gem County	Gem, ID	Gem County ID	16	ID	16045	2275	*	*	163	*	*	*	*	*	*	1.165	0.426	0.006	0.075	0.006	6.64	90.578	12.047	78.381	54	20806	29.305	0.346	0.471	-0.902	1.257	0.157	-0.165	2.792	2.436
Gooding County	Gooding, ID	Gooding County ID	16	ID	16047	968	*	*	66	*	*	*	*	*	*	0.941	0.307	0.195	0.091	0.021	19.141	78.712	12.303	75.798	25.4	31070	19.795	-0.169	-0.953	0.077	0.857	-0.169	-0.071	1.807	4.325
Idaho County	Idaho, ID	Idaho County ID	16	ID	16049	710	*	*	36	*	*	*	*	*	*	2.984	0.352	0	0.122	0.006	1.62	93.68	14.203	79.649	20.4	21039	1.824	-0.339	-1.566	0.975	0.671	-0.605	0.188	3.915	3.394
Jefferson County	Jefferson, ID	Jefferson County ID	16	ID	16051	2783	*	*	191	*	*	*	*	*	*	0.626	0.356	0.255	0.091	0.236	9.277	88.514	10.899	72.938	18.8	21071	22.681	0.615	-0.003	0.587	0.852	0.792	-0.095	3.093	7.911
Jerome County	Jerome, ID	Jerome County ID	16	ID	16053	2387	36	*	188	*	*	*	*	*	37	1.032	0.389	0.223	0.156	0.021	21.925	75.46	13.414	73.328	42.9	27538	35.603	-0.051	-0.161	0.419	0.546	-0.036	-0.583	1.807	3.422
Kootenai County	Kootenai, ID	Kootenai County ID	16	ID	16055	22957	201	105	1930	64	*	118	150	31	211	1.297	0.525	0.068	0.214	0.096	2.541	93.817	10.044	76.792	73.5	25297	112.038	1.301	1.23	1.008	0.724	0.536	0.76	6.679	2.135
Latah County	Latah, ID	Latah County ID	16	ID	16057	2318	*	*	141	*	*	*	*	*	*	1.004	2.28	0.043	0.68	0.094	2.212	92.314	11.763	74.824	62.3	25223	35.359	0.675	0.342	-0.051	0.49	0.267	0.897	4.572	1.807
Lemhi County	Lemhi, ID	Lemhi County ID	16	ID	16059	923	*	*	33	*	*	*	*	*	*	0.652	0.128	0.026	0.115	0	2.123	96.023	12.775	76.087	38.4	22312	1.733	-0.374	-1.772	-1.408	1.166	-0.484	1.013	1.834	7.747
Lewis County	Lewis, ID	Lewis County ID	16	ID	16061	428	*	*	*	*	*	*	*	*	*	4.503	0.586	0	0.373	0	1.918	92.246	11.857	80.229	0	26969	7.801	-0.499	-0.873	-1.428	0.583	-0.197	-0.037	4.654	1.752
Lincoln County	Lincoln, ID	Lincoln County ID	16	ID	16063	310	*	*	*	*	*	*	*	*	*	1.526	0.462	0.74	0.139	0	13.245	83.033	10.865	72.746	0	22550	3.866	-0.629	-1.216	0.943	0.51	-0.096	-1.338	1.56	4.243
Madison County	Madison, ID	Madison County ID	16	ID	16065	2007	*	*	141	*	*	*	*	*	*	0.4	0.682	0.052	0.253	0.208	3.853	93.863	15.21	67.257	69.7	15945	81.925	0.484	1.204	0.079	0.602	-0.153	-0.164	3.641	7.829
Minidoka County	Minidoka, ID	Minidoka County ID	16	ID	16067	4073	*	*	237	*	*	*	*	*	*	1.269	0.525	0.088	0.208	0.01	26.309	70.82	12.876	78.132	44.1	19441	25.378	-0.027	-0.394	1.018	0.7	-0.308	-0.432	1.916	3.832
Nez Perce County	Nez Perce, ID	Nez Perce County ID	16	ID	16069	2954	*	*	225	*	*	*	*	*	*	5.608	0.835	0.029	0.368	0.071	1.708	90.033	11.752	83.187	83.1	27274	46.234	1.287	1.036	0.499	0.692	0.586	1.139	5.803	1.807
Oneida County	Oneida, ID	Oneida County ID	16	ID	16071	684	*	*	41	*	*	*	*	*	*	0.386	0.121	0	0.121	0	2.438	96.814	10.572	83.466	0	18168	3.517	-0.564	-1.122	-1.404	0.193	0.503	-0.428	2.108	3.504
Owyhee County	Owyhee, ID	Owyhee County ID	16	ID	16073	2634	*	*	139	*	*	*	*	*	*	3.219	0.573	0.2	0.055	0.218	21.422	73.113	15.503	72.177	25.8	21269	1.464	-0.374	-0.464	1.054	0.688	-0.908	-0.697	0.903	1.396
Payette County	Payette, ID	Payette County ID	16	ID	16075	4519	62	*	423	*	*	*	41	*	66	0.876	1.005	0.023	0.097	0.005	12.582	83.944	13.541	77.158	56.2	22248	56.772	0.588	0.343	0.981	1.111	-0.033	-0.033	2.464	4.38
Power County	Power, ID	Power County ID	16	ID	16077	937	*	*	87	*	*	*	*	*	*	3.568	0.508	0.107	0.12	0.013	23.253	72.257	14.807	76.493	54.8	21027	5.508	-0.299	-0.758	1.045	0.43	-0.129	-0.828	2.108	3.832
Shoshone County	Shoshone, ID	Shoshone County ID	16	ID	16079	1700	*	*	110	*	*	*	*	*	*	1.489	0.281	0.016	0.117	0.023	1.965	94.73	16.481	85.944	24.1	24083	4.814	-0.105	-0.743	0.935	0.732	-0.774	0.195	5.201	2.984
Teton County	Teton, ID	Teton County ID	16	ID	16081	854	*	*	52	*	*	*	*	*	*	0.565	0.207	0.248	0.124	0.427	12.891	85.234	9.251	70.495	0	22168	20.774	0.385	-0.895	-1.42	1.187	0.477	1.238	2.655	9.034
Twin Falls County	Twin Falls, ID	Twin Falls County ID	16	ID	16083	10296	98	36	811	*	*	49	72	*	103	0.805	0.857	0.181	0.175	0.105	10.467	86.331	12.639	77.196	67.4	25217	39.192	0.966	0.345	1.013	0.751	0.112	1.11	1.506	2.026
Valley County	Valley, ID	Valley County ID	16	ID	16085	634	*	*	46	*	*	*	*	*	*	0.715	0.351	0.151	0.063	0.013	2.133	95.985	9.498	80.69	0	30947	2.381	0.292	-1.748	-0.138	0.907	0.014	1.839	1.642	6.159
Washington County	Washington, ID	Washington County ID	16	ID	16087	1604	*	*	130	*	*	*	*	*	*	0.875	1.203	0	0.119	0.169	15.409	81.499	13.888	77.423	54.8	21229	6.964	0.189	-0.705	1.001	1.339	-0.184	-0.152	2.382	2.409
Adams County	Adams, IL	Adams County IL	17	IL	17001	25318	168	129	2375	98	*	164	119	*	177	0.173	0.459	0.048	3.195	0.004	0.765	94.514	10.876	88.639	66.3	29337	78.407	1.088	1.179	0.802	0.224	0.364	0.892	12.675	5.393
Alexander County	Alexander, IL	Alexander County IL	17	IL	17003	2022	*	*	116	*	*	*	*	*	*	0.239	0.446	0.152	35.219	0	1.425	61.952	21.837	79.48	41.4	18212	33.604	-0.152	0.216	0.754	0.063	-1.43	0.444	10.977	2.601
Bond County	Bond, IL	Bond County IL	17	IL	17005	6275	59	*	487	*	*	33	44	*	59	0.462	0.339	0.083	7.019	0.033	1.474	90.239	9.816	76.691	40	25990	47.604	-0.107	0.153	-0.337	-0.008	0.139	-0.406	12.51	4.188
Boone County	Boone, IL	Boone County IL	17	IL	17007	30667	387	148	2185	75	36	180	288	*	392	0.437	0.837	0.212	1.254	0.008	15.273	80.881	8.16	78.208	69.6	27969	192.434	1.213	0.936	1.177	0.62	1.449	-0.172	10.84	8.295
Brown County	Brown, IL	Brown County IL	17	IL	17009	2492	*	*	289	*	*	*	*	*	*	0.015	0.147	0.147	18.53	0.044	4.159	76.855	8.846	64.923	58.7	20897	21.567	-0.773	-0.141	-1.524	-0.291	-0.123	-0.85	12.045	5.365
Bureau County	Bureau, IL	Bureau County IL	17	IL	17011	18898	169	98	1244	*	*	110	123	*	171	0.188	0.543	0.043	0.475	0.02	5.772	92.425	8.818	87.959	38.3	28979	39.928	1.042	0.444	1.214	0.732	0.92	0.283	11.99	6.707
Calhoun County	Calhoun, IL	Calhoun County IL	17	IL	17013	1237	*	*	98	*	*	*	*	*	*	0.328	0.173	0.096	0.019	0	0.52	98.593	8.805	89.133	0	24905	19.773	-0.329	0.13	-0.344	0.568	0.019	-1.306	12.784	4.818
Carroll County	Carroll, IL	Carroll County IL	17	IL	17015	7575	66	31	545	*	*	52	52	*	66	0.165	0.435	0.018	0.826	0	2.032	95.887	9.872	89.461	21.2	27628	35.406	0.987	0.205	1.207	1.061	0.481	0.575	11.771	7.638
Cass County	Cass, IL	Cass County IL	17	IL	17017	9440	37	30	630	*	*	47	*	*	38	0.116	0.333	0.21	0.724	0.014	13.361	84.931	10.596	84.511	44.9	26502	36.078	0.263	0.086	1.19	0.271	0.106	-0.293	12.072	5.146
Champaign County	Champaign, IL	Champaign County IL	17	IL	17019	35118	314	160	2493	59	*	205	226	32	323	0.271	7.506	0.175	11.198	0.032	3.218	75.767	12.361	80.243	84.3	28488	196.404	1.293	0.962	1.178	0.8	0.398	0.993	11.361	5.01
Christian County	Christian, IL	Christian County IL	17	IL	17021	17238	163	96	1814	*	*	100	118	*	170	0.187	0.572	0.04	2.392	0.017	0.963	95.493	10.523	86.323	56.7	26605	48.286	0.776	0.494	1.177	0.439	0.406	0.289	12.401	4.353
Clark County	Clark, IL	Clark County IL	17	IL	17023	9459	82	40	818	*	*	66	55	*	86	0.136	0.16	0	0.379	0.071	0.396	98.45	10.547	89.175	41.5	25454	33.22	0.288	0.063	0.789	-0.078	0.346	0.02	11.935	3.778
Clay County	Clay, IL	Clay County IL	17	IL	17025	6332	40	*	573	*	*	41	32	*	41	0.261	0.677	0	0.162	0	0.578	98.09	11.793	88.291	33.8	24881	28.908	-0.291	-0.061	0.077	-0.28	-0.292	-0.259	11.415	3.778
Clinton County	Clinton, IL	Clinton County IL	17	IL	17027	15006	87	55	819	*	*	90	60	*	89	0.164	0.424	0.033	3.921	0.025	1.813	93.204	7.179	85.903	58.6	30975	76.711	0.732	0.183	0.349	0.55	0.815	0.375	12.346	4.079
Coles County	Coles, IL	Coles County IL	17	IL	17029	14923	137	92	1315	66	*	126	88	*	143	0.237	1.005	0.045	2.337	0.027	1.459	94.172	13.338	83.983	76	25386	102.432	0.721	0.595	0.055	0.511	-0.055	1.05	12.264	4.188
Cook County	Cook, IL	Cook County IL	17	IL	17031	2363539	18795	9210	144299	4362	1211	14728	14110	2736	19577	0.386	5.392	0.516	25.938	0.093	20.856	45.78	14.991	84.304	99.9	37030	5592.8	1.894	2.057	1.136	1.73	0.555	0.736	11.552	5.338
Crawford County	Crawford, IL	Crawford County IL	17	IL	17033	9406	85	48	916	*	*	79	66	*	85	0.309	0.359	0.055	4.711	0	1.934	92.268	11.008	83.544	40.4	25276	43.805	0.423	0.541	0.638	0.134	0.01	0.203	12.018	3.586
Cumberland County	Cumberland, IL	Cumberland County IL	17	IL	17035	4299	*	*	376	*	*	30	*	*	30	0.217	0.199	0.009	0.244	0.009	0.542	98.473	10.139	90.204	0	26242	30.969	-0.19	-0.32	0.046	-0.045	0.3	-0.521	11.935	3.86
DeKalb County	DeKalb, IL	DeKalb County IL	17	IL	17037	52687	775	207	4483	108	38	369	591	78	794	0.259	2.482	0.127	4.817	0.055	7.614	83.623	9.03	76.747	77.3	28130	170.016	1.372	0.816	1.28	1.058	0.977	0.489	10.923	7.72
De Witt County	De Witt, IL	De Witt County IL	17	IL	17039	8668	123	60	1044	*	*	94	88	*	132	0.163	0.319	0.024	0.765	0.018	1.591	96.566	10.195	89.347	48.5	27755	40.336	0.974	0.351	1.226	0.683	0.736	0.409	11.689	5.037
Douglas County	Douglas, IL	Douglas County IL	17	IL	17041	5282	50	37	468	*	*	42	34	*	53	0.251	0.476	0.03	0.471	0.005	4.463	93.952	8.114	87.78	36.7	27461	46.005	0.698	0.172	-0.353	0.622	0.783	0.634	12.209	4.462
DuPage County	DuPage, IL	DuPage County IL	17	IL	17043	620337	6019	2515	46111	1196	387	4446	4658	928	6282	0.205	9.548	0.15	3.671	0.027	10.435	74.799	5.932	87.695	99.9	47254	2847.45	2.502	1.603	0.92	1.433	2.729	0.894	11.716	5.968
Edgar County	Edgar, IL	Edgar County IL	17	IL	17045	8080	66	36	772	*	*	78	45	*	67	0.208	0.244	0.031	1.992	0.016	0.778	96.586	11.662	87.274	47.1	24527	29.631	0.772	0.372	0.764	0.27	0.45	0.691	12.018	4.188
Edwards County	Edwards, IL	Edwards County IL	17	IL	17047	3760	34	*	291	*	*	*	*	*	35	0.015	0.488	0.03	0.118	0.118	0.414	98.683	9.426	91.062	0	26395	28.972	-0.425	0.006	-0.287	0.038	0.212	-1.28	11.771	3.258
Effingham County	Effingham, IL	Effingham County IL	17	IL	17049	17599	87	62	1146	*	*	110	61	*	92	0.202	0.419	0.014	0.307	0.003	1.018	97.776	9.186	90.418	40.7	28431	71.899	0.941	0.288	0.881	-0.193	0.753	1.212	11.853	4.161
Fayette County	Fayette, IL	Fayette County IL	17	IL	17051	5867	45	30	505	*	*	35	33	*	49	0.06	0.208	0	4.882	0	0.993	93.589	12.587	81.477	35.8	21067	29.219	-0.094	-0.107	0.732	0.102	-0.259	-0.339	12.072	4.325
Ford County	Ford, IL	Ford County IL	17	IL	17053	5029	42	*	426	*	*	35	33	*	42	0.028	0.463	0	0.427	0	1.465	97.155	7.863	87.582	57.1	30514	28.646	0.929	0.017	1.183	0.951	1.018	0.128	10.813	5.612
Franklin County	Franklin, IL	Franklin County IL	17	IL	17055	13451	151	61	1378	*	*	97	112	*	154	0.203	0.213	0.005	0.213	0.008	0.722	98.003	15.323	84.986	52.7	23010	96.143	-0.077	0.658	-1.522	-0.012	-0.561	0.544	11.333	2.929
Fulton County	Fulton, IL	Fulton County IL	17	IL	17057	17223	153	118	1632	32	*	123	110	*	157	0.26	0.279	0.027	3.84	0.013	1.241	93.934	11.299	83.966	45.9	25963	42.343	0.464	0.37	0.856	0.548	0.215	-0.167	13.14	5.557
Gallatin County	Gallatin, IL	Gallatin County IL	17	IL	17059	2535	*	*	280	*	*	*	*	*	*	0.405	0.016	0.016	0.275	0	0.777	98.365	15.992	87.973	0	22413	17.659	-0.441	-0.254	-0.292	0.297	-0.862	-0.138	12.072	2.546
Greene County	Greene, IL	Greene County IL	17	IL	17061	4929	41	*	458	*	*	33	30	*	41	0.213	0.103	0.034	0.874	0.076	0.495	97.881	12.311	86.753	31.5	23054	24.984	0.026	-0.1	0.794	0.499	-0.069	-0.552	12.592	4.572
Grundy County	Grundy, IL	Grundy County IL	17	IL	17063	32943	455	145	2689	74	*	278	341	45	462	0.231	0.499	0.012	0.616	0.027	5.05	92.751	6.426	83.864	61.4	31907	115.829	1.596	0.741	1.019	1.557	1.49	0.391	11.333	6.269
Hamilton County	Hamilton, IL	Hamilton County IL	17	IL	17065	2761	*	*	204	*	*	*	*	*	*	0.262	0.167	0.012	0.619	0	0.667	98.167	12.238	87.69	33.2	22939	18.626	-0.912	-0.069	-1.526	0.06	-0.251	-1.435	11.47	3.121
Hancock County	Hancock, IL	Hancock County IL	17	IL	17067	9246	45	39	788	*	*	55	*	*	48	0.18	0.227	0.005	0.33	0	0.495	98.418	9.503	92.44	28.9	27296	23.13	0.628	-0.035	1.16	0.145	0.608	0.41	13.468	5.612
Hardin County	Hardin, IL	Hardin County IL	17	IL	17069	1628	*	*	156	*	*	*	*	*	*	0	0.635	0.021	2.243	0	1.037	95.725	14.73	87.323	0	22048	24.548	-0.673	0.042	1.073	-0.196	-1.15	-1.081	11.552	2.327
Henderson County	Henderson, IL	Henderson County IL	17	IL	17071	3060	*	*	222	*	*	*	*	*	*	0.05	0.05	0	0.348	0	0.882	98.111	10.278	89.299	1.5	26451	19.41	-0.044	-0.247	1.113	0.798	-0.024	-1.043	13.906	5.995
Henry County	Henry, IL	Henry County IL	17	IL	17073	19448	206	79	1529	*	*	115	169	*	214	0.099	0.344	0.093	1.209	0.004	3.034	94.422	8.122	89.642	55.6	29213	59.921	1.183	0.628	1.111	0.587	0.956	0.62	13.195	6.707
Iroquois County	Iroquois, IL	Iroquois County IL	17	IL	17075	12575	143	42	1007	31	*	90	100	*	149	0.277	0.414	0.033	0.939	0.046	4.409	93.341	9.975	88.394	27.6	27615	26.573	0.837	0.016	1.218	1.174	0.642	0.082	10.786	5.639
Jackson County	Jackson, IL	Jackson County IL	17	IL	17077	12726	115	66	1110	*	*	67	78	*	117	0.288	3.849	0.19	12.569	0.045	2.494	79.099	18.402	76.716	62.8	25175	99.478	0.396	0.697	0.775	0.161	-0.898	0.844	10.813	3.039
Jasper County	Jasper, IL	Jasper County IL	17	IL	17079	5064	*	*	336	*	*	31	*	*	*	0.07	0.19	0	0.22	0.02	0.499	98.922	9.982	87.942	31.2	26648	19.272	-0.128	0.153	-0.343	0.16	0.507	-0.978	11.662	3.778
Jefferson County	Jefferson, IL	Jefferson County IL	17	IL	17081	13042	160	76	1321	*	*	136	112	*	161	0.203	0.666	0.156	7.997	0	1.208	88.769	13.09	81.086	43.7	24504	69.934	0.379	0.726	-1.527	0.379	-0.015	0.857	11.333	3.504
Jersey County	Jersey, IL	Jersey County IL	17	IL	17083	5778	45	*	477	*	*	33	32	*	48	0.17	0.323	0.004	0.797	0.013	0.726	97.464	8.293	84.525	38.2	27981	61.064	0.765	0.581	0.042	0.698	0.603	0.355	12.921	4.572
Jo Daviess County	Jo Daviess, IL	Jo Daviess County IL	17	IL	17085	7050	58	37	497	*	*	46	41	*	61	0.195	0.217	0.013	0.341	0	2.036	96.619	7.737	89.378	28.7	33326	36.584	1.281	0.065	1.171	1.003	0.822	1.221	11.689	8.815
Johnson County	Johnson, IL	Johnson County IL	17	IL	17087	3659	*	*	335	*	*	*	*	*	30	0.215	0.138	0.138	12.357	0.108	2.708	84.004	11.318	69.008	20.8	19672	39.922	-0.234	0.143	0.026	-0.129	-0.397	-0.277	10.731	2.436
Kane County	Kane, IL	Kane County IL	17	IL	17089	264931	2785	814	19851	499	149	1652	2115	366	2894	0.415	2.634	0.403	5.262	0.126	25.943	64.007	8.037	77.4	93.8	31389	984.294	1.921	1.433	1.219	1.408	1.846	0.255	10.813	7.172
Kankakee County	Kankakee, IL	Kankakee County IL	17	IL	17091	59407	710	249	4588	84	41	415	560	73	727	0.188	0.844	0.219	15.068	0.023	5.749	76.813	11.57	82.617	73	26810	167.339	1.387	1.109	1.187	1.303	0.436	0.68	11.114	5.968
Kendall County	Kendall, IL	Kendall County IL	17	IL	17093	58544	641	185	4564	126	*	421	499	80	660	0.186	1.467	0.179	2.452	0.014	11.034	83.655	4.528	71.737	73.7	31360	327.218	1.894	1.161	0.954	1.365	2.548	-0.126	11.333	6.378
Knox County	Knox, IL	Knox County IL	17	IL	17095	17049	117	87	1256	*	*	72	75	*	120	0.226	0.794	0.221	6.748	0	3.552	87.386	12.362	84.361	75.2	25971	72.094	1.155	0.782	1.188	0.75	0.29	0.934	13.195	6.515
Lake County	Lake, IL	Lake County IL	17	IL	17097	451496	4586	1618	31892	892	298	3054	3493	745	4836	0.344	5.112	0.381	6.446	0.081	16.531	69.72	7.074	82.578	98.3	47417	1606.07	2.133	1.38	1.188	1.023	2.275	0.749	10.539	6.844
La Salle County	LaSalle, IL	LaSalle County IL	17	IL	17099	61715	662	319	4737	126	39	398	494	89	674	0.174	0.664	0.087	1.53	0.028	5.891	90.894	9.636	86.965	69.6	26818	99.107	1.484	1.012	1.207	1.353	0.584	0.833	11.771	6.762
Lawrence County	Lawrence, IL	Lawrence County IL	17	IL	17101	6585	48	*	580	*	*	49	34	*	50	0.05	0.163	0.025	4.089	0	1.382	93.685	11.992	83.087	51.2	25391	44.086	0.453	0.257	0.963	0.468	-0.083	0.231	11.826	3.312
Lee County	Lee, IL	Lee County IL	17	IL	17103	16260	163	75	1216	*	*	117	122	*	164	0.118	0.761	0.095	4.493	0.014	3.646	90.227	8.665	84.5	55.8	26832	48.171	1.191	0.502	1.023	0.822	0.78	0.814	11.224	7.282
Livingston County	Livingston, IL	Livingston County IL	17	IL	17105	18502	203	94	1711	46	*	163	147	49	217	0.177	0.341	0.131	5.154	0	2.495	91.204	9.436	84.591	58.8	30299	36.175	1.045	0.259	1.219	1.024	0.614	0.565	11.196	5.858
Logan County	Logan, IL	Logan County IL	17	IL	17107	12352	114	59	1280	36	*	115	80	*	117	0.189	0.778	0.049	6.751	0.003	1.75	90.116	9.171	79.937	58.6	24002	48.177	1.017	0.454	1.169	0.594	0.527	0.746	12.045	4.763
McDonough County	McDonough, IL	McDonough County IL	17	IL	17109	8194	83	30	771	*	*	51	61	*	83	0.093	2.633	0.052	3.899	0.003	1.531	90.927	13.639	76.01	68.4	22923	55.598	0.719	0.265	1.15	0.633	-0.352	1.017	13.332	5.721
McHenry County	McHenry, IL	McHenry County IL	17	IL	17111	221633	3050	1028	17105	475	123	1599	2329	316	3113	0.204	2.212	0.115	0.748	0.059	9.184	86.582	4.664	81.618	88	34881	532.124	1.986	1.142	1.317	0.896	2.451	0.418	10.156	8.076
McLean County	McLean, IL	McLean County IL	17	IL	17113	107749	1179	669	10093	268	97	870	976	193	1221	0.162	2.633	0.126	6.457	0.017	2.817	86.456	9.456	80.214	77.1	31826	141.712	1.526	0.905	1.25	0.964	1.114	0.77	11.716	5.584
Macon County	Macon, IL	Macon County IL	17	IL	17115	76183	795	515	7471	133	59	547	531	156	831	0.194	0.811	0.141	14.488	0.02	0.968	81.862	13.841	88.977	84.2	30667	186.337	1.111	1.271	0.879	0.546	0.275	0.674	12.264	4.599
Macoupin County	Macoupin, IL	Macoupin County IL	17	IL	17117	19828	124	87	1945	*	*	126	85	*	128	0.192	0.22	0.01	0.96	0.022	0.613	97.491	10.374	88.198	41.5	27315	55.364	0.536	0.305	1.162	0.232	0.283	0.107	12.647	4.353
Madison County	Madison, IL	Madison County IL	17	IL	17119	96228	1058	420	8044	158	82	674	779	160	1099	0.246	0.66	0.076	7.607	0.022	1.706	88.688	11.029	86.358	85.4	29979	375.16	1.244	1.526	0.792	0.319	0.575	0.698	12.948	4.243
Marion County	Marion, IL	Marion County IL	17	IL	17121	16938	171	79	1306	*	*	151	118	*	175	0.219	0.641	0.032	3.88	0.005	0.912	93.273	13.161	89.307	58.3	25330	68.153	0.643	0.444	0.779	0.157	0.058	0.76	11.525	3.942
Marshall County	Marshall, IL	Marshall County IL	17	IL	17123	7869	57	47	741	*	*	39	39	*	61	0.189	0.265	0.053	0.432	0.03	1.644	96.947	7.941	87.9	19.3	29287	32.84	0.792	0.238	1.126	0.942	1.022	-0.43	12.702	6.105
Mason County	Mason, IL	Mason County IL	17	IL	17125	7950	63	46	803	*	*	65	43	*	63	0.276	0.282	0	0.251	0	0.521	98.394	11.097	89.323	40.7	25896	27.418	0.455	0.099	0.783	0.391	0.202	0.24	12.319	5.146
Massac County	Massac, IL	Massac County IL	17	IL	17127	4900	37	*	482	*	*	*	*	*	37	0.144	0.255	0.046	5.712	0	0.91	92.011	13.669	84.852	49.8	24032	63.106	0.747	0.924	1.08	0.145	-0.219	0.73	11.169	2.382
Menard County	Menard, IL	Menard County IL	17	IL	17129	5430	44	*	574	*	*	34	35	*	49	0.236	0.189	0	0.543	0	0.693	98.197	8.722	88.326	24.7	30500	39.645	0.461	-0.288	1.16	0.492	1.22	-0.716	12.072	4.791
Mercer County	Mercer, IL	Mercer County IL	17	IL	17131	7095	63	*	475	*	*	46	48	*	63	0.065	0.206	0.053	0.424	0	1.343	97.549	8.496	89.442	20.6	28944	29.002	0.484	0.127	1.214	0.435	0.877	-0.674	14.18	6.543
Monroe County	Monroe, IL	Monroe County IL	17	IL	17133	13517	150	57	1051	*	*	74	98	33	160	0.171	0.315	0.01	0.157	0.003	1.197	97.73	4.09	84.996	55.6	33248	86.325	0.724	0.762	-1.374	0.313	1.752	-0.117	11.361	4.298
Montgomery County	Montgomery, IL	Montgomery County IL	17	IL	17135	11098	92	64	1269	*	*	109	70	*	94	0.217	0.237	0.03	3.916	0.033	1.056	94.272	11.888	82.972	52.8	23348	41.922	0.436	0.189	0.774	0.119	-0.095	0.629	12.401	4.407
Morgan County	Morgan, IL	Morgan County IL	17	IL	17137	14649	112	53	1322	36	*	75	79	*	117	0.194	0.574	0.055	5.4	0.003	1.428	91.557	11.236	83.197	64.5	26224	61.353	0.686	0.377	-0.133	0.533	0.3	0.869	12.182	4.681
Moultrie County	Moultrie, IL	Moultrie County IL	17	IL	17139	6960	89	41	795	*	*	53	64	*	91	0.132	0.104	0	0.278	0.021	0.555	98.625	8.214	88.69	31.4	26117	42.841	0.771	0.16	1.168	0.415	0.665	0.346	12.237	4.38
Ogle County	Ogle, IL	Ogle County IL	17	IL	17141	29965	314	118	2124	57	*	184	242	*	323	0.302	0.522	0.082	0.609	0.019	6.834	90.919	8.689	84.67	51.8	27556	72.948	1.053	0.34	1.178	0.66	1.22	0.17	11.443	7.61
Peoria County	Peoria, IL	Peoria County IL	17	IL	17143	94706	864	572	8539	216	85	834	641	194	910	0.231	2.091	0.203	16.639	0.028	2.157	76.935	12.769	85.493	85.1	31957	300.086	1.486	1.341	1.162	0.715	0.64	0.978	13.195	5.968
Perry County	Perry, IL	Perry County IL	17	IL	17145	6928	36	39	559	*	*	50	*	*	37	0.339	0.339	0.101	8.424	0.079	1.619	88.594	12.418	80.548	43.3	20588	50.761	-0.179	0.358	-0.313	-0.014	-0.369	-0.273	11.799	3.422
Piatt County	Piatt, IL	Piatt County IL	17	IL	17147	5589	54	32	548	*	*	42	37	*	56	0.006	0.315	0	0.315	0.024	0.595	98.168	6.425	92.174	31.2	31556	37.682	1.208	0.053	1.206	0.816	1.417	0.531	11.744	4.708
Pike County	Pike, IL	Pike County IL	17	IL	17149	5706	45	*	531	*	*	*	*	*	46	0.059	0.298	0.023	1.522	0.006	0.515	97.337	12.203	85.69	23.7	25290	19.573	0.338	-0.089	1.19	0.393	-0.122	0.23	12.264	5.119
Pope County	Pope, IL	Pope County IL	17	IL	17151	1119	*	*	96	*	*	*	*	*	*	0.789	0.302	0.209	4.454	0	0.65	92.971	14.707	87.984	0	21193	10.822	-1.683	0.237	-1.53	-0.243	-1.045	-2.776	10.895	2.327
Pulaski County	Pulaski, IL	Pulaski County IL	17	IL	17153	2064	*	*	111	*	*	*	*	*	*	0.014	1.059	0.63	30.872	0	0.945	65.937	19.379	83.14	0	20211	31.216	-0.23	0.055	1.003	0.331	-1.238	-0.152	11.251	2.436
Putnam County	Putnam, IL	Putnam County IL	17	IL	17155	3176	*	*	217	*	*	*	*	*	*	0.344	0.409	0.016	0.769	0	3.24	94.944	6.333	89.903	0	29222	37.519	0.577	0.138	1.219	0.852	0.705	-0.57	12.319	6.187
Randolph County	Randolph, IL	Randolph County IL	17	IL	17157	11999	83	68	960	*	*	68	58	*	88	0.132	0.27	0.096	8.951	0.045	1.475	88.429	10.626	80.39	57.3	22566	56.796	0.464	0.042	1.173	0.062	0.054	0.526	11.306	3.915
Richland County	Richland, IL	Richland County IL	17	IL	17159	9021	46	*	571	*	*	62	33	*	58	0.069	0.643	0.044	0.41	0.032	0.637	97.762	12.22	88.997	54.1	24286	43.121	0.142	0.39	0.081	-0.138	-0.081	0.164	11.826	3.394
Rock Island Count	Rock Island, IL	Rock Island County IL	17	IL	17161	61915	837	277	4894	92	45	351	636	98	865	0.342	1.198	0.277	7.51	0.049	9.327	79.876	11.692	85.518	88.9	30141	343.34	1.36	1.666	1.191	0.391	0.395	0.811	13.742	6.816
St. Clair County	St. Clair, IL	St. Clair County IL	17	IL	17163	78481	756	408	5293	184	58	487	577	127	786	0.26	1.074	0.214	29.238	0.084	2.096	65.788	14.821	85.419	89.5	28729	400.78	0.762	1.496	-1.522	0.692	0.147	0.761	12.565	4.27
Saline County	Saline, IL	Saline County IL	17	IL	17165	8986	91	47	1067	36	*	46	65	*	92	0.316	0.278	0.034	4.279	0.008	0.945	93.275	15.359	83.376	63.3	23510	67.764	0.159	0.401	-0.375	0.136	-0.51	0.678	11.47	2.518
Sangamon County	Sangamon, IL	Sangamon County IL	17	IL	17167	83997	711	424	8676	190	44	588	523	115	746	0.199	1.357	0.09	10.255	0.021	1.057	85.761	10.298	87.676	85.4	32736	225.401	1.541	0.817	1.173	0.639	1.035	1.267	11.963	4.462
Schuyler County	Schuyler, IL	Schuyler County IL	17	IL	17169	3777	*	*	282	*	*	*	*	*	*	0.014	0.086	0	0.3	0.071	0.771	98.572	10.083	90.488	44.7	28278	15.391	0.227	-0.315	1.108	-0.091	0.198	0.216	12.483	5.42
Scott County	Scott, IL	Scott County IL	17	IL	17171	2247	*	*	198	*	*	*	*	*	*	0.166	0.129	0	0.037	0	0.295	99.282	9.724	92.32	0	23090	20.697	0.045	-0.547	0.798	0.348	0.389	-0.44	12.209	4.955
Shelby County	Shelby, IL	Shelby County IL	17	IL	17173	8292	48	50	562	*	*	40	34	*	49	0.125	0.223	0.009	0.214	0	0.472	98.77	9.342	90.507	20.6	24470	28.744	0.301	-0.1	1.113	0.105	0.592	-0.354	12.456	4.353
Stark County	Stark, IL	Stark County IL	17	IL	17175	2716	*	*	268	*	*	31	*	*	*	0.065	0.179	0.016	0.114	0	0.96	98.194	9.211	91.391	0	28551	20.894	0.116	-0.042	1.128	0.829	0.496	-1.379	13.113	6.57
Stephenson County	Stephenson, IL	Stephenson County IL	17	IL	17177	18526	171	60	1228	48	*	125	127	*	173	0.16	0.841	0.11	7.735	0.044	1.637	88.072	10.642	89.405	61.1	29812	82.436	1.169	0.696	1.234	0.579	0.708	0.721	11.744	8.349
Tazewell County	Tazewell, IL	Tazewell County IL	17	IL	17179	76484	814	516	7712	179	106	686	604	164	851	0.25	0.595	0.014	1.005	0.001	1.09	96.453	8.456	89.851	81.4	31796	204.117	1.313	1.036	1.229	0.74	1.123	0.234	12.456	5.448
Union County	Union, IL	Union County IL	17	IL	17181	4944	37	*	456	*	*	*	*	*	38	0.401	0.346	0.038	0.946	0.016	3.254	94.437	13.946	85.647	37.3	22680	43.547	0.145	0.229	1.101	0.061	-0.607	0.204	10.704	2.655
Vermilion County	Vermilion, IL	Vermilion County IL	17	IL	17183	33763	512	190	3253	74	36	315	387	31	519	0.199	0.577	0.18	11.062	0.006	3.084	83.931	14.33	85.217	70.3	24929	89.125	0.772	0.807	1.189	0.833	-0.065	0.167	11.059	5.01
Wabash County	Wabash, IL	Wabash County IL	17	IL	17185	5924	62	*	605	*	*	40	41	*	66	0.095	0.603	0	0.516	0.032	0.777	97.192	11.701	90.457	60.4	25390	53.738	0.451	0.327	1.165	0.394	0.089	-0.071	12.1	3.093
Warren County	Warren, IL	Warren County IL	17	IL	17187	6012	38	*	369	*	*	*	*	*	40	0.185	0.556	0.062	1.854	0.112	3.866	92.824	10.435	85.733	54	24202	32.096	0.683	0.284	0.829	0.518	0.469	0.288	13.386	6.324
Washington County	Washington, IL	Washington County IL	17	IL	17189	6727	71	35	591	*	*	54	47	*	74	0.278	0.231	0.007	0.436	0.013	0.721	97.924	7.015	91.113	20.7	29635	25.881	0.347	-0.012	-0.402	0.488	0.659	0.106	11.853	3.915
Wayne County	Wayne, IL	Wayne County IL	17	IL	17191	7963	75	39	751	*	*	57	56	*	79	0.248	0.396	0.047	0.379	0	0.544	98.054	11.998	90.203	30.2	25743	22.827	0.189	0.055	1.102	0.025	-0.19	0.078	11.114	3.504
White County	White, IL	White County IL	17	IL	17193	7670	60	*	680	*	*	48	45	*	62	0.328	0.184	0	0.394	0	0.637	97.749	12.488	87.932	36.3	26366	29.632	-0.184	0.249	-1.452	0.249	-0.315	0.146	11.908	2.902
Whiteside County	Whiteside, IL	Whiteside County IL	17	IL	17195	30043	256	106	2115	31	*	174	177	34	266	0.297	0.448	0.183	1.079	0.002	8.954	88.323	9.532	88.206	64.7	25999	86.169	1.008	0.954	0.055	0.678	0.65	0.625	12.729	6.926
Will County	Will, IL	Will County IL	17	IL	17197	393751	3671	1493	28000	772	202	2733	2720	442	3766	0.267	3.126	0.255	10.358	0.056	11.135	73.54	6.872	76.403	93.4	30047	818.787	2.092	1.453	1.148	1.542	2.362	0.097	11.388	5.886
Williamson County	Williamson, IL	Williamson County IL	17	IL	17199	23065	262	141	2458	73	*	163	190	*	267	0.282	0.624	0.074	2.888	0.024	1.33	93.871	13.524	83.393	64	25342	155.109	0.281	0.776	0.052	-0.398	-0.19	0.506	10.84	2.573
Winnebago County	Winnebago, IL	Winnebago County IL	17	IL	17201	157129	2127	725	12700	383	125	908	1651	235	2182	0.342	1.938	0.235	10.763	0.061	8.411	76.75	12.632	85.559	91.8	28015	583.805	1.488	1.307	1.222	0.586	0.895	0.814	11.525	8.212
Woodford County	Woodford, IL	Woodford County IL	17	IL	17203	19992	164	110	1887	48	*	167	112	34	172	0.095	0.398	0.019	0.398	0.005	0.828	97.739	5.954	87.805	41.2	30814	73.63	0.97	0.323	1.222	1.083	1.688	-0.882	12.346	5.858
Adams County	Adams, IN	Adams County IN	18	IN	18001	13749	138	61	1010	*	*	68	99	*	141	0.172	0.198	0.021	0.222	0.065	3.348	95.54	10.022	85.163	43.5	25573	101.041	0.864	0.967	0.062	1.27	0.927	-0.532	10.402	5.229
Allen County	Allen, IN	Allen County IN	18	IN	18003	138112	1570	695	12104	511	91	781	1227	302	1640	0.376	1.724	0.231	11.477	0.057	4.627	79.834	11.272	86.244	86.6	30725	538.388	1.45	1.364	0.985	1.032	0.908	0.423	10.512	5.53
Bartholomew Count	Bartholomew, IN	Bartholomew County IN	18	IN	18005	45006	887	236	3670	72	*	312	531	*	894	0.151	2.374	0.069	1.877	0.034	2.946	91.752	9.202	89.03	68.3	32930	186.928	1.028	0.885	-0.015	0.947	1.005	0.201	9.554	3.258
Benton County	Benton, IN	Benton County IN	18	IN	18007	5313	56	34	564	*	*	44	47	*	59	0.022	0.077	0.022	0.438	0	2.834	95.109	8.294	88.358	0	27333	21.192	0.364	-0.147	0.019	0.862	1.266	-0.86	10.156	5.694
Blackford County	Blackford, IN	Blackford County IN	18	IN	18009	5401	48	34	488	*	*	38	*	*	50	0.383	0.195	0.058	0.137	0	0.426	98.064	10.902	90.506	50.4	22944	79.059	0.727	0.686	0.872	0.793	0.519	-0.262	10.485	5.256
Boone County	Boone, IN	Boone County IN	18	IN	18011	31991	250	140	2686	108	*	191	176	32	263	0.183	1.111	0.033	0.623	0	1.465	95.913	6.103	85.96	54.2	41328	133.095	1.186	0.801	0.021	1.072	1.781	-0.215	10.129	4.873
Brown County	Brown, IN	Brown County IN	18	IN	18013	2839	63	*	284	*	*	*	42	*	64	0.23	0.374	0	0.296	0	0.913	97.656	9.207	88.455	0	29865	46.631	0.474	0.21	0.846	0.402	0.682	-0.362	9.526	3.504
Carroll County	Carroll, IN	Carroll County IN	18	IN	18015	9175	73	57	828	31	*	53	55	*	75	0.093	0.015	0.02	0.28	0.005	3.556	95.863	7.968	88.495	19.7	28199	53.065	0.509	0.433	0.016	0.765	0.951	-0.613	10.293	5.256
Cass County	Cass, IN	Cass County IN	18	IN	18017	24371	194	137	1863	56	*	192	129	*	198	0.445	0.495	0.148	1.348	0.082	8.882	88.01	10.745	86.815	53.6	27035	94.781	1.201	0.94	0.744	1.052	0.814	0.354	10.266	5.42
Clark County	Clark, IN	Clark County IN	18	IN	18019	34410	389	246	2720	51	*	315	269	61	407	0.297	0.691	0.127	6.921	0.07	2.196	88.35	10.208	85.65	76.5	29475	291.353	1.376	1.579	0.866	1.343	0.703	0.055	10.32	2.053
Clay County	Clay, IN	Clay County IN	18	IN	18021	13798	134	93	1417	89	*	92	92	*	135	0.301	0.18	0.029	0.584	0.011	0.68	97.567	10.577	86.711	37.9	23848	74.21	0.409	0.555	-0.073	0.281	0.589	-0.204	10.402	3.668
Clinton County	Clinton, IN	Clinton County IN	18	IN	18023	19597	156	124	1748	100	*	156	109	*	161	0.149	0.208	0.214	0.187	0.067	10.247	88.521	10.053	85.856	49.8	25252	84.842	0.601	0.813	0.002	0.865	0.73	-0.56	9.992	5.064
Crawford County	Crawford, IN	Crawford County IN	18	IN	18025	5345	56	33	370	*	*	36	37	*	56	0.394	0.045	0.009	0.143	0.349	0.797	98.137	14.301	83.496	0	22818	34.485	-0.285	0.082	-0.032	0.154	-0.379	-0.564	9.855	2.272
Daviess County	Daviess, IN	Daviess County IN	18	IN	18027	9110	79	58	938	35	*	59	59	*	86	0.258	0.288	0.066	0.512	0.026	2.731	95.768	13.08	82.06	41.1	25578	71.294	0.372	0.624	-0.016	0.608	-0.026	-0.006	11.032	3.011
Dearborn County	Dearborn, IN	Dearborn County IN	18	IN	18029	17493	150	92	1823	37	*	133	116	*	156	0.148	0.35	0.01	0.772	0.01	0.572	97.468	7.455	88.875	37.1	30913	165.564	1.368	0.993	-0.017	0.565	1.607	0.691	11.443	2.984
Decatur County	Decatur, IN	Decatur County IN	18	IN	18031	13587	117	81	1359	*	*	113	84	*	119	0.116	1.109	0.008	0.192	0	0.813	97.317	10.036	89.916	42.3	27194	67.314	0.956	0.545	0.914	0.656	0.668	0.428	10.183	3.613
De Kalb County	DeKalb, IN	DeKalb County IN	18	IN	18033	20034	248	97	1771	62	*	120	188	33	255	0.224	0.303	0.002	0.352	0.043	1.732	96.653	8.241	88.007	58.1	26944	115.925	0.696	0.964	-1.518	1.019	1.245	-0.318	10.074	5.667
Delaware County	Delaware, IN	Delaware County IN	18	IN	18035	50653	542	380	5262	101	53	485	388	52	555	0.232	0.759	0.107	6.763	0.096	1.042	89.964	14.168	85.074	76.6	26825	293.767	0.926	0.933	0.917	0.82	-0.02	0.57	10.183	5.092
Dubois County	Dubois, IN	Dubois County IN	18	IN	18037	24324	142	155	1426	102	*	156	105	*	146	0.142	0.297	0.025	0.199	0.059	4.005	94.972	6.178	90.243	47.2	34244	96.939	1.132	0.947	0.079	0.904	1.181	0.228	10.621	2.518
Elkhart County	Elkhart, IN	Elkhart County IN	18	IN	18039	103923	846	331	7455	213	42	615	625	118	875	0.31	1.045	0.196	5.237	0.124	11.253	80.381	10.219	83.55	78.2	31187	432.891	1.315	1.418	0.983	0.881	0.761	0.271	10.32	5.338
Fayette County	Fayette, IN	Fayette County IN	18	IN	18041	11014	94	109	1017	*	*	76	70	*	95	0.036	0.305	0.012	1.604	0.028	0.57	96.904	11.438	91.072	65.7	26377	112.092	0.346	0.702	0.033	0.202	0.37	-0.282	10.047	4.298
Floyd County	Floyd, IN	Floyd County IN	18	IN	18043	26291	270	198	2135	36	*	224	194	39	284	0.214	0.632	0.056	4.74	0.036	1.192	92.016	10.16	89.876	79.3	34142	503.082	1.125	1.69	-0.067	0.646	1.072	-0.117	10.238	1.944
Fountain County	Fountain, IN	Fountain County IN	18	IN	18045	11677	117	55	1133	45	*	77	82	*	121	0.204	0.289	0.028	0.17	0	1.618	97.414	9.971	89.401	34.5	25408	42.592	0.26	0.588	-0.008	0.838	0.519	-1.033	10.704	4.654
Franklin County	Franklin, IN	Franklin County IN	18	IN	18047	6988	57	36	604	*	*	47	44	*	60	0.096	0.376	0	0.035	0.026	0.499	98.639	8.848	88.863	20.4	26908	60.214	0.583	0.368	0.002	0.469	0.88	-0.038	10.704	3.723
Fulton County	Fulton, IN	Fulton County IN	18	IN	18049	10065	92	34	777	*	*	84	69	*	94	0.384	0.423	0.024	0.802	0	2.838	94.879	10.189	86.308	35.4	25883	55.01	0.713	0.506	0.11	0.978	0.568	0.072	10.156	5.502
Gibson County	Gibson, IN	Gibson County IN	18	IN	18051	19968	228	137	2377	74	*	142	175	43	235	0.186	0.694	0.012	2.106	0	0.805	95.605	8.875	87.349	46.4	29583	67.181	0.701	0.557	-0.001	1.266	0.464	-0.066	12.401	2.847
Grant County	Grant, IN	Grant County IN	18	IN	18053	28580	314	227	3274	65	45	231	223	42	321	0.415	0.574	0.127	7.159	0.025	2.466	88.017	12.713	83.713	71.2	25896	166.146	0.878	0.969	0.956	1.048	0.154	0.028	10.293	5.338
Greene County	Greene, IN	Greene County IN	18	IN	18055	12666	107	79	1200	42	*	95	71	*	110	0.352	0.266	0.009	0.101	0.015	0.767	97.872	11.513	85.949	35.1	24393	59.84	0.286	0.368	0.876	0.033	0.148	-0.2	9.992	3.285
Hamilton County	Hamilton, IN	Hamilton County IN	18	IN	18057	151738	1074	609	12521	434	66	864	815	158	1118	0.205	3.479	0.067	2.799	0.052	2.119	90.183	4.104	77.318	88.4	43600	708.365	2.089	1.078	0.92	1.162	3.08	0.101	9.964	4.708
Hancock County	Hancock, IN	Hancock County IN	18	IN	18059	41339	390	201	4270	173	39	291	294	49	406	0.182	0.621	0.002	1.087	0.023	1.09	95.893	5.619	84.971	62.6	36096	223.299	1.497	0.955	0.92	1.218	2.048	-0.366	9.417	4.544
Harrison County	Harrison, IN	Harrison County IN	18	IN	18061	17802	146	109	1196	*	*	142	105	*	153	0.3	0.206	0.011	0.454	0.008	1.174	97.344	8.885	87.148	12.7	27317	77.524	0.72	0.727	0.824	0.365	1.154	-0.638	9.964	1.944
Hendricks County	Hendricks, IN	Hendricks County IN	18	IN	18063	77581	717	361	6820	192	68	482	460	68	737	0.244	1.093	0.071	3.328	0.065	1.738	92.509	5.246	80.288	70.4	32060	345.546	1.299	0.887	0.918	0.701	2.094	-0.497	9.882	4.462
Henry County	Henry, IN	Henry County IN	18	IN	18065	23449	212	215	2729	65	31	238	147	31	223	0.153	0.278	0.013	1.002	0.008	0.835	97.268	10.362	90.878	55.5	27230	122.045	0.936	0.703	0.91	0.785	0.795	-0.009	9.581	4.927
Howard County	Howard, IN	Howard County IN	18	IN	18067	55928	699	602	6512	213	95	486	527	165	746	0.364	1.062	0.084	6.846	0.002	1.825	88.459	11.892	88.218	78.1	31134	282.86	1.152	1.003	0.937	0.957	0.742	0.21	10.211	5.174
Huntington County	Huntington, IN	Huntington County IN	18	IN	18069	17096	187	75	1676	44	*	93	146	*	193	0.414	0.488	0.013	0.265	0	0.963	97.254	8.202	88.506	48.3	26890	98.725	1.18	0.936	0.92	0.965	1.161	-0.089	10.402	5.365
Jackson County	Jackson, IN	Jackson County IN	18	IN	18071	23457	223	117	2680	58	*	158	142	*	227	0.236	0.627	0.062	0.636	0.026	3.887	94.044	9.462	87.688	56.2	26928	83.175	1.025	0.738	0.862	0.693	0.609	0.492	8.733	2.847
Jasper County	Jasper, IN	Jasper County IN	18	IN	18073	14593	130	58	1099	*	*	94	93	*	141	0.108	0.218	0.013	0.528	0	3.523	95.228	7.972	83.914	38.7	26603	58.639	0.766	0.22	0.941	1.354	0.957	-0.634	10.348	5.721
Jay County	Jay, IN	Jay County IN	18	IN	18075	13990	135	89	1440	*	*	109	86	*	136	0.194	0.517	0.028	0.305	0	2.254	96.287	11.287	87.314	43.1	24253	55.005	0.519	0.541	0.914	1.058	0.464	-0.86	10.43	5.256
Jefferson County	Jefferson, IN	Jefferson County IN	18	IN	18077	10059	101	53	1007	*	*	77	70	*	102	0.246	0.719	0.059	1.523	0	1.056	95.512	10.944	84.749	55.1	25523	91.534	0.741	0.765	0.836	0.614	0.444	-0.065	9.964	2.518
Jennings County	Jennings, IN	Jennings County IN	18	IN	18079	12153	198	107	1439	*	*	112	142	*	201	0.261	0.324	0.021	0.856	0	0.75	97.035	10.426	87.557	41.3	24342	74.468	-0.094	0.52	0.096	0.262	0.159	-1.175	9.444	2.792
Johnson County	Johnson, IN	Johnson County IN	18	IN	18081	78046	690	467	7637	162	57	525	470	112	718	0.184	0.973	0.035	1.091	0.029	1.59	95.514	7.789	84.418	83.1	31583	441.597	1.171	1.062	0.944	0.723	1.649	-0.576	9.828	4.051
Knox County	Knox, IN	Knox County IN	18	IN	18083	17454	139	82	1848	52	*	166	98	*	147	0.182	0.721	0.052	1.855	0.036	0.874	95.843	14.445	83.963	64	26855	73.459	0.722	0.838	0.172	0.694	-0.301	0.877	11.99	3.011
Kosciusko County	Kosciusko, IN	Kosciusko County IN	18	IN	18085	44827	314	170	3563	53	*	243	246	56	329	0.32	0.706	0.041	0.689	0.001	5.712	91.885	7.83	86.078	46.6	31347	143.963	1.27	0.916	0.968	1.013	0.895	0.395	10.183	5.721
Lagrange County	LaGrange, IN	LaGrange County IN	18	IN	18087	11830	71	30	889	30	*	52	52	*	75	0.129	0.583	0.03	0.175	0.005	3.253	95.103	7.674	81.093	9.3	21811	98.003	0.597	0.488	0.994	0.937	0.566	-0.654	9.8	5.694
Lake County	Lake, IN	Lake County IN	18	IN	18089	202967	1979	952	12621	375	180	1418	1428	343	2077	0.34	0.967	0.573	25.497	0.086	12.437	59.007	14.839	84.331	95.4	28594	990.482	1.503	1.603	0.906	1.682	0.321	0.5	10.786	5.584
La Porte County	LaPorte, IN	LaPorte County IN	18	IN	18091	67373	735	281	5912	159	47	436	540	98	763	0.354	0.433	0.174	10.062	0.017	3.424	84.327	10.743	83.902	64.6	26729	185.631	1.446	1.106	0.885	1.306	0.728	0.69	10.074	5.311
Lawrence County	Lawrence, IN	Lawrence County IN	18	IN	18093	21709	278	165	2352	60	*	189	190	44	287	0.334	0.33	0.004	0.412	0	0.899	97.34	10.796	88.398	44.2	25452	102.059	0.679	0.751	0.851	0.434	0.257	0.104	8.678	2.847
Madison County	Madison, IN	Madison County IN	18	IN	18095	78873	960	806	9241	304	139	869	690	111	983	0.268	0.41	0.08	7.988	0.009	1.736	88.541	11.666	87.565	76.5	28337	290.797	1.171	1.135	0.936	1.157	0.719	0.004	10.074	4.955
Marion County	Marion, IN	Marion County IN	18	IN	18097	430483	3100	2242	33497	1065	277	2504	2274	466	3236	0.289	1.463	0.288	25.325	0.052	4.982	66.04	13.894	85.943	99	34914	2247.99	1.293	1.513	0.974	0.638	0.44	0.649	9.992	4.298
Marshall County	Marshall, IN	Marshall County IN	18	IN	18099	19765	178	66	1543	*	*	160	143	34	187	0.285	0.441	0.081	0.466	0.064	7.385	90.561	8.089	86.782	36.9	27000	105.725	1.379	0.839	0.964	1.194	0.903	0.623	9.964	5.584
Martin County	Martin, IN	Martin County IN	18	IN	18101	4041	*	*	328	*	*	32	*	*	*	0.038	0.153	0	0.382	0	0.373	98.787	10.939	88.736	26.6	24211	29.624	-0.185	0.118	-0.048	0.026	-0.04	-0.576	9.636	2.82
Miami County	Miami, IN	Miami County IN	18	IN	18103	18358	190	122	1819	58	*	132	140	31	196	1.074	0.37	0.095	2.959	0.003	1.293	93.122	10.641	86.019	50.6	23984	96.301	0.865	0.759	0.94	0.826	0.718	-0.224	10.348	5.557
Monroe County	Monroe, IN	Monroe County IN	18	IN	18105	41246	432	230	4171	195	*	320	320	61	441	0.25	4.178	0.073	3.048	0.041	1.947	89.056	12.595	78.348	76.7	26330	331.393	0.876	1.02	0.036	0.417	0.237	0.842	8.787	3.394
Montgomery County	Montgomery, IN	Montgomery County IN	18	IN	18107	26272	215	141	2484	75	*	160	151	32	224	0.216	0.498	0.024	0.925	0.026	2.188	95.456	10.162	88.254	44.4	26751	75.032	1.006	0.81	0.886	0.572	0.919	0.126	10.101	4.9
Morgan County	Morgan, IN	Morgan County IN	18	IN	18109	43450	383	279	4576	95	43	326	268	59	397	0.218	0.327	0	0.223	0.01	0.782	97.721	8.895	87.697	46.7	29485	175.449	0.827	0.983	0.926	0.301	1.247	-0.691	9.335	3.915
Newton County	Newton, IN	Newton County IN	18	IN	18111	4422	48	*	385	*	*	49	31	*	50	0.319	0.27	0.021	0.374	0.194	3.086	95.319	8.959	89.55	2.6	24112	34.19	0.379	-0.017	0.023	1.187	0.902	-0.812	10.402	5.749
Noble County	Noble, IN	Noble County IN	18	IN	18113	20198	189	75	1660	49	*	90	142	*	194	0.296	0.37	0.049	0.376	0.008	8.713	89.629	8.616	87.173	33.6	25016	116.902	1.042	0.932	0.945	0.747	0.859	0.006	10.101	5.721
Ohio County	Ohio, IN	Ohio County IN	18	IN	18115	1869	*	*	185	*	*	*	*	*	*	0.051	0.154	0	0.53	0	0.393	98.837	7.642	88.75	0	23947	68.598	0.331	0.956	-0.098	1.006	0.83	-1.6	11.114	2.491
Orange County	Orange, IN	Orange County IN	18	IN	18117	6929	66	42	535	*	*	52	48	*	66	0.32	0.309	0.046	0.644	0.056	0.558	97.479	13.201	86.337	32.2	22161	49.095	0.202	0.156	0.84	0.46	-0.053	-0.324	9.691	2.464
Owen County	Owen, IN	Owen County IN	18	IN	18119	8830	96	66	866	*	*	90	75	*	99	0.433	0.217	0.013	0.273	0.013	0.689	97.72	11.155	83.614	0	23008	58.13	-0.39	0.138	-0.048	0.068	0.192	-1.435	9.362	3.586
Parke County	Parke, IN	Parke County IN	18	IN	18121	7820	75	44	909	*	*	58	60	*	76	0.249	0.255	0.017	2.214	0	0.527	96.192	11.719	82.989	17.4	23007	37.998	0.225	0.317	0.91	-0.089	0.329	-0.433	10.676	4.161
Perry County	Perry, IN	Perry County IN	18	IN	18123	8093	55	45	668	*	*	48	40	*	56	0.189	0.195	0.021	1.869	0.005	0.795	96.8	9.885	86.52	47.5	25338	49.281	0.574	0.933	0.818	-0.116	0.223	0.115	10.457	2.108
Pike County	Pike, IN	Pike County IN	18	IN	18125	7426	57	56	732	*	*	50	42	*	58	0.116	0.178	0.015	0.178	0.015	0.572	98.732	9.314	89.357	20.4	23892	36.677	-0.03	0.337	0.086	0.966	0.144	-1.34	12.072	2.683
Porter County	Porter, IN	Porter County IN	18	IN	18127	78702	866	364	6078	101	58	505	660	184	930	0.283	1.041	0.101	1.751	0.026	5.422	90.361	7.868	84.239	78.2	33243	391.242	1.655	1.164	0.859	1.266	1.635	0.3	10.402	5.365
Posey County	Posey, IN	Posey County IN	18	IN	18129	14317	108	71	1072	34	*	80	77	*	113	0.27	0.241	0.011	0.956	0	0.333	97.736	8.581	92.482	30.9	31137	63.491	0.591	1.053	0.077	0.701	0.985	-0.998	12.51	2.71
Pulaski County	Pulaski, IN	Pulaski County IN	18	IN	18131	6442	52	*	501	*	*	62	39	*	56	0.239	0.253	0.043	0.919	0.065	1.685	96.362	9.946	87.125	18.4	26339	31.394	0.685	0.028	0.931	1.184	0.43	0.016	9.855	5.475
Putnam County	Putnam, IN	Putnam County IN	18	IN	18133	19982	228	112	1918	46	*	148	152	30	234	0.381	0.636	0.052	2.958	0.03	0.957	94.405	8.87	78.28	26.8	25113	76.659	0.635	0.45	0.915	0.256	0.828	-0.228	9.663	4.161
Randolph County	Randolph, IN	Randolph County IN	18	IN	18135	12585	87	74	1224	39	*	86	56	*	93	0.131	0.225	0.03	0.303	0.011	1.472	97.164	12.117	90.16	36.4	25192	56.802	0.61	0.33	0.918	0.901	0.414	-0.238	9.855	5.365
Ripley County	Ripley, IN	Ripley County IN	18	IN	18137	15172	132	69	1298	*	*	101	90	*	135	0.309	0.392	0	0.073	0	1.082	97.858	8.799	89.074	18.1	26479	61.423	0.775	0.525	0.137	0.46	0.947	0.207	10.731	3.093
Rush County	Rush, IN	Rush County IN	18	IN	18139	7134	65	53	733	*	*	60	49	*	67	0.055	0.594	0.006	0.677	0	0.621	97.426	9.097	90.737	40.1	28969	42.083	0.386	0.334	-0.068	0.567	0.798	-0.5	10.129	4.325
St. Joseph County	St. Joseph, IN	St. Joseph County IN	18	IN	18141	94986	832	352	8069	184	46	751	611	140	868	0.393	1.559	0.226	11.741	0.083	5.045	79.131	12.942	84.057	91.5	31181	584.499	0.944	1.311	-1.52	1.044	0.583	0.71	9.992	5.174
Scott County	Scott, IN	Scott County IN	18	IN	18143	10875	114	70	1011	*	*	88	80	*	117	0.161	0.246	0.008	0.059	0	1.017	98.106	13.527	86.909	49.3	23325	124.076	0.331	0.671	-0.098	1.25	0.012	-0.653	9.472	2.382
Shelby County	Shelby, IN	Shelby County IN	18	IN	18145	19824	157	147	2006	42	*	164	112	*	161	0.231	0.865	0.046	0.89	0.021	1.851	95.514	9.626	90.933	43.6	29376	108.24	1.053	0.955	0.933	0.88	1.134	-0.37	9.992	4.051
Spencer County	Spencer, IN	Spencer County IN	18	IN	18147	10742	109	50	888	30	*	67	76	*	110	0.241	0.222	0.084	0.566	0	1.886	96.681	8.183	89.404	0	26799	50.509	0.304	0.651	-0.048	0.369	0.804	-0.892	12.319	2.108
Starke County	Starke, IN	Starke County IN	18	IN	18149	9171	97	51	772	*	*	63	70	*	98	0.275	0.266	0.048	0.227	0.026	1.891	96.498	12.605	86.342	29.8	21348	76.117	0.354	0.325	0.897	1.376	0.091	-0.952	9.882	5.448
Steuben County	Steuben, IN	Steuben County IN	18	IN	18151	14019	156	67	1147	43	*	81	122	*	163	0.338	0.409	0.027	0.451	0.006	2.568	95.676	8.828	87.077	31.5	26107	108.691	1.184	0.552	0.904	0.816	0.962	0.623	9.253	6.077
Sullivan County	Sullivan, IN	Sullivan County IN	18	IN	18153	9877	97	81	902	*	*	74	71	*	98	0.338	0.224	0.018	4.341	0.014	0.677	93.985	11.673	78.712	33.5	22015	47.307	0.108	0.177	0.202	0.378	0.205	-0.481	11.799	3.449
Switzerland Count	Switzerland, IN	Switzerland County IN	18	IN	18155	2811	*	*	237	*	*	*	*	*	*	0.105	0.084	0	0.284	0.011	0.936	98.338	12.232	84.708	0	22209	43.852	-0.624	0.691	-0.042	0.87	-0.218	-2.792	10.758	2.491
Tippecanoe County	Tippecanoe, IN	Tippecanoe County IN	18	IN	18157	88825	784	490	8279	617	55	590	643	153	816	0.314	5.158	0.069	2.777	0.04	5.962	84.596	12.403	78.586	84.5	26752	336.056	1.153	1.427	0.954	0.768	0.344	0.358	10.649	4.982
Tipton County	Tipton, IN	Tipton County IN	18	IN	18159	8591	83	62	861	*	*	71	59	*	87	0.265	0.349	0	0.229	0	1.301	97.651	7.197	90.617	35.5	31756	60.996	0.759	0.169	0.006	1.038	1.404	-0.351	10.129	5.064
Union County	Union, IN	Union County IN	18	IN	18161	3226	*	*	287	*	*	*	*	*	30	0.263	0.235	0	0.277	0	0.346	98.81	9.687	92.402	0	26621	43.667	0.002	0.052	-0.032	0.433	0.665	-1.06	10.156	4.106
Vanderburgh Count	Vanderburgh, IN	Vanderburgh County IN	18	IN	18163	74660	660	402	7301	295	47	472	469	105	690	0.187	0.949	0.065	8.419	0.072	0.94	88.141	12.513	86.69	89.9	32926	751.388	1.333	1.496	0.891	1.111	0.263	0.643	13.03	2.518
Vermillion County	Vermillion, IN	Vermillion County IN	18	IN	18165	8642	78	50	982	*	*	44	54	*	81	0.152	0.091	0.006	0.376	0.012	0.703	98.218	10.255	89.224	41.4	26633	62.955	0.206	0.562	0.893	0.248	0.331	-0.971	11.333	4.298
Vigo County	Vigo, IN	Vigo County IN	18	IN	18167	47762	476	268	4957	102	36	401	335	36	481	0.311	1.495	0.095	6.065	0.022	1.092	89.691	14.325	82.957	75.1	26568	262.743	0.988	1.293	0.895	0.386	-0.094	0.817	11.388	3.805
Wabash County	Wabash, IN	Wabash County IN	18	IN	18169	12385	106	62	916	37	*	80	73	*	109	0.664	0.486	0.012	0.451	0.006	1.153	96.693	8.833	87.773	51.9	26926	78.942	0.983	0.943	0.905	0.745	0.924	-0.213	10.293	5.584
Warren County	Warren, IN	Warren County IN	18	IN	18171	3225	*	*	314	*	*	*	*	*	30	0.16	0.217	0	0.091	0	0.514	98.767	7.74	88.938	0	25835	23.283	-0.171	0.076	-0.011	0.7	1.184	-2.321	10.512	5.064
Warrick County	Warrick, IN	Warrick County IN	18	IN	18173	32454	287	151	3188	106	*	215	212	47	299	0.155	0.81	0.023	1.23	0.031	1.123	96.064	6.346	87.269	71.4	32265	152.074	1.118	1.05	0.912	0.816	1.697	-0.818	12.784	2.217
Washington County	Washington, IN	Washington County IN	18	IN	18175	9149	64	47	716	*	*	67	43	*	69	0.086	0.208	0	0.412	0.004	0.746	97.984	11.351	88.146	23	24176	53.976	0.745	0.68	0.846	0.785	0.274	0.07	9.609	2.409
Wayne County	Wayne, IN	Wayne County IN	18	IN	18177	26806	223	135	2429	66	*	162	165	*	232	0.211	0.599	0.083	5.122	0.021	1.543	91.113	12.759	86.964	68.9	26072	168.149	0.942	0.741	0.953	0.789	0.2	0.573	9.745	4.845
Wells County	Wells, IN	Wells County IN	18	IN	18179	10260	114	56	928	31	*	77	92	*	119	0.186	0.243	0.014	0.229	0.018	1.473	97.161	7.51	90.155	48.6	26986	74.889	0.719	0.806	-0.024	1.043	1.313	-0.965	10.594	5.311
White County	White, IN	White County IN	18	IN	18181	13262	116	71	1087	56	*	102	88	*	122	0.217	0.221	0.133	0.165	0.169	6.424	92.152	9.076	88.477	34.8	24569	46.428	0.779	0.458	0.885	0.741	0.605	0.042	10.047	5.584
Whitley County	Whitley, IN	Whitley County IN	18	IN	18183	14618	170	77	1219	36	*	64	128	*	176	0.341	0.3	0	0.213	0.053	0.942	97.637	6.869	89.698	24.2	27570	97.926	1.043	0.607	0.935	0.862	1.401	-0.333	10.32	5.639
Adair County	Adair, IA	Adair County IA	19	IA	19001	3832	*	*	171	*	*	*	*	*	*	0.025	0.441	0	0.076	0	0.719	98.55	9.493	91.301	0	31298	12.911	0.347	-0.859	-1.067	0.806	0.84	0.826	12.209	9.061
Adams County	Adams, IA	Adams County IA	19	IA	19003	2790	*	*	123	*	*	*	*	*	*	0.509	0.301	0.023	0.023	0	0.509	98.611	10.417	89.676	0	30269	9.281	0.322	-0.971	-1.157	0.659	0.423	1.462	12.182	8.295
Allamakee County	Allamakee, IA	Allamakee County IA	19	IA	19005	7156	*	*	298	*	*	*	*	*	*	0.237	0.298	0.014	0.163	0	6.064	92.859	10.577	85.148	28.2	25818	22.543	0.035	-0.382	0.225	0.628	0.167	-0.31	11.799	11.251
Appanoose County	Appanoose, IA	Appanoose County IA	19	IA	19007	6932	*	*	497	*	*	*	*	*	*	0.095	0.419	0.029	0.433	0	1.006	97.385	14.975	87.236	40.7	23563	25.534	-0.329	-0.253	-1.032	0.34	-0.242	-0.135	11.497	7.665
Audubon County	Audubon, IA	Audubon County IA	19	IA	19009	3851	*	*	158	*	*	*	*	*	*	0.093	0.2	0.015	0.154	0	0.493	98.72	9.035	90.241	0	32734	13.617	-0.6	-0.727	-1.436	0.777	0.476	-1.308	12.675	9.499
Benton County	Benton, IA	Benton County IA	19	IA	19011	18814	81	38	1451	*	*	93	53	*	89	0.124	0.221	0.008	0.229	0	0.586	98.363	7.7	90.765	29.6	28493	37.324	0.591	0.097	0.188	0.812	1.274	-0.528	11.99	9.335
Black Hawk County	Black Hawk, IA	Black Hawk County IA	19	IA	19013	68013	472	216	4978	73	35	280	345	124	518	0.171	1.088	0.121	7.931	0.06	2.157	87.307	13.316	89.586	84.5	29853	228.496	1.006	1.045	0.212	0.672	0.413	0.705	11.744	10.567
Boone County	Boone, IA	Boone County IA	19	IA	19015	16825	67	32	1124	41	*	69	48	*	70	0.174	0.276	0.094	0.48	0	0.797	97.983	8.743	91.635	48.2	31310	45.615	0.469	0.216	-1.131	0.749	1.149	-0.118	12.209	9.745
Bremer County	Bremer, IA	Bremer County IA	19	IA	19017	15863	78	38	1121	*	*	48	53	*	88	0.064	0.593	0.013	0.499	0.009	0.559	97.89	6.702	89.004	32.2	30871	53.872	0.924	0.192	0.233	0.664	1.179	0.485	10.977	11.689
Buchanan County	Buchanan, IA	Buchanan County IA	19	IA	19019	13151	69	34	778	*	*	62	53	*	76	0.242	0.409	0.014	0.295	0	0.641	97.981	9.807	89.423	27.5	27121	36.619	0.247	0.091	-1.125	0.719	0.686	-0.101	11.059	10.731
Buena Vista Count	Buena Vista, IA	Buena Vista County IA	19	IA	19021	20356	65	*	745	*	*	57	41	*	75	0.208	4.148	0.442	0.258	0	17.037	77.471	10.111	83.34	52.3	27895	34.093	0.001	-0.587	-1.021	0.87	0.497	-0.097	12.319	11.196
Butler County	Butler, IA	Butler County IA	19	IA	19023	9878	52	*	721	*	*	40	36	*	55	0.007	0.212	0	0.119	0.007	0.69	98.554	8.858	93.876	0	28241	24.72	-0.294	-0.391	-1.279	0.689	0.776	-1.119	11.169	11.415
Calhoun County	Calhoun, IA	Calhoun County IA	19	IA	19025	6749	*	*	264	*	*	*	*	*	32	0.227	0.265	0.009	0.937	0	1.012	97.351	9.857	89.556	0	29135	16.968	-0.195	-0.788	-1.073	0.731	0.596	-0.414	12.483	10.923
Carroll County	Carroll, IA	Carroll County IA	19	IA	19027	15475	57	*	640	*	*	63	32	*	57	0.11	0.402	0.014	0.301	0	1.144	97.808	8.446	93.358	46.3	31191	36.306	0.967	-0.145	0.219	0.859	1.048	0.924	12.565	9.992
Cass County	Cass, IA	Cass County IA	19	IA	19029	8762	41	*	349	*	*	32	33	*	53	0.147	0.196	0	0.217	0.035	0.792	98.332	11.538	91.329	46.9	28774	24.382	0.642	-0.492	0.499	0.784	0.571	0.778	12.757	8.678
Cedar County	Cedar, IA	Cedar County IA	19	IA	19031	11548	48	*	888	*	*	43	34	*	56	0.29	0.351	0	0.323	0.016	1.079	97.409	6.793	94.084	16.5	30938	31.075	0.325	0.153	0.183	0.645	1.345	-1.258	12.729	7.911
Cerro Gordo Count	Cerro Gordo, IA	Cerro Gordo County IA	19	IA	19033	29023	173	76	2546	65	*	114	111	*	184	0.191	0.859	0.031	0.899	0.002	2.698	94.446	10.222	92.292	78.7	31514	76.735	1.068	0.619	-0.939	0.887	0.68	1.431	10.594	12.647
Cherokee County	Cherokee, IA	Cherokee County IA	19	IA	19035	9509	57	*	535	*	*	34	42	*	62	0.2	0.521	0	0.393	0	1.965	96.736	8.637	92.694	38.2	30496	19.776	0.394	-0.716	0.13	1.049	0.912	-0.06	12.647	10.786
Chickasaw County	Chickasaw, IA	Chickasaw County IA	19	IA	19037	8123	*	*	368	*	*	30	*	*	*	0	0.356	0	0.055	0	0.91	98.219	8.447	96.588	25.7	28577	23.825	0.74	-0.298	0.514	0.648	0.662	0.861	10.402	12.592
Clarke County	Clarke, IA	Clarke County IA	19	IA	19039	4987	*	*	312	*	*	*	*	*	31	0.434	0.52	0	0.13	0.022	6.278	92.313	10.636	87.173	47.9	25308	21.073	0.181	-0.409	-1.089	0.539	0.38	0.638	11.552	8.431
Clay County	Clay, IA	Clay County IA	19	IA	19041	12229	53	*	575	*	*	43	41	*	58	0.059	0.984	0	0.184	0	1.855	96.603	9.384	94.843	63.3	30410	29.294	0.621	-0.228	-1.47	0.857	0.818	1.165	12.291	11.963
Clayton County	Clayton, IA	Clayton County IA	19	IA	19043	9069	*	*	460	*	*	42	*	*	*	0.323	0.18	0.005	0.131	0	0.826	98.251	9.622	90.389	4.6	28198	22.43	0.319	-0.498	0.471	0.633	0.57	0.026	11.552	10.813
Clinton County	Clinton, IA	Clinton County IA	19	IA	19045	26587	203	118	1984	37	*	104	145	*	214	0.301	0.614	0.04	2.089	0.002	1.38	94.542	12.029	90.482	68.1	27330	70.417	1.139	1.168	0.476	0.714	0.652	0.531	12.319	7.884
Crawford County	Crawford, IA	Crawford County IA	19	IA	19047	12943	41	*	588	*	*	37	30	*	41	0.484	0.561	0.213	0.709	0	14.021	83.864	11.09	85.702	42.2	26647	22.985	0.216	-0.788	0.466	0.729	0.524	-0.001	13.304	10.019
Dallas County	Dallas, IA	Dallas County IA	19	IA	19049	35180	132	76	2163	38	*	141	88	41	145	0.181	1.276	0.099	0.805	0.198	5.684	91.021	6.628	78.319	52.7	33580	105.277	0.941	0.252	0.235	0.724	1.703	-0.123	12.647	9.198
Davis County	Davis, IA	Davis County IA	19	IA	19051	3934	*	*	138	*	*	*	*	*	*	0.218	0.161	0.023	0.138	0.034	1.034	97.782	11.697	82.673	0	23729	17.049	-0.222	-0.583	-1.164	0.623	0.022	0.05	12.018	7.282
Decatur County	Decatur, IA	Decatur County IA	19	IA	19053	4114	*	*	166	*	*	*	*	*	*	0.269	0.82	0.07	0.96	0.187	1.827	95.046	15.613	80.077	0	20579	15.475	-0.523	-0.877	-1.134	0.712	-0.291	-0.25	11.47	7.966
Delaware County	Delaware, IA	Delaware County IA	19	IA	19055	10317	36	*	425	*	*	45	*	*	39	0.089	0.172	0.006	0.077	0	0.742	98.705	9.033	92.273	29.2	28317	29.779	0.466	-0.068	0.193	0.653	0.846	-0.143	10.43	10.512
Des Moines County	Des Moines, IA	Des Moines County IA	19	IA	19057	24811	138	98	1612	48	*	101	90	*	152	0.294	0.698	0.093	3.6	0.049	1.902	92.214	13.065	92.506	71.5	29219	98.669	0.848	0.822	-1.069	0.509	0.387	1.297	14.18	6.159
Dickinson County	Dickinson, IA	Dickinson County IA	19	IA	19059	9635	*	*	302	*	*	32	*	*	32	0.204	0.258	0.048	0.138	0.006	0.744	98.303	7.51	92.604	69.8	34213	43.675	0.948	-0.342	0.538	0.803	0.755	1.247	12.291	12.921
Dubuque County	Dubuque, IA	Dubuque County IA	19	IA	19061	39491	185	96	1919	102	*	186	143	30	198	0.137	0.711	0.064	1.093	0.131	1.344	95.742	9.436	88.78	74.3	29447	153.001	1.307	0.981	0.498	0.614	0.864	1.016	11.087	10.129
Emmet County	Emmet, IA	Emmet County IA	19	IA	19063	4257	*	*	163	*	*	*	*	*	*	0.377	0.396	0.009	0.255	0	4.555	94.304	9.364	87.326	59.7	29350	25.869	0.381	-0.311	0.147	0.728	0.474	0.212	11.634	12.948
Fayette County	Fayette, IA	Fayette County IA	19	IA	19065	11268	51	*	607	*	*	42	31	*	53	0.151	0.383	0.043	0.562	0.014	1.497	96.986	12.126	90.066	29.3	25399	27.591	0.504	-0.127	0.49	0.724	0.475	0.201	10.621	11.525
Floyd County	Floyd, IA	Floyd County IA	19	IA	19067	9171	30	*	586	*	*	*	*	*	32	0.079	0.538	0.018	0.236	0.091	1.506	97.17	10.336	90.487	44.1	28113	31.78	0.838	-0.035	0.147	0.88	0.719	0.831	10.704	12.456
Franklin County	Franklin, IA	Franklin County IA	19	IA	19069	5565	*	*	343	*	*	*	*	*	*	0.28	0.419	0.019	0.093	0.13	8.34	90.541	9.03	88.724	33.7	31055	18.111	0.494	-0.316	0.199	0.78	0.749	0.172	10.731	11.744
Fremont County	Fremont, IA	Fremont County IA	19	IA	19071	3987	*	*	200	*	*	*	*	*	*	0.259	0.362	0	0.026	0	2.47	96.625	10.706	91.117	0	31423	14.37	0.068	-0.61	0.618	0.743	0.709	-0.863	13.386	7.638
Greene County	Greene, IA	Greene County IA	19	IA	19073	6686	*	*	344	*	*	*	*	*	*	0.209	0.368	0.04	0.159	0	1.821	96.975	9.911	89.581	42.9	29219	16.242	0.022	-0.639	-1.408	0.779	0.565	0.207	12.182	10.047
Grundy County	Grundy, IA	Grundy County IA	19	IA	19075	7902	48	*	515	*	*	*	38	*	56	0.008	0.347	0.008	0.105	0	0.582	98.57	6.115	93.021	0	32794	24.264	0.535	-0.383	0.157	0.787	0.999	0.102	11.744	11.005
Guthrie County	Guthrie, IA	Guthrie County IA	19	IA	19077	7070	*	*	353	*	*	*	*	*	*	0	0.164	0.009	0.121	0.035	1.605	97.635	9.123	88.667	0	29177	18.342	-0.252	-1.077	-1.11	0.611	0.666	-0.256	12.045	9.307
Hamilton County	Hamilton, IA	Hamilton County IA	19	IA	19079	12775	50	*	945	*	*	39	40	33	68	0.289	1.812	0	0.356	0	1.929	95.183	8.141	91.491	48	31058	26.42	0.767	-0.141	0.552	0.814	1.096	0.18	11.333	10.758
Hancock County	Hancock, IA	Hancock County IA	19	IA	19081	7788	*	*	427	*	*	*	*	*	*	0.093	0.593	0.034	0.068	0.025	3.118	95.788	7.372	92.238	25.7	32938	19.345	-0.237	-0.653	-0.971	0.956	1.038	-1.35	10.84	12.592
Hardin County	Hardin, IA	Hardin County IA	19	IA	19083	12332	50	*	696	*	*	47	30	*	56	0.143	0.369	0.116	0.678	0.055	2.749	95.675	9.642	90.028	25.7	28208	30.114	0.412	-0.416	0.233	0.682	0.665	0.187	11.251	10.95
Harrison County	Harrison, IA	Harrison County IA	19	IA	19085	7735	37	*	407	*	*	*	*	*	41	0.228	0.291	0	0.088	0.019	1.087	97.788	9.816	89.735	20.2	28514	21.996	0.614	-0.195	0.512	0.931	0.896	-0.045	13.496	9.143
Henry County	Henry, IA	Henry County IA	19	IA	19087	15238	75	36	760	*	*	55	53	*	82	0.306	2.147	0.054	1.728	0	1.313	93.76	9.725	85.384	40.8	27172	45.884	0.673	0.21	0.152	0.645	0.733	0.305	14.153	6.406
Howard County	Howard, IA	Howard County IA	19	IA	19089	6943	*	*	360	*	*	*	*	*	*	0.163	0.173	0	0.163	0	0.58	98.658	10.077	90.848	37.2	29110	19.884	0.117	-0.509	0.501	0.59	0.579	-0.509	9.417	13.414
Humboldt County	Humboldt, IA	Humboldt County IA	19	IA	19091	6751	*	*	348	*	*	*	*	*	30	0.04	0.398	0.249	0.1	0.1	1.384	97.431	9.07	94.464	48.7	31067	21.81	0.653	-0.294	0.227	0.738	0.976	0.367	11.58	11.935
Ida County	Ida, IA	Ida County IA	19	IA	19093	4869	*	*	155	*	*	*	*	*	*	0.067	0.255	0	0.108	0	0.592	98.79	9.332	93.452	0	30776	15.671	0.068	-0.844	-0.529	0.725	0.745	-0.07	13.167	10.32
Iowa County	Iowa, IA	Iowa County IA	19	IA	19095	13227	49	37	958	*	*	63	33	*	56	0.069	0.324	0.012	0.274	0.006	1.023	98.172	6.762	93.169	0	33085	26.96	0.886	-0.168	0.451	0.631	1.263	0.552	12.072	8.65
Jackson County	Jackson, IA	Jackson County IA	19	IA	19097	9334	31	*	485	*	*	41	*	*	32	0.188	0.084	0.01	0.178	0.178	0.474	98.337	11.163	90.101	46.8	25941	31.017	0.434	0.178	0.162	0.623	0.505	-0.071	11.689	9.061
Jasper County	Jasper, IA	Jasper County IA	19	IA	19099	27343	127	89	1834	30	*	96	89	42	143	0.252	0.618	0.021	1.071	0.125	1.108	96.307	8.163	89.999	43.8	29417	49.639	0.627	0.52	-1.354	0.891	1.115	0.066	12.154	9.171
Jefferson County	Jefferson, IA	Jefferson County IA	19	IA	19101	9011	67	*	473	*	*	30	46	*	76	0.193	1.816	0.044	0.911	0.006	2.085	94.383	12.757	86.993	57.8	28142	35.526	0.389	0.259	-1.425	0.481	0.495	0.666	13.03	6.926
Johnson County	Johnson, IA	Johnson County IA	19	IA	19103	90053	535	259	7401	153	47	318	420	227	624	0.282	4.502	0.157	3.287	0.043	2.631	87.779	11.746	82.825	76.7	33158	213.349	1.494	1.454	0.52	0.666	0.795	1.097	13.359	7.911
Jones County	Jones, IA	Jones County IA	19	IA	19105	12551	50	*	804	*	*	68	35	*	56	0.363	0.242	0.063	1.952	0	1.216	95.859	8.985	83.6	44.1	23606	35.378	0.71	0.184	0.46	0.391	0.969	0.22	11.005	9.472
Keokuk County	Keokuk, IA	Keokuk County IA	19	IA	19107	7415	*	*	357	*	*	*	*	*	*	0.106	0.302	0.009	0.089	0	0.523	98.785	11.298	90.449	0	27721	18.236	0.101	-0.441	0.15	0.668	0.547	-0.465	12.565	7.857
Kossuth County	Kossuth, IA	Kossuth County IA	19	IA	19109	9212	33	*	503	*	*	*	*	*	35	0.153	0.403	0	0.14	0	0.928	98.156	9.806	93.32	34.4	31539	15.579	0.622	-0.199	0.518	0.899	0.711	0.197	11.169	12.538
Lee County	Lee, IA	Lee County IA	19	IA	19111	20534	136	71	1604	51	*	115	93	*	147	0.267	0.545	0.09	2.84	0.063	2.399	92.828	12.384	88.665	59.6	27257	68.494	0.905	0.78	0.503	0.506	0.312	0.765	13.687	5.831
Linn County	Linn, IA	Linn County IA	19	IA	19113	160488	831	379	13036	210	70	801	577	212	922	0.258	1.541	0.058	2.813	0.061	1.381	92.415	9.221	90.325	83.7	34469	291.856	1.425	1.139	0.518	0.722	1.274	0.664	11.689	9.116
Louisa County	Louisa, IA	Louisa County IA	19	IA	19115	8294	38	*	523	*	*	*	*	*	40	0.198	0.181	0.099	0.206	0.247	14.177	84.627	10.213	88.675	0	28219	27.989	0.015	-0.102	0.459	0.633	0.412	-1.015	14.372	6.762
Lucas County	Lucas, IA	Lucas County IA	19	IA	19117	5068	*	*	321	*	*	*	*	*	*	0.062	0.329	0	0.165	0	0.833	98.436	13.304	87.386	46.9	23348	21.317	-0.004	-0.295	-1.162	0.551	0.009	0.439	11.58	8.158
Lyon County	Lyon, IA	Lyon County IA	19	IA	19119	6934	*	*	228	*	*	*	*	*	*	0.187	0.204	0	0.196	0.017	0.434	98.69	8.101	91.108	0	27732	19.011	-0.155	-0.777	-1.461	0.923	0.945	-0.63	12.51	11.908
Madison County	Madison, IA	Madison County IA	19	IA	19121	10634	37	*	656	*	*	38	*	*	39	0.274	0.187	0.007	0.12	0	0.742	98.208	7.903	86.923	34.7	29605	27.467	0.115	-0.152	-1.124	0.705	1.153	-0.713	12.182	8.924
Mahaska County	Mahaska, IA	Mahaska County IA	19	IA	19123	14869	60	*	889	*	*	43	43	*	65	0.203	1.104	0.014	0.964	0	1.126	95.833	11.874	90.536	54.2	28883	38.538	0.709	0.329	0.487	0.816	0.562	0.165	11.935	8.212
Marion County	Marion, IA	Marion County IA	19	IA	19125	25178	120	77	1730	34	*	82	92	30	127	0.198	0.98	0.034	0.461	0.006	0.964	96.838	8.436	89.629	52.6	27766	58.936	0.755	0.47	0.469	0.629	0.989	-0.139	12.209	8.158
Marshall County	Marshall, IA	Marshall County IA	19	IA	19127	26935	135	107	2042	51	*	93	96	31	142	0.501	0.932	0.2	0.977	0.073	11.586	84.799	11.756	85.963	66.4	30206	68.575	0.73	0.362	0.11	0.614	0.54	0.565	11.881	10.375
Mills County	Mills, IA	Mills County IA	19	IA	19129	8167	48	*	483	*	*	37	35	*	53	0.266	0.313	0	0.286	0	2.028	96.582	9.376	87.865	38.3	34780	34.295	0.393	0.325	-1.413	0.754	1.027	-0.162	13.441	8.076
Mitchell County	Mitchell, IA	Mitchell County IA	19	IA	19131	5975	*	*	283	*	*	*	*	*	*	0.073	0.173	0	0.191	0.018	0.547	98.943	8.815	88.541	31.1	28426	22.981	-0.016	-0.309	-1.096	0.786	0.799	-0.626	9.472	13.496
Monona County	Monona, IA	Monona County IA	19	IA	19133	5626	*	*	325	*	*	*	*	*	*	0.966	0.154	0	0.092	0.01	0.74	97.708	11.213	88.859	27.1	27340	12.797	0.488	-0.623	0.206	0.886	0.525	0.601	13.906	9.526
Monroe County	Monroe, IA	Monroe County IA	19	IA	19135	4292	*	*	245	*	*	*	*	*	*	0.407	0.433	0.013	0.242	0	0.611	98.105	11.614	90.408	43.8	27575	17.405	-0.198	-0.4	-1.524	0.61	0.473	-0.34	11.826	7.884
Montgomery County	Montgomery, IA	Montgomery County IA	19	IA	19137	7553	51	*	407	*	*	*	39	*	53	0.377	0.316	0	0.114	0	2.343	96.64	11.406	90.165	51.7	28313	25.456	0.516	-0.204	-1.384	0.797	0.376	1.32	12.866	8.048
Muscatine County	Muscatine, IA	Muscatine County IA	19	IA	19139	28392	130	58	1871	41	*	97	89	32	136	0.348	0.947	0.103	0.945	0.012	12.426	84.552	11.213	86.822	70.8	30183	98.142	1.059	1.136	0.515	0.539	0.643	0.466	13.879	6.953
O'Brien County	O'Brien, IA	O'Brien County IA	19	IA	19141	9695	*	*	305	*	*	32	*	*	*	0.229	0.61	0.055	0.208	0	1.573	97.186	8.456	93.651	30.2	30320	24.305	0.155	-0.486	-1.52	0.913	0.761	0.175	12.209	11.799
Osceola County	Osceola, IA	Osceola County IA	19	IA	19143	4099	*	*	217	*	*	*	*	*	*	0.339	0.25	0	0.265	0.015	2.4	96.598	7.23	91.769	39.2	28213	15.913	-0.453	-0.855	-1.469	0.955	0.779	-1.219	12.237	12.839
Page County	Page, IA	Page County IA	19	IA	19145	10451	85	33	634	*	*	39	64	*	92	0.622	0.794	0.049	1.877	0	1.686	94.56	11.982	87.87	66	27821	28.527	0.562	-0.115	-0.956	0.76	0.493	1.046	12.401	7.61
Palo Alto County	Palo Alto, IA	Palo Alto County IA	19	IA	19147	6856	30	*	290	*	*	*	*	*	31	0.215	0.348	0	0.102	0.01	0.716	98.343	9.511	90.192	35.5	28383	16.457	0.096	-0.643	-1.38	0.943	0.642	0.195	11.908	12.373
Plymouth County	Plymouth, IA	Plymouth County IA	19	IA	19149	22388	81	36	1061	32	*	74	58	*	90	0.285	0.333	0.02	0.289	0.032	1.922	96.614	7.093	92.337	36.3	30983	28.057	0.903	-0.243	0.241	1.271	1.466	0.074	13.797	10.457
Pocahontas County	Pocahontas, IA	Pocahontas County IA	19	IA	19151	4765	*	*	204	*	*	*	*	*	*	0.222	0.271	0	0.284	0.062	1.06	97.818	10.158	94.724	0	29569	12.726	0.063	-0.925	0.192	0.899	0.698	-0.463	12.237	11.443
Polk County	Polk, IA	Polk County IA	19	IA	19153	321568	1697	933	21989	415	124	1240	1186	354	1822	0.311	2.961	0.148	4.778	0.074	5.11	85.252	9.871	86.957	94.2	37862	748.412	1.45	1.186	0.457	0.611	1.014	1.077	13.14	8.842
Pottawattamie Cou	Pottawattamie, IA	Pottawattamie County IA	19	IA	19155	41099	292	101	2486	49	*	152	204	68	316	0.459	0.612	0.115	0.879	0.017	3.717	93.226	11.402	87.698	72.9	29812	94.945	1.204	0.914	0.505	0.849	0.775	0.708	13.441	8.596
Poweshiek County	Poweshiek, IA	Poweshiek County IA	19	IA	19157	14786	54	64	887	*	*	42	35	*	63	0.273	1.114	0.037	0.615	0.032	1.413	95.997	9.65	85.349	48.4	31154	31.496	0.424	0.02	-1.162	0.801	0.669	0.429	11.881	9.28
Ringgold County	Ringgold, IA	Ringgold County IA	19	IA	19159	2457	*	*	114	*	*	*	*	*	*	0.284	0.17	0	0.114	0	0.473	98.864	13.437	88.361	0	25065	9.232	-0.454	-1.23	-1.523	0.678	-0.13	0.334	11.908	8.076
Sac County	Sac, IA	Sac County IA	19	IA	19161	7277	32	*	252	*	*	*	*	*	33	0.083	0.314	0.009	0.36	0	1.127	97.636	9.734	92.676	0	31264	17.494	-0.017	-0.982	-1.152	0.939	0.582	0.158	12.592	10.649
Scott County	Scott, IA	Scott County IA	19	IA	19163	76199	552	292	5021	110	*	322	420	103	584	0.338	1.785	0.217	6.025	0.021	4.04	85.849	12.302	88.623	85.2	33054	363.793	1.541	1.637	0.949	0.68	0.797	0.818	13.414	7.282
Shelby County	Shelby, IA	Shelby County IA	19	IA	19165	7698	42	*	300	*	*	40	*	*	47	0.321	0.392	0	0.133	0	0.752	98.143	8.665	92.957	38.2	30159	20.239	0.518	-0.723	0.138	0.793	1.232	0.143	13.113	9.335
Sioux County	Sioux, IA	Sioux County IA	19	IA	19167	24319	50	*	774	*	*	74	*	*	61	0.183	0.768	0.022	0.286	0.04	4.093	94.285	6.588	84.024	45.5	30666	41.966	0.4	-0.123	-1.1	1.074	1.154	-0.253	13.03	11.278
Story County	Story, IA	Story County IA	19	IA	19169	49014	213	121	2981	85	*	194	144	51	227	0.164	5.612	0.097	1.785	0.031	1.635	89.759	10.426	82.205	74.9	30133	152.254	1.091	0.724	0.205	0.685	0.856	0.775	12.565	9.992
Tama County	Tama, IA	Tama County IA	19	IA	19171	11852	60	34	875	*	*	44	35	*	67	6.329	0.223	0.061	0.49	0	4.48	87.38	9.561	88.717	27.6	27285	24.101	-0.045	-0.25	-1.427	0.839	0.77	-0.602	11.853	9.992
Taylor County	Taylor, IA	Taylor County IA	19	IA	19173	3615	30	*	223	*	*	*	*	*	31	0.045	0.419	0	0.03	0.03	3.887	95.41	11.407	88.474	0	26768	11.927	-0.217	-1.175	-1.523	0.704	0.246	0.517	12.045	8.021
Union County	Union, IA	Union County IA	19	IA	19175	7633	33	30	532	*	*	32	*	*	39	0.175	0.334	0.058	0.275	0	1.117	97.774	12.149	91.42	60.8	25846	28.894	0.471	-0.078	-1.076	0.603	0.475	0.962	12.291	8.431
Van Buren County	Van Buren, IA	Van Buren County IA	19	IA	19177	4746	*	*	260	*	*	*	*	*	*	0.182	0.311	0	0.026	0.117	0.817	98.042	12.698	89.209	0	24252	15.84	-0.506	-0.49	-1.524	0.475	0.075	-0.577	12.894	6.707
Wapello County	Wapello, IA	Wapello County IA	19	IA	19179	21499	94	51	1078	39	*	53	66	*	102	0.346	0.724	0.271	1.048	0.011	5.721	91.164	14.132	87.893	69.8	26581	81.824	0.461	0.526	-1.089	0.533	-0.134	1.057	12.592	7.473
Warren County	Warren, IA	Warren County IA	19	IA	19181	35846	165	103	2245	42	*	124	106	38	175	0.188	0.461	0.002	0.397	0.049	1.184	96.974	6.668	86.687	58.6	30267	79.454	0.645	0.433	-1.432	0.581	1.776	-0.22	12.401	8.404
Washington County	Washington, IA	Washington County IA	19	IA	19183	14919	57	32	1057	*	*	53	39	*	70	0.258	0.319	0.023	0.3	0.028	3.427	95.254	8.465	87.822	32.8	30393	37.371	0.972	0.263	0.527	0.856	1.01	0.429	13.468	7.391
Wayne County	Wayne, IA	Wayne County IA	19	IA	19185	2944	*	*	134	*	*	*	*	*	*	0.091	0.091	0.015	0.061	0.243	0.667	98.332	13.573	87.64	0	23250	11.958	-0.574	-1.118	-1.512	0.558	-0.177	0.034	11.278	8.021
Webster County	Webster, IA	Webster County IA	19	IA	19187	25944	135	59	1520	43	*	123	91	61	157	0.412	0.83	0.168	3.548	0	2.403	91.697	11.561	86.492	63.9	28749	53.584	0.779	0.347	-1.013	0.87	0.486	1.152	11.853	10.895
Winnebago County	Winnebago, IA	Winnebago County IA	19	IA	19189	8178	53	*	602	*	*	39	43	*	53	0.255	0.86	0	0.158	0	2.142	96.287	8.954	90.282	33.4	27745	26.473	0.604	-0.209	0.523	0.785	0.935	0.005	10.621	12.976
Winneshiek County	Winneshiek, IA	Winneshiek County IA	19	IA	19191	12971	*	*	494	*	*	39	*	*	*	0.057	0.953	0.033	0.623	0	0.934	97.135	7.887	84.68	35.7	30263	29.903	0.518	-0.332	0.157	0.63	0.882	0.251	10.457	12.346
Woodbury County	Woodbury, IA	Woodbury County IA	19	IA	19193	56569	246	129	3150	71	*	239	187	79	282	2.021	2.464	0.208	2.03	0.056	9.898	81.577	13.146	86.558	83.5	27858	117.813	1.165	0.701	0.516	1.043	0.471	0.969	14.098	9.882
Worth County	Worth, IA	Worth County IA	19	IA	19195	5335	*	*	357	*	*	*	*	*	*	0	0.194	0.013	0.35	0	1.776	97.187	8.01	93.078	0	25213	18.847	0.416	-0.483	0.578	0.809	0.887	-0.244	9.8	13.496
Wright County	Wright, IA	Wright County IA	19	IA	19197	8267	30	*	575	*	*	38	*	*	33	0.212	0.308	0.051	0.147	0	6.426	92.534	9.379	92.966	42.1	34341	21.908	0.067	-0.505	-1.392	0.702	0.706	0.105	11.142	11.935
Allen County	Allen, KS	Allen County KS	20	KS	20001	4222	36	*	326	*	*	*	*	*	37	0.975	0.344	0.065	1.678	0	2.014	93.591	14.223	88.515	44.1	24417	26.39	-0.101	-0.13	-1.519	0.195	-0.026	0.509	10.539	6.132
Anderson County	Anderson, KS	Anderson County KS	20	KS	20003	2049	*	*	98	*	*	*	*	*	*	0.964	0.305	0.012	0.513	0	1.026	96.435	12.306	85.264	42.1	22659	13.581	-0.207	-0.733	-1.52	0.408	0.311	0.277	10.786	6.351
Atchison County	Atchison, KS	Atchison County KS	20	KS	20005	4323	33	*	281	*	*	*	*	*	34	0.576	0.392	0.101	5.443	0.024	1.739	90.48	12.203	85.375	62.5	22947	38.062	0.354	0.476	-1.512	0.329	0.274	0.754	12.264	6.816
Barber County	Barber, KS	Barber County KS	20	KS	20007	1697	*	*	97	*	*	*	*	*	*	0.8	0.1	0.08	0.42	0	2.02	95.959	10.702	89.198	0	24324	4.05	-0.226	-1.835	-1.526	0.367	0.46	1.158	12.592	10.266
Barton County	Barton, KS	Barton County KS	20	KS	20009	6076	32	*	480	*	*	41	*	*	36	0.464	0.252	0.117	1.385	0.186	9.822	86.842	12.932	86.725	66.7	28398	30.672	0.156	-0.328	-1.525	0.555	-0.005	1.111	13.906	9.882
Bourbon County	Bourbon, KS	Bourbon County KS	20	KS	20011	2833	*	*	151	*	*	*	*	*	*	0.723	0.378	0.053	3.08	0.007	1.042	93.721	14.868	87.462	51.2	23828	23.422	0.118	0.098	-1.519	0.56	0.082	0.499	10.676	5.913
Brown County	Brown, KS	Brown County KS	20	KS	20013	1631	*	*	114	*	*	*	*	*	*	7.682	0.405	0.068	2.113	0	1.322	86.721	13.096	88.139	32.6	27097	17.389	-0.307	-0.618	-1.516	0.549	0.167	-0.064	12.264	6.844
Butler County	Butler, KS	Butler County KS	20	KS	20015	17509	133	71	1417	34	*	107	101	41	149	0.903	0.542	0.023	1.524	0.013	2.442	93.116	9.272	85.319	55.9	29503	44.818	0.219	0.166	-1.517	0.469	1.2	-0.397	10.786	7.364
Chase County	Chase, KS	Chase County KS	20	KS	20017	495	*	*	*	*	*	*	*	*	*	0.619	0.196	0.163	1.108	0	3.455	94.1	10.332	81.226	0	31209	3.619	-1.207	-1.578	-1.522	0.13	0.185	-1.314	11.114	7.473
Chautauqua County	Chautauqua, KS	Chautauqua County KS	20	KS	20019	1186	*	*	85	*	*	*	*	*	*	3.638	0	0.024	0.311	0.024	1.46	93.035	13.691	84.801	0	24402	5.862	-1.129	-1.101	-1.522	-0.142	-0.205	-0.937	10.95	6.871
Cherokee County	Cherokee, KS	Cherokee County KS	20	KS	20021	7008	55	*	552	*	*	39	32	*	57	3.317	0.364	0.014	0.72	0	1.103	91.795	15.139	87.107	49	23592	35.849	-0.229	0.204	-1.527	0.657	-0.216	-0.313	10.95	5.448
Cheyenne County	Cheyenne, KS	Cheyenne County KS	20	KS	20023	288	*	*	*	*	*	*	*	*	*	0.067	0.47	0.101	0.034	0.067	3.995	94.864	9.735	85.566	0	17482	2.647	-0.767	-2.123	-1.509	0.42	0.333	0.032	16.781	8.349
Clark County	Clark, KS	Clark County KS	20	KS	20025	346	*	*	*	*	*	*	*	*	*	1.195	0.341	0.043	0.213	0	4.866	93.171	10.67	88.178	0	23899	2.135	-0.933	-2.306	-1.524	0.081	0.466	-0.121	13.906	10.457
Clay County	Clay, KS	Clay County KS	20	KS	20027	1144	*	*	60	*	*	*	*	*	*	0.57	0.186	0	0.756	0	1	96.894	10.422	89.869	50.5	29018	13.488	0.025	-0.591	-1.525	0.476	0.622	0.401	12.976	8.24
Cloud County	Cloud, KS	Cloud County KS	20	KS	20029	2002	*	*	128	*	*	*	*	*	*	0.266	0.44	0.01	0.378	0	0.706	97.75	11.341	86.982	54.9	24129	12.949	-0.079	-0.768	-1.525	0.361	0.163	0.857	12.702	8.486
Coffey County	Coffey, KS	Coffey County KS	20	KS	20031	1549	*	*	113	*	*	*	*	*	*	0.468	0.525	0.023	0.251	0	1.427	96.267	9.042	89.508	30.9	30924	13.456	-0.415	-0.964	-1.519	0.357	0.561	-0.295	10.539	6.488
Comanche County	Comanche, KS	Comanche County KS	20	KS	20033	379	*	*	*	*	*	*	*	*	*	0.263	0.368	0	0.053	0.42	2.154	96.269	9.616	88.807	0	20871	2.376	-1.226	-2.29	-1.525	-0.036	0.424	-0.808	13.332	10.211
Cowley County	Cowley, KS	Cowley County KS	20	KS	20035	11361	153	66	1190	40	*	97	97	30	158	1.879	1.661	0.101	3.173	0	5.465	85.986	13.611	85.058	65.6	25487	29.877	0.039	0.109	-1.524	0.503	0.004	0.399	11.415	7.172
Crawford County	Crawford, KS	Crawford County KS	20	KS	20037	8312	82	38	625	*	*	37	61	*	88	0.991	1.621	0.084	1.889	0.134	2.79	91.004	15.875	83.965	63.5	24075	65.906	0.297	0.459	-1.526	0.611	-0.194	0.898	10.95	5.858
Decatur County	Decatur, KS	Decatur County KS	20	KS	20039	344	*	*	*	*	*	*	*	*	*	0	0.122	0.122	0.489	0.153	1.405	97.373	9.805	86.164	0	22926	3.195	0.053	-1.385	-1.512	0.417	0.316	1.601	14.426	9.472
Dickinson County	Dickinson, KS	Dickinson County KS	20	KS	20041	3503	*	*	180	*	*	*	*	*	*	0.507	0.355	0.063	0.815	0	2.802	94.172	9.246	88.992	35.3	25724	22.448	0.22	-0.368	-1.523	0.595	0.749	0.498	13.058	8.404
Doniphan County	Doniphan, KS	Doniphan County KS	20	KS	20043	1926	*	*	105	*	*	*	*	*	*	1.402	0.31	0.037	2.431	0	1.265	93.736	11.374	88.241	12.1	22501	19.379	-0.798	-0.177	-1.517	0.346	0.005	-1.512	12.62	6.898
Douglas County	Douglas, KS	Douglas County KS	20	KS	20045	33503	279	103	2404	88	*	195	211	57	303	2.332	3.691	0.163	3.991	0.058	3.1	84.34	12.318	80.027	87.2	28291	255.299	0.706	0.895	-1.519	0.427	0.578	0.93	11.744	6.515
Edwards County	Edwards, KS	Edwards County KS	20	KS	20047	702	*	*	45	*	*	*	*	*	*	0.574	0.333	0.06	0.272	0	12.545	86.155	10.52	84.976	0	27251	4.938	-0.777	-1.526	-1.524	0.302	0.208	-0.335	13.551	9.39
Elk County	Elk, KS	Elk County KS	20	KS	20049	846	*	*	72	*	*	*	*	*	*	1.315	0.192	0.032	0.192	0.096	1.668	94.386	15.079	81.007	0	21070	4.658	-1.56	-1.066	-1.52	0.181	-0.468	-2.128	10.512	6.707
Ellis County	Ellis, KS	Ellis County KS	20	KS	20051	8509	38	*	482	*	*	51	32	*	44	0.259	0.994	0.048	0.809	0	2.557	94.475	9.826	88.064	74.9	29261	30.824	0.289	-0.551	-1.523	0.545	0.393	1.278	12.839	10.375
Ellsworth County	Ellsworth, KS	Ellsworth County KS	20	KS	20053	1512	*	*	120	*	*	*	*	*	*	0.598	0.268	0.11	3.811	0	3.291	91.701	8.315	79.937	42.8	25229	8.632	-0.323	-1.305	-1.52	0.299	0.425	0.47	13.386	9.773
Finney County	Finney, KS	Finney County KS	20	KS	20055	18964	67	60	1028	*	*	96	48	*	74	1.062	2.587	0.3	1.013	0.13	40.317	53.643	13.628	83.148	80.9	21812	32.316	-0.078	-0.068	-1.518	0.671	-0.314	0.451	14.7	10.704
Ford County	Ford, KS	Ford County KS	20	KS	20057	15726	32	*	715	*	*	88	*	*	33	0.736	1.83	0.55	1.442	0.304	43.311	51.001	12.299	80.011	80	22835	30.677	-0.241	-0.626	-1.524	0.478	-0.224	0.593	14.509	9.307
Franklin County	Franklin, KS	Franklin County KS	20	KS	20059	7583	32	*	527	*	*	38	*	*	37	0.975	0.461	0.058	1.313	0	2.741	92.99	10.277	84.249	47.6	25050	46.245	0.333	0.166	-1.52	0.255	0.762	0.544	11.142	6.543
Geary County	Geary, KS	Geary County KS	20	KS	20061	5895	37	*	260	*	*	*	*	*	39	0.761	3.5	1.597	16.742	0.685	4.548	67.492	12.445	88.105	85.9	30477	82.552	0.122	0.289	-1.521	0.424	-0.103	0.627	12.401	7.61
Gove County	Gove, KS	Gove County KS	20	KS	20063	408	*	*	*	*	*	*	*	*	*	0.105	0.105	0	0.105	0	1.301	97.786	9.455	89.35	0	23567	2.314	-1.114	-1.91	-1.513	0.908	0.735	-1.919	13.77	10.375
Graham County	Graham, KS	Graham County KS	20	KS	20065	575	*	*	*	*	*	*	*	*	*	0.219	0.255	0.036	3.242	0	0.874	95.118	10.419	89.945	0	26400	2.71	-0.512	-1.369	-1.517	0.368	-0.004	0.411	13.496	9.964
Grant County	Grant, KS	Grant County KS	20	KS	20067	1340	*	*	66	*	*	*	*	*	*	1.054	0.586	0.182	0.169	0	36.409	61.392	10.189	84.19	79.4	24504	12.792	-0.071	-0.645	-1.516	0.631	0.015	0.706	15.302	10.183
Gray County	Gray, KS	Gray County KS	20	KS	20069	1255	*	*	104	*	*	*	*	*	*	0.569	0.05	0.017	0.201	0.117	11.472	87.007	8.244	83.562	0	26559	6.911	-0.838	-1.589	-1.519	0.711	0.54	-1.109	14.618	9.307
Greeley County	Greeley, KS	Greeley County KS	20	KS	20071	182	*	*	*	*	*	*	*	*	*	0.565	0.424	0.071	0.141	0.565	10.813	87.138	8.269	90.459	0	24290	1.585	-1.233	-2.138	-1.51	0.496	0.043	-0.985	16.343	9.006
Greenwood County	Greenwood, KS	Greenwood County KS	20	KS	20073	1721	*	*	88	*	*	*	*	*	*	0.995	0.226	0.04	0.239	0	1.857	95.383	12.643	86.973	37.4	22394	5.83	-0.653	-0.949	-1.519	0.451	-0.287	-0.144	10.156	6.871
Hamilton County	Hamilton, KS	Hamilton County KS	20	KS	20075	658	*	*	49	*	*	*	*	*	*	0.528	0.565	0.075	0.452	0.904	23.549	73.851	9.759	82.291	0	29125	2.634	-1.437	-1.827	-1.511	0.471	-0.273	-1.492	16.042	10.183
Harper County	Harper, KS	Harper County KS	20	KS	20077	889	*	*	66	*	*	*	*	*	*	0.802	0.321	0	0.289	0.016	1.058	96.826	11.302	89.596	0	25658	7.073	-0.498	-1.309	-1.527	0.159	0.031	0.52	12.319	9.937
Harvey County	Harvey, KS	Harvey County KS	20	KS	20079	6339	49	*	531	*	*	39	39	*	51	0.675	0.669	0.213	1.608	0.027	8.386	87.095	8.982	84.237	68.8	28868	63.45	0.439	0.27	-1.53	0.534	0.926	0.351	11.881	8.76
Haskell County	Haskell, KS	Haskell County KS	20	KS	20081	726	*	*	47	*	*	*	*	*	*	0.702	0.679	0.023	0.14	0	25.983	71.887	10.604	83.099	0	36812	6.937	-1.239	-1.533	-1.518	0.641	0.209	-1.863	15.056	9.417
Hodgeman County	Hodgeman, KS	Hodgeman County KS	20	KS	20083	335	*	*	30	*	*	*	*	*	*	0.287	0	0	1.005	0	3.064	94.686	9.143	88.607	0	25474	2.216	-1.9	-1.775	-1.521	0.572	0.235	-3.421	14.125	10.457
Jackson County	Jackson, KS	Jackson County KS	20	KS	20085	4738	49	*	414	*	*	61	37	*	53	6.538	0.243	0.046	0.934	0.023	1.762	88.686	10.054	85.192	25.9	27207	20.438	0.04	-0.15	-1.518	-0.116	0.918	0.158	11.689	7.035
Jefferson County	Jefferson, KS	Jefferson County KS	20	KS	20087	7313	67	*	573	*	*	72	46	*	72	1.111	0.201	0.016	0.577	0	1.518	95.144	7.971	89.099	0	24864	34.187	0.132	-0.127	-1.523	0.158	1.184	-0.097	12.018	6.625
Jewell County	Jewell, KS	Jewell County KS	20	KS	20089	244	*	*	*	*	*	*	*	*	*	0.292	0.088	0	0	0.029	0.701	98.568	11.894	89.363	0	26900	3.362	-0.442	-1.791	-1.522	1.315	0.353	-0.091	12.483	8.869
Johnson County	Johnson, KS	Johnson County KS	20	KS	20091	200370	2183	707	15065	426	106	1034	1670	592	2353	0.377	3.668	0.121	3.44	0.046	4.646	86.292	5.506	86.211	95	46498	1146.51	1.552	1.269	-1.528	0.684	2.515	0.664	11.607	6.132
Kearny County	Kearny, KS	Kearny County KS	20	KS	20093	1276	*	*	91	*	*	*	*	*	*	1.506	0.421	0.111	0.465	0.022	26.689	70.299	10.255	84.164	0	19996	4.789	-0.956	-1.352	-1.513	0.666	0.26	-1.335	15.33	10.868
Kingman County	Kingman, KS	Kingman County KS	20	KS	20095	1248	*	*	75	*	*	*	*	*	*	0.656	0.31	0.012	0.25	0	1.549	96.341	9.976	89.487	36.8	24455	8.769	-0.56	-0.752	-1.524	0.53	0.68	-1.155	12.729	9.225
Kiowa County	Kiowa, KS	Kiowa County KS	20	KS	20097	529	*	*	48	*	*	*	*	*	*	0.843	0.227	0	0.195	0	2.367	96.206	10.895	86.187	0	28371	3.213	-0.819	-1.962	-1.524	0.198	0.32	-0.071	13.167	9.335
Labette County	Labette, KS	Labette County KS	20	KS	20099	5959	53	*	417	*	*	44	36	*	56	1.922	0.359	0.153	4.85	0	2.672	87.853	14.186	86.043	48.8	24443	33.746	0.045	0.281	-1.522	0.515	0.067	0.174	10.84	6.105
Lane County	Lane, KS	Lane County KS	20	KS	20101	288	*	*	*	*	*	*	*	*	*	0.154	0.051	0	0	0.103	1.436	96.256	7.949	92.205	0	23625	2.428	-0.963	-2.123	-1.517	0.61	0.686	-1.017	13.797	10.512
Leavenworth Count	Leavenworth, KS	Leavenworth County KS	20	KS	20103	13443	216	52	1034	32	*	80	130	34	220	0.773	1.208	0.338	9.836	0.181	3.085	82.783	8.101	80.051	68.2	27529	162.537	0.58	0.756	-1.522	0.165	1.295	0.164	11.935	6.406
Lincoln County	Lincoln, KS	Lincoln County KS	20	KS	20105	719	*	*	48	*	*	*	*	*	*	0.615	0.117	0	0.146	0	1.522	97.102	10.246	91.774	0	21007	4.341	-0.58	-1.689	-1.522	0.387	0.423	0.068	13.058	9.855
Linn County	Linn, KS	Linn County KS	20	KS	20107	2206	*	*	129	*	*	*	*	*	*	0.491	0.164	0.02	0.634	0	0.829	97.043	12.133	86.547	0	23977	15.714	-0.445	-0.726	-1.521	0.557	0.081	-0.253	10.731	6.269
Logan County	Logan, KS	Logan County KS	20	KS	20109	556	*	*	45	*	*	*	*	*	*	0.035	0.106	0	0.601	0	2.441	95.72	9.197	92.572	0	21730	2.376	-0.324	-2.073	-1.51	0.647	0.623	0.726	15.686	9.882
Lyon County	Lyon, KS	Lyon County KS	20	KS	20111	12559	49	*	558	36	*	64	36	*	49	0.622	1.753	0.291	2.229	0.006	18.481	75.367	13.487	83.383	74.6	22855	39.649	0.066	0.266	-1.516	0.462	-0.04	0.395	11.114	6.981
McPherson County	McPherson, KS	McPherson County KS	20	KS	20113	6070	52	*	457	*	*	44	35	*	53	0.384	0.364	0.065	0.877	0.034	1.918	95.295	7.755	89.501	57.3	30263	32.135	0.521	0.19	-1.526	0.581	1.012	0.525	12.237	9.171
Marion County	Marion, KS	Marion County KS	20	KS	20115	1300	*	*	102	*	*	*	*	*	*	0.615	0.215	0.008	0.407	0	1.998	96.003	9.124	87.095	20.7	23095	12.689	-0.293	-1.214	-1.522	0.612	0.663	-0.024	11.443	8.65
Marshall County	Marshall, KS	Marshall County KS	20	KS	20117	2455	*	*	166	*	*	*	*	*	*	0.394	0.365	0.01	0.26	0	0.808	97.433	9.767	91.511	27.9	31522	11.246	-0.071	-0.76	-1.522	0.6	0.439	0.398	12.51	7.993
Meade County	Meade, KS	Meade County KS	20	KS	20119	750	*	*	40	*	*	*	*	*	*	0.697	0.37	0.065	0.327	0	12.609	85.279	9.451	84.538	0	26607	4.506	-1.068	-1.51	-1.522	0.447	0.349	-1.414	14.591	10.129
Miami County	Miami, KS	Miami County KS	20	KS	20121	7896	74	*	491	*	*	41	58	*	81	0.636	0.209	0.024	1.575	0	1.649	94.686	8.118	87.332	44.5	28812	53.797	0.432	-0.011	-1.522	0.421	1.422	0.163	11.196	6.132
Mitchell County	Mitchell, KS	Mitchell County KS	20	KS	20123	751	*	*	31	*	*	*	*	*	*	0.564	0.472	0.015	0.579	0.015	0.807	97.212	9.4	89.138	52	27742	9.04	-0.416	-1.445	-1.516	1.008	0.422	-0.192	12.675	9.8
Montgomery County	Montgomery, KS	Montgomery County KS	20	KS	20125	13554	135	41	914	*	*	66	96	*	136	3.397	0.595	0.137	6.11	0	2.573	84.154	14.033	87.734	57.7	24704	53.228	0.249	0.655	-1.52	0.217	-0.079	0.756	11.087	6.707
Morris County	Morris, KS	Morris County KS	20	KS	20127	921	*	*	56	*	*	*	*	*	*	0.569	0.251	0	0.335	0.017	2.526	95.734	10.022	89.527	0	24099	8.621	-0.719	-1.026	-1.512	0.241	0.317	-0.731	11.716	7.583
Morton County	Morton, KS	Morton County KS	20	KS	20129	917	*	*	52	*	*	*	*	*	*	1.377	1.193	0.031	0.214	0	14.01	82.839	10.217	85.99	0	20279	4.154	-1.522	-1.888	-1.513	-0.008	0.064	-1.655	15.494	9.444
Nemaha County	Nemaha, KS	Nemaha County KS	20	KS	20131	1721	*	*	132	*	*	*	*	*	*	0.507	0.076	0.019	0.478	0.019	0.794	97.648	8.271	87.225	0	28432	13.894	-0.059	-0.929	-1.522	0.292	0.669	0.585	11.935	7.555
Neosho County	Neosho, KS	Neosho County KS	20	KS	20133	5414	46	*	387	*	*	*	*	*	50	0.936	0.399	0.06	0.991	0	2.942	93.186	13.664	87.81	54.9	23542	28.078	0.017	0.101	-1.519	0.35	0.011	0.453	10.539	6.187
Ness County	Ness, KS	Ness County KS	20	KS	20135	538	*	*	37	*	*	*	*	*	*	0.097	0.13	0.032	0.032	0	2.045	97.403	8.539	94.188	0	30717	2.638	-0.776	-1.856	-1.52	0.542	0.49	-0.501	13.605	11.114
Norton County	Norton, KS	Norton County KS	20	KS	20137	1017	*	*	80	*	*	*	*	*	*	0.483	0.655	0.017	4.173	0	2.449	92.085	9.984	77.393	63	23084	6.07	-0.487	-1.715	-1.511	0.471	0.278	0.432	13.797	9.691
Osage County	Osage, KS	Osage County KS	20	KS	20139	5830	45	*	496	*	*	53	34	*	48	0.714	0.164	0.006	0.287	0.117	1.229	96.343	9.391	87.754	0	24124	22.826	-0.036	-0.337	-1.519	0.477	0.787	-0.186	11.306	6.57
Osborne County	Osborne, KS	Osborne County KS	20	KS	20141	643	*	*	38	*	*	*	*	*	*	0.268	0.317	0	0.098	0.024	0.366	98.634	11	91.683	0	23162	4.313	-0.531	-2.091	-1.522	0.68	0.138	0.664	12.483	10.156
Ottawa County	Ottawa, KS	Ottawa County KS	20	KS	20143	1501	*	*	86	*	*	*	*	*	*	0.437	0.243	0.032	0.534	0	1.862	96.194	7.919	88.016	0	24824	8.289	-0.36	-1.047	-1.524	0.265	0.732	-0.173	13.687	8.869
Pawnee County	Pawnee, KS	Pawnee County KS	20	KS	20145	3391	42	*	385	*	*	*	32	*	43	1.163	0.677	0.206	5.166	0	4.283	88.212	10.346	83.458	67.4	25044	8.228	-0.614	-1.348	-1.524	0.605	-0.027	-0.042	13.386	9.937
Phillips County	Phillips, KS	Phillips County KS	20	KS	20147	1777	*	*	101	*	*	*	*	*	*	0.322	0.537	0.018	0.376	0	0.681	97.761	10.639	91.295	44.5	28639	5.951	-0.365	-1.245	-1.516	0.64	0.442	0.018	13.14	9.882
Pottawatomie Coun	Pottawatomie, KS	Pottawatomie County KS	20	KS	20149	6117	30	*	376	*	*	46	*	*	34	0.572	0.466	0.016	0.763	0	2.3	94.632	9.342	86.954	23.3	28196	23.774	0.287	-0.343	-1.52	0.607	0.941	0.446	11.908	7.391
Pratt County	Pratt, KS	Pratt County KS	20	KS	20151	2184	*	*	147	*	*	*	*	*	*	0.35	0.595	0.032	1.073	0.011	3.78	93.575	10.577	86.365	66.8	26651	12.658	0.087	-0.381	-1.525	0.662	0.5	0.359	13.195	9.061
Rawlins County	Rawlins, KS	Rawlins County KS	20	KS	20153	434	*	*	*	*	*	*	*	*	*	0.289	0.108	0	0.362	0	0.796	98.119	10.38	92.514	0	22333	2.268	-0.972	-2.002	-1.508	0.432	0.254	-0.574	15.905	9.143
Reno County	Reno, KS	Reno County KS	20	KS	20155	19457	181	77	1785	*	*	97	130	48	195	0.696	0.576	0.16	2.747	0.027	5.809	88.792	12.719	85.349	68.4	26257	50.47	0.181	0.329	-1.527	0.235	0.351	0.421	12.538	9.253
Republic County	Republic, KS	Republic County KS	20	KS	20157	613	*	*	*	*	*	*	*	*	*	0.268	0.211	0	0.325	0	1.11	97.856	10.586	93.415	0	23959	6.702	-0.481	-1.208	-1.522	0.685	0.41	-0.334	12.401	8.404
Rice County	Rice, KS	Rice County KS	20	KS	20159	2099	*	*	195	*	*	*	*	*	*	0.753	0.543	0.105	1.143	0.01	6.43	90.35	11.194	80.528	56.7	20933	13.878	-0.486	-0.749	-1.526	0.189	0.337	-0.33	13.058	9.526
Riley County	Riley, KS	Riley County KS	20	KS	20161	16888	93	53	719	*	*	72	72	44	106	0.599	3.442	0.325	6.921	0.192	4.306	82.258	13.376	73.012	85.3	28172	116.997	0.284	0.553	-1.523	0.443	0.24	0.444	12.346	7.473
Rooks County	Rooks, KS	Rooks County KS	20	KS	20163	1440	*	*	58	*	*	*	*	*	*	0.464	0.204	0	1.244	0	1.188	96.769	11.121	88.897	0	23903	5.597	-0.593	-1.688	-1.521	0.731	0.324	-0.129	12.784	10.539
Rush County	Rush, KS	Rush County KS	20	KS	20165	700	*	*	55	*	*	*	*	*	*	0.462	0.202	0	0.346	0	1.154	97.721	10.675	89.354	0	22458	4.379	-0.872	-1.477	-1.523	0.715	0.203	-0.957	13.113	10.485
Russell County	Russell, KS	Russell County KS	20	KS	20167	908	*	*	68	*	*	*	*	*	*	0.53	0.401	0.014	0.774	0	1.247	96.718	12.21	89.424	58.7	23373	7.443	-0.265	-1.273	-1.517	0.514	0.073	0.805	12.62	10.293
Saline County	Saline, KS	Saline County KS	20	KS	20169	15084	134	67	1111	*	*	105	100	*	142	0.604	1.935	0.217	3.114	0.02	6.778	85.507	10.748	87.27	85	28873	75.481	0.64	0.285	-1.522	0.463	0.655	1.227	13.332	9.581
Scott County	Scott, KS	Scott County KS	20	KS	20171	520	*	*	54	*	*	*	*	*	*	0.895	0.128	0.043	0.107	0	7.589	91.004	7.099	93.541	72	29032	6.355	-0.393	-1.645	-1.512	0.84	0.961	-0.379	14.782	10.293
Sedgwick County	Sedgwick, KS	Sedgwick County KS	20	KS	20173	126642	1164	534	9282	255	82	753	861	284	1246	1.117	3.763	0.282	9.036	0.087	8.713	74.7	12.714	85.652	91.2	32621	492.089	0.614	0.956	-1.524	0.476	0.646	0.512	12.127	8.815
Seward County	Seward, KS	Seward County KS	20	KS	20175	5039	*	*	218	*	*	30	*	*	30	0.904	2.888	0.684	3.129	0.202	47.459	43.861	13.75	78.267	85.8	22828	35.986	-0.417	-0.184	-1.521	0.214	-0.671	0.359	15.111	9.91
Shawnee County	Shawnee, KS	Shawnee County KS	20	KS	20177	66880	804	336	6393	155	84	672	618	196	873	1.324	1.098	0.451	8.673	0.073	7.291	78.821	11.486	86.874	83.9	30958	323.986	0.738	0.964	-1.516	0.397	0.729	0.815	11.47	6.625
Sheridan County	Sheridan, KS	Sheridan County KS	20	KS	20179	161	*	*	*	*	*	*	*	*	*	0.153	0	0	0.153	0.191	1.607	97.705	10.214	89.594	0	33490	2.718	-0.916	-1.16	-1.512	0.667	0.833	-2.013	14.098	9.28
Sherman County	Sherman, KS	Sherman County KS	20	KS	20181	1083	*	*	63	*	*	*	*	*	*	0.37	0.08	0.048	0.45	0.257	8.443	90.142	13.606	87.761	71.6	24262	5.549	-0.1	-1.012	-1.509	0.453	0.328	0.783	16.616	7.473
Smith County	Smith, KS	Smith County KS	20	KS	20183	345	*	*	*	*	*	*	*	*	*	0.239	0.048	0	0.191	0.191	0.67	98.492	10.122	93.228	0	25376	4.191	-0.507	-1.074	-1.519	0.64	0.207	-0.288	12.565	9.554
Stafford County	Stafford, KS	Stafford County KS	20	KS	20185	618	*	*	52	*	*	*	*	*	*	0.377	0.177	0	0.133	0	7.27	91.29	12.323	88.453	0	26145	5.482	-0.582	-1.469	-1.524	0.31	0.113	0.238	13.277	9.362
Stanton County	Stanton, KS	Stanton County KS	20	KS	20187	428	*	*	*	*	*	*	*	*	*	1.601	0.126	0	0.253	0	27.675	70.051	9.183	81.045	0	28192	3.097	-2.072	-1.907	-1.513	0.467	0.095	-3.542	15.111	10.348
Stevens County	Stevens, KS	Stevens County KS	20	KS	20189	1494	*	*	70	*	*	*	*	*	*	1.123	0.254	0.254	0.797	0.018	24.022	73.315	10.272	80.616	69.1	27159	7.052	-1.061	-1.268	-1.516	0.305	0.364	-1.536	15.385	9.882
Sumner County	Sumner, KS	Sumner County KS	20	KS	20191	6396	38	*	477	*	*	46	*	*	40	0.886	0.269	0.036	0.882	0.02	3.403	93.079	10.814	90.116	37.6	25790	19.872	-0.018	-0.28	-1.525	0.438	0.685	-0.052	12.346	8.897
Thomas County	Thomas, KS	Thomas County KS	20	KS	20193	1666	*	*	114	*	*	*	*	*	*	0.372	0.372	0.013	0.5	0	1.961	96.295	10.14	90.796	65.5	25416	6.833	0.339	-1.177	-1.512	0.586	0.814	1.535	16.042	8.76
Trego County	Trego, KS	Trego County KS	20	KS	20195	362	*	*	*	*	*	*	*	*	*	0.285	0.697	0	0.38	0.032	0.76	97.435	10.45	89.075	0	19318	3.283	-1.113	-1.725	-1.52	0.463	0.353	-1.346	13.249	10.786
Wabaunsee County	Wabaunsee, KS	Wabaunsee County KS	20	KS	20197	2410	*	*	165	*	*	*	*	*	*	0.605	0.144	0.101	0.447	0.13	1.715	96.209	7.452	87.691	0	26907	8.619	-0.476	-0.634	-1.516	0.405	0.994	-1.276	11.278	6.789
Wallace County	Wallace, KS	Wallace County KS	20	KS	20199	228	*	*	*	*	*	*	*	*	*	1.077	0.19	0.19	0.697	0	6.143	91.64	11.78	89.17	0	24444	1.541	-1.647	-2.287	-1.51	0.444	0.176	-2.081	16.534	8.322
Washington County	Washington, KS	Washington County KS	20	KS	20201	804	*	*	45	*	*	*	*	*	*	0.704	0	0	0.131	0	0.982	97.806	9.579	89.635	0	24309	6.351	-0.477	-1.412	-1.522	0.366	0.24	0.295	12.702	8.13
Wichita County	Wichita, KS	Wichita County KS	20	KS	20203	225	*	*	*	*	*	*	*	*	*	0.805	0	0.042	0.085	0	19.195	79.492	10.381	87.924	0	29040	2.935	-1.068	-1.957	-1.509	0.607	-0.316	-0.412	15.795	9.964
Wilson County	Wilson, KS	Wilson County KS	20	KS	20205	2693	*	*	203	*	*	*	*	*	*	1.036	0.292	0.04	0.533	0.03	1.468	95.807	13.402	88.176	28.2	23819	16.609	-0.155	0.299	-1.519	0.394	-0.203	-0.017	10.676	6.378
Woodson County	Woodson, KS	Woodson County KS	20	KS	20207	899	*	*	83	*	*	*	*	*	*	1.013	0.056	0.056	0.788	0	1.21	96.82	13.482	89.868	0	20932	6.508	-0.614	-0.513	-1.519	0.113	-0.156	-0.335	10.238	6.597
Wyandotte County	Wyandotte, KS	Wyandotte County KS	20	KS	20209	37421	436	183	2347	69	*	247	330	88	460	0.796	1.787	0.519	26.961	0.08	19.098	48.812	17.47	83.792	94.7	22475	1022.99	0.391	1.585	-1.52	0.423	-0.383	0.417	12.1	6.241
Adair County	Adair, KY	Adair County KY	21	KY	21001	3314	*	*	309	*	*	*	*	*	*	0.228	0.438	0.04	2.89	0	0.683	95.169	20.723	75.198	25.4	19768	44.485	-0.62	-0.255	1.094	-0.461	-1.48	-0.112	8.705	1.287
Allen County	Allen, KY	Allen County KY	21	KY	21003	4648	42	*	445	*	*	30	32	*	46	0.146	0.189	0.005	1.365	0	0.782	96.974	17.178	84.564	22.6	22201	55.126	-0.406	0.15	1.031	-0.175	-0.709	-0.91	10.704	1.998
Anderson County	Anderson, KY	Anderson County KY	21	KY	21005	6761	73	*	722	*	*	44	46	*	78	0.075	0.264	0.03	2.383	0.005	0.891	95.751	9.732	88.009	50.9	25035	107.962	0.582	0.245	0.607	1.301	0.813	-0.801	10.539	1.725
Ballard County	Ballard, KY	Ballard County KY	21	KY	21007	2009	*	*	221	*	*	*	*	*	*	0.012	0.241	0	3.339	0.036	0.687	94.467	14.213	86.498	0	28142	33.086	-0.546	0.288	1.105	0.406	-0.105	-2.545	11.251	2.299
Barren County	Barren, KY	Barren County KY	21	KY	21009	11676	110	75	1254	*	*	84	79	*	111	0.182	0.431	0.013	4.005	0.003	0.97	93.77	16.621	83.885	35.9	23404	85.628	-0.222	0.529	-1.525	-0.256	-0.335	0.219	10.074	1.642
Bath County	Bath, KY	Bath County KY	21	KY	21011	3009	*	*	290	*	*	*	*	*	31	0.295	0.009	0.052	1.664	0	0.745	96.707	20.142	81.661	0	19745	41.673	-0.954	-0.242	-1.519	0.653	-0.936	-1.121	9.171	1.861
Bell County	Bell, KY	Bell County KY	21	KY	21013	5978	39	36	392	*	*	38	31	*	41	0.222	0.384	0	2.46	0.007	0.681	95.518	28.239	79.661	37	18671	80.702	-0.863	0.096	0.922	-0.309	-2.033	-0.563	7.747	0.903
Boone County	Boone, KY	Boone County KY	21	KY	21015	45710	448	211	4381	102	34	350	315	84	468	0.219	1.609	0.092	2.223	0.053	2.235	92.56	8.111	80.638	75.3	31612	481.312	2.022	1.553	1.083	1.043	1.77	0.847	11.196	2.491
Bourbon County	Bourbon, KY	Bourbon County KY	21	KY	21017	5317	67	*	509	*	*	58	46	*	68	0.138	0.245	0.087	6.773	0.051	2.889	88.845	14.386	85.991	54.9	29017	68.097	0.91	0.515	0.981	1.692	0.158	0.041	10.348	1.861
Boyd County	Boyd, KY	Boyd County KY	21	KY	21019	21241	386	212	2383	55	*	143	324	39	394	0.155	0.33	0.117	2.595	0	1.232	94.829	16.583	84.074	74.3	28058	303.559	1.009	1.404	1.037	0.096	-0.072	0.893	8.952	1.834
Boyle County	Boyle, KY	Boyle County KY	21	KY	21021	9722	98	49	888	33	*	58	74	*	99	0.361	0.864	0.092	9.182	0.014	1.296	87.26	13.58	79.746	63.2	25040	162.419	0.977	0.612	0.642	0.867	0.267	0.822	9.855	1.67
Bracken County	Bracken, KY	Bracken County KY	21	KY	21023	3311	34	*	299	*	*	*	*	*	36	0.253	0.08	0.034	0.551	0.057	0.459	98.461	12.668	84.656	0	22108	42.085	-0.59	0.15	-0.341	0.486	0.127	-2.096	9.8	2.272
Breathitt County	Breathitt, KY	Breathitt County KY	21	KY	21025	2252	*	*	153	*	*	*	*	*	*	0.044	0.414	0.019	0.402	0	0.646	98.243	28.945	78.842	20.4	18432	31.63	-0.925	-0.447	1.177	-0.617	-2.113	-0.023	8.212	1.122
Breckinridge Coun	Breckinridge, KY	Breckinridge County KY	21	KY	21027	5533	45	*	439	*	*	42	31	*	50	0.198	0.094	0.073	2.77	0	0.678	95.362	16.308	84.083	0	21107	33.6	-0.321	0.013	1.101	-0.01	-0.648	-0.773	10.402	1.889
Bullitt County	Bullitt, KY	Bullitt County KY	21	KY	21029	22170	235	154	1917	39	*	217	171	30	247	0.296	0.309	0.012	0.647	0	0.828	97.146	10.706	85.942	64.6	25237	254.707	0.787	1.157	0.746	0.574	0.911	-0.729	10.758	1.779
Butler County	Butler, KY	Butler County KY	21	KY	21031	3746	*	*	330	*	*	*	*	*	*	0.165	0.262	0.007	0.524	0	1.564	97.022	17.323	83.321	0	18737	31.282	-0.332	0.092	1.106	-0.615	-0.722	-0.339	10.676	2.108
Caldwell County	Caldwell, KY	Caldwell County KY	21	KY	21033	4489	60	*	434	*	*	43	36	*	62	0.14	0.202	0.023	4.721	0	0.544	93.951	15.475	86.862	48.6	24046	37.327	0.07	0.185	1.076	0.138	-0.415	-0.209	12.291	2.518
Calloway County	Calloway, KY	Calloway County KY	21	KY	21035	10210	105	50	859	*	*	59	74	*	109	0.21	1.791	0.078	3.656	0.034	1.36	92.181	14.873	79.312	47.6	24422	94.405	0.436	0.71	1.069	-0.152	-0.488	0.595	11.634	2.19
Campbell County	Campbell, KY	Campbell County KY	21	KY	21037	27246	235	134	2772	88	*	219	174	59	246	0.174	0.667	0.016	2.027	0.009	0.926	95.4	10.682	91.862	84.3	30344	584.383	1.65	1.718	1.075	0.927	0.905	0.672	10.786	2.436
Carlisle County	Carlisle, KY	Carlisle County KY	21	KY	21039	1519	*	*	127	*	*	*	*	*	*	0.395	0.094	0	1.205	0	1.168	96.723	13.427	85.612	0	23456	27.498	-0.934	0.178	1.093	0.012	-0.327	-2.966	11.771	2.19
Carroll County	Carroll, KY	Carroll County KY	21	KY	21041	3659	43	*	322	*	*	*	*	*	47	0.251	0.251	0.058	1.895	0.048	3.722	93.068	14.259	83.42	49	25966	83.246	1.099	0.702	0.745	0.968	-0.345	1.587	9.992	2.08
Carter County	Carter, KY	Carter County KY	21	KY	21043	8393	96	35	782	*	*	57	79	*	99	0.353	0.138	0.004	0.2	0	0.575	98.347	22.157	80.418	17.8	19114	65.375	-0.534	0.234	-0.205	-0.13	-1.073	-0.356	8.295	1.889
Casey County	Casey, KY	Casey County KY	21	KY	21045	2405	*	*	239	*	*	*	*	*	*	0.268	0.012	0	0.436	0.087	1.825	97.061	23.052	77.788	0	18262	37.138	-1.097	-0.192	-1.223	0.318	-1.445	-0.924	8.952	1.588
Christian County	Christian, KY	Christian County KY	21	KY	21047	14418	112	61	1020	*	*	104	75	*	119	0.452	0.863	0.706	22.784	0.371	3.322	69.208	16.017	76.702	72.6	26059	112.806	0.287	0.883	0.83	-0.184	-0.346	0.018	11.662	2.327
Clark County	Clark, KY	Clark County KY	21	KY	21049	11485	145	81	1234	*	*	104	106	*	148	0.183	0.317	0.041	4.66	0	1.26	92.94	13.622	85.045	66.6	28217	143.227	1.199	0.897	1.108	1.315	0.525	0.305	9.882	1.642
Clay County	Clay, KY	Clay County KY	21	KY	21051	4055	*	*	280	*	*	*	*	*	*	0.219	0.124	0.144	4.857	0.004	1.229	93.069	31.265	72.124	19.1	15907	50.355	-1.436	-0.139	-0.352	-0.306	-2.601	-0.66	7.829	1.04
Clinton County	Clinton, KY	Clinton County KY	21	KY	21053	1453	*	*	97	*	*	*	*	*	*	0.209	0	0.01	0.136	0.471	1.601	97.353	23.478	80.435	0	21222	47.67	-0.82	-0.235	1.082	-0.795	-1.716	-0.17	7.911	1.15
Crittenden County	Crittenden, KY	Crittenden County KY	21	KY	21055	2469	*	*	276	*	*	*	*	*	*	0.122	0.089	0	0.689	0	0.467	98.089	16.88	87.087	29.6	20763	25.309	-0.494	0.176	1.062	0.184	-1.025	-1.135	11.935	2.409
Cumberland County	Cumberland, KY	Cumberland County KY	21	KY	21057	960	*	*	94	*	*	*	*	*	*	0.084	0	0.042	3.46	0.181	0.377	95.229	21.833	80.525	0	18035	21.974	-1.331	-0.525	1.078	-0.605	-1.529	-1.636	8.568	1.204
Daviess County	Daviess, KY	Daviess County KY	21	KY	21059	31840	408	193	2733	53	*	275	280	45	423	0.14	0.539	0.053	4.574	0.026	1.006	92.527	13.933	87.374	73.8	27473	208.125	0.987	1.427	0.643	0.029	0.25	0.728	12.182	2.053
Edmonson County	Edmonson, KY	Edmonson County KY	21	KY	21061	1959	*	*	220	*	*	*	*	*	*	0.445	0.143	0.008	0.638	0	0.688	97.886	17.591	84.565	0	17809	39.375	-0.824	0.019	1.102	-0.723	-0.953	-1.295	10.211	1.971
Elliott County	Elliott, KY	Elliott County KY	21	KY	21063	933	*	*	113	*	*	*	*	*	*	0	0	0	0.029	0	0.541	98.771	25.413	80.995	0	15392	38.763	-1.549	-0.288	0.616	-0.286	-1.714	-2.276	8.295	1.67
Estill County	Estill, KY	Estill County KY	21	KY	21065	2753	*	*	260	*	*	*	*	*	*	0.284	0.079	0	0.171	0	0.772	98.246	23.365	85.749	27.5	18762	58.713	-0.499	-0.052	1.105	0.064	-1.426	-0.438	9.225	1.506
Fayette County	Fayette, KY	Fayette County KY	21	KY	21067	69576	870	350	7334	144	45	608	640	168	923	0.218	2.898	0.144	13.528	0.057	4.302	77.443	13.729	82.642	95.7	35061	1045.46	1.443	1.29	-0.931	2.095	0.53	1.047	10.539	1.944
Fleming County	Fleming, KY	Fleming County KY	21	KY	21069	3150	37	*	258	*	*	*	*	*	41	0.159	0.18	0.041	1.471	0	0.684	96.878	17.907	81.996	20.4	18524	42.081	-0.57	-0.121	0.621	1.101	-0.765	-1.808	9.116	2.245
Floyd County	Floyd, KY	Floyd County KY	21	KY	21071	9430	80	42	937	*	*	76	61	*	87	0.118	0.217	0.021	1.364	0.097	0.583	97.289	26.254	80.502	12.5	21204	106.518	-0.785	0.028	-0.069	-0.868	-1.651	0.254	7.555	1.122
Franklin County	Franklin, KY	Franklin County KY	21	KY	21073	8682	135	48	923	*	*	63	99	*	138	0.168	0.929	0.12	9.487	0.008	1.67	86.378	12.073	87.553	73.6	29442	235.706	1.428	0.907	1.062	1.461	0.41	0.959	10.512	1.889
Fulton County	Fulton, KY	Fulton County KY	21	KY	21075	2724	30	*	233	*	*	*	*	*	31	0.082	0.381	0.109	23.243	0	0.68	74.908	22.02	85.945	36.2	24742	33.158	-0.119	0.014	1.095	0.387	-1.1	-0.042	11.935	2.409
Gallatin County	Gallatin, KY	Gallatin County KY	21	KY	21077	2306	*	*	239	*	*	*	*	*	*	0.163	0.326	0	1.642	0	1.316	95.839	17.396	85.462	0	22506	81.023	0.098	0.675	0.09	0.737	0.055	-1.046	10.786	2.217
Garrard County	Garrard, KY	Garrard County KY	21	KY	21079	4713	69	*	527	*	*	34	48	*	73	0.161	0.025	0.043	3.149	0	1.633	94.63	14.997	81.179	26.7	21091	74.257	-0.365	0.149	-1.196	0.76	-0.303	-0.792	9.636	1.615
Grant County	Grant, KY	Grant County KY	21	KY	21081	9010	120	42	1033	*	*	84	81	*	123	0.243	0.432	0.008	0.317	0.111	1.053	97.454	13.402	83.283	22.2	21781	99.012	0.677	0.625	1.185	0.804	0.141	-0.111	10.786	2.19
Graves County	Graves, KY	Graves County KY	21	KY	21083	15318	129	59	1238	*	*	115	95	*	132	0.315	0.275	0.067	4.47	0.027	3.666	90.163	16.379	84.046	30.2	22131	68.364	0.261	0.551	1.187	0.048	-0.361	-0.079	11.497	2.135
Grayson County	Grayson, KY	Grayson County KY	21	KY	21085	8044	78	42	753	*	*	53	56	*	85	0.136	0.216	0.008	0.56	0	0.952	97.528	17.817	82.143	22.5	19759	51.502	-0.34	0.192	1.082	-0.596	-0.996	-0.171	10.238	1.861
Green County	Green, KY	Green County KY	21	KY	21087	2272	*	*	195	*	*	*	*	*	*	0.043	0.189	0.026	2.546	0	1.003	95.543	17.974	83.252	0	18889	40.241	-0.707	-0.207	-0.023	-0.284	-0.766	-0.709	9.034	1.369
Greenup County	Greenup, KY	Greenup County KY	21	KY	21089	14746	247	103	1491	*	*	102	206	*	248	0.196	0.486	0.011	0.676	0	0.571	97.467	15.842	86.175	61.3	24365	110.395	0.349	1.029	0.717	-0.019	-0.054	-0.325	8.322	2.108
Hancock County	Hancock, KY	Hancock County KY	21	KY	21091	6198	52	*	479	*	*	49	41	*	53	0.296	0.189	0	0.946	0	1.04	97.376	12.306	92.044	11	21985	46.017	-0.554	0.517	1.109	-0.109	0.135	-2.65	11.114	1.998
Hardin County	Hardin, KY	Hardin County KY	21	KY	21093	25038	235	89	2217	67	*	196	178	41	253	0.411	1.967	0.378	11.428	0.252	2.615	80.513	12.664	83.184	63.7	29378	160.073	0.775	1.102	0.84	-0.3	0.372	0.479	10.074	1.642
Harlan County	Harlan, KY	Harlan County KY	21	KY	21095	9133	41	37	576	*	*	72	*	*	43	0.47	0.376	0.031	2.568	0.006	0.623	95.145	28.809	81.426	47.7	18618	66.453	-0.764	-0.019	0.951	-0.363	-2.204	0.027	6.898	1.122
Harrison County	Harrison, KY	Harrison County KY	21	KY	21097	5342	146	35	641	*	*	44	92	*	150	0.274	0.181	0.011	2.476	0.005	1.287	95.223	13.705	86.361	36.1	22848	61.346	0.361	0.23	0.61	1.327	0.266	-0.838	10.32	1.971
Hart County	Hart, KY	Hart County KY	21	KY	21099	2790	32	*	289	*	*	*	*	*	32	0.241	0.143	0.06	5.472	0.044	0.894	92.515	20.393	76.942	12.8	17374	44.641	-0.726	0.028	1.097	-0.559	-1.287	-0.806	9.691	1.478
Henderson County	Henderson, KY	Henderson County KY	21	KY	21101	16365	148	84	1499	*	*	130	106	*	151	0.165	0.361	0.086	7.161	0	1.255	90.184	14.21	86.721	59.2	27098	104.189	1.122	1.484	1.055	0.598	0.137	0.516	12.976	2.409
Henry County	Henry, KY	Henry County KY	21	KY	21103	5506	95	30	497	*	*	40	62	*	96	0.285	0.418	0.133	3.43	0.019	2.251	92.81	13.823	84.091	0	24651	56.099	0.174	0.412	-1.53	1.188	0.169	-0.216	10.101	1.971
Hickman County	Hickman, KY	Hickman County KY	21	KY	21105	1088	*	*	103	*	*	*	*	*	*	0.29	0.058	0.039	9.706	0	0.909	88.148	15.487	83.643	0	43030	20.023	-0.489	-0.107	1.11	0.137	-0.747	-1.131	11.853	2.19
Hopkins County	Hopkins, KY	Hopkins County KY	21	KY	21107	18657	248	119	1890	*	*	128	167	*	253	0.239	0.489	0.028	6.22	0.004	1.123	90.963	16.575	84.265	54.2	24038	85.179	0.376	0.73	1.079	-0.207	-0.446	0.404	11.881	2.409
Jackson County	Jackson, KY	Jackson County KY	21	KY	21109	3318	36	*	258	*	*	*	*	*	39	0.213	0	0	0.125	0	0.485	98.789	25.143	81.295	0	15515	38.363	-0.89	-0.107	1.073	-0.84	-2.047	-0.098	9.061	1.451
Jefferson County	Jefferson, KY	Jefferson County KY	21	KY	21111	239936	2523	1513	19954	381	178	1951	1895	449	2659	0.232	1.657	0.213	19.614	0.049	1.955	74.934	14.677	87.89	98.2	36443	1896.84	1.686	1.851	0.78	1.16	0.466	1.079	10.731	1.944
Jessamine County	Jessamine, KY	Jessamine County KY	21	KY	21113	13630	179	68	1534	*	*	130	130	*	185	0.222	0.808	0.033	3.188	0.012	1.312	93.34	13.128	79.718	69.4	25378	276.487	0.801	0.774	0.861	1.09	0.618	-0.47	10.183	1.752
Johnson County	Johnson, KY	Johnson County KY	21	KY	21115	6449	73	*	534	*	*	65	44	*	73	0.122	0.335	0.013	0.285	0.017	0.62	98.084	23.348	82.051	25.5	20451	90.96	-0.656	-0.046	-0.215	-0.749	-1.159	0.148	7.884	1.341
Kenton County	Kenton, KY	Kenton County KY	21	KY	21117	50371	564	278	5031	136	34	474	399	93	597	0.162	0.777	0.051	4.139	0.053	1.296	92.332	11.345	89.721	92.6	33612	990.509	1.419	1.857	-0.34	0.97	1.084	0.412	10.813	2.436
Knott County	Knott, KY	Knott County KY	21	KY	21119	2552	*	*	213	*	*	31	*	*	*	0.068	0.193	0.006	0.739	0	0.631	97.879	26.459	81.532	0	18566	48.72	-1.866	-0.349	-0.298	-1.376	-2.189	-1.28	7.61	1.04
Knox County	Knox, KY	Knox County KY	21	KY	21121	4133	*	*	288	*	*	30	*	*	*	0.257	0.16	0.003	1.04	0.013	0.624	97.12	28.832	77.704	29.5	19700	84.675	-0.509	0.168	0.875	-0.096	-2.088	0.26	7.857	1.04
Larue County	Larue, KY	Larue County KY	21	KY	21123	3822	30	*	361	*	*	41	*	*	30	0.163	0.156	0.022	3.159	0	1.038	94.705	15.447	85.332	23.3	25368	52.245	-0.179	-0.084	0.862	-0.311	-0.191	-0.417	9.499	1.423
Laurel County	Laurel, KY	Laurel County KY	21	KY	21125	14830	109	60	1330	*	*	103	69	*	111	0.398	0.404	0.014	0.75	0	0.643	96.864	20.42	80.365	32.5	20956	133.078	0.05	0.702	1.082	-0.192	-0.804	-0.1	8.076	1.259
Lawrence County	Lawrence, KY	Lawrence County KY	21	KY	21127	4270	57	*	374	*	*	33	41	*	60	0.305	0.069	0.006	0.212	0	0.399	98.635	25.05	83.207	22	17389	39.877	-1.139	0.049	-0.331	-0.507	-1.855	-0.667	8.048	1.533
Lee County	Lee, KY	Lee County KY	21	KY	21129	1062	*	*	112	*	*	*	*	*	*	0.295	0.141	0.026	3.892	0	0.372	94.85	26.882	74.005	0	17520	35.138	-1.181	-0.421	1.115	-0.566	-1.918	-0.963	8.787	1.369
Leslie County	Leslie, KY	Leslie County KY	21	KY	21131	3259	*	*	254	*	*	*	*	*	*	0.008	0.174	0.008	0.083	0.008	0.598	98.854	28.348	83.476	0	18982	28.697	-1.689	-0.427	-0.193	-0.975	-2.244	-1.022	7.583	1.013
Letcher County	Letcher, KY	Letcher County KY	21	KY	21133	7790	66	*	601	*	*	62	41	*	68	0.065	0.32	0	0.571	0	0.413	98.387	23.698	85.233	0.3	20436	69.939	-0.463	-0.109	1.114	-0.216	-1.751	0.268	6.378	1.013
Lewis County	Lewis, KY	Lewis County KY	21	KY	21135	3294	*	*	193	*	*	*	*	*	*	0.195	0	0	0.318	0	0.514	98.567	26.787	82.815	0	16209	28.481	-0.814	-0.017	-0.246	0.507	-1.797	-0.589	7.993	2.299
Lincoln County	Lincoln, KY	Lincoln County KY	21	KY	21137	8566	68	43	746	*	*	47	40	*	68	0.149	0.101	0.081	2.478	0	1.184	95.435	18.895	80.67	19.6	18405	75.343	-0.425	0.061	0.566	0.468	-0.75	-1.085	9.472	1.67
Livingston County	Livingston, KY	Livingston County KY	21	KY	21139	3276	*	*	323	*	*	*	*	*	*	0.379	0.051	0.01	0.215	0	0.82	98.095	12.672	87.482	0	24677	30.652	0.147	0.73	1.078	0.186	-0.126	-0.86	11.333	2.382
Logan County	Logan, KY	Logan County KY	21	KY	21141	10510	88	55	957	*	*	52	62	*	93	0.218	0.2	0.052	7.346	0	1.394	89.818	15.901	85.226	25.2	22573	49.217	0.163	0.343	0.817	-0.57	-0.293	0.442	10.95	2.272
Lyon County	Lyon, KY	Lyon County KY	21	KY	21143	1922	*	*	188	*	*	*	*	*	*	0.329	0.353	0.037	7.325	0.012	0.646	91.127	11.603	71.81	0	21253	38.772	-0.16	0.076	1.094	0.102	-0.591	-0.533	12.209	2.464
McCracken County	McCracken, KY	McCracken County KY	21	KY	21145	23085	250	133	2216	46	*	192	172	37	264	0.235	0.521	0.068	10.708	0.049	1.127	86.002	16.487	87.059	71.4	31550	264.855	1.261	1.302	1.142	0.267	0.023	1.4	11.169	2.354
McCreary County	McCreary, KY	McCreary County KY	21	KY	21147	2574	*	*	192	*	*	*	*	*	*	0.469	0.023	0.047	0.786	0.023	0.604	97.42	30.273	76.253	0	16381	41.694	-1.346	0.033	1.079	-0.98	-2.294	-1.123	7.035	1.177
McLean County	McLean, KY	McLean County KY	21	KY	21149	3163	30	*	293	*	*	*	*	*	31	0.13	0.05	0	0.431	0	1.212	97.906	14.706	86.396	0	25024	38.052	-0.512	0.334	1.092	0.022	-0.331	-1.958	11.99	2.272
Madison County	Madison, KY	Madison County KY	21	KY	21151	23676	277	115	2504	35	*	220	203	*	286	0.302	0.925	0.041	4.221	0.01	1.029	92.332	15.55	77.102	58.6	22160	190.395	0.852	1.002	0.974	0.582	-0.07	0.507	9.554	1.56
Magoffin County	Magoffin, KY	Magoffin County KY	21	KY	21153	2803	*	*	240	*	*	*	*	*	*	0.208	0.111	0.007	0.178	0	0.401	98.997	29.712	78.151	0	18022	42.686	-1.313	-0.398	0.184	-0.457	-2.33	-0.518	8.24	1.204
Marion County	Marion, KY	Marion County KY	21	KY	21155	6097	64	*	496	*	*	48	47	*	66	0.037	0.667	0.064	8.965	0.043	0.988	88.659	15.672	80.809	30.2	23082	56.809	0.007	-0.051	1.089	0.586	-0.461	-0.457	9.472	1.423
Marshall County	Marshall, KY	Marshall County KY	21	KY	21157	10638	96	64	956	*	*	78	59	*	104	0.175	0.195	0.006	0.198	0	0.776	97.874	11.33	86.425	13.9	25555	103.568	0.419	0.806	1.074	0.01	0.329	-0.528	11.799	2.464
Martin County	Martin, KY	Martin County KY	21	KY	21159	3224	*	*	256	*	*	*	*	*	*	0	0.065	0	0.114	0.065	0.625	98.653	30.337	83.258	0	19664	56.923	-2.096	-0.087	-0.324	-1.871	-2.391	-1.56	7.966	1.369
Mason County	Mason, KY	Mason County KY	21	KY	21161	4519	40	*	399	*	*	34	*	*	45	0.154	0.543	0.012	6.949	0	0.933	90.707	16.679	84.85	49.5	24776	72.369	0.659	0.415	-0.055	1.03	-0.219	0.883	9.417	2.19
Meade County	Meade, KY	Meade County KY	21	KY	21163	5844	62	*	526	*	*	54	44	*	66	0.682	0.583	0.134	3.958	0.201	2.194	90.894	11.951	82.459	16.8	23020	86.769	-0.121	0.765	0.883	0.249	0.131	-1.85	10.43	1.807
Menifee County	Menifee, KY	Menifee County KY	21	KY	21165	1193	*	*	100	*	*	*	*	*	*	0.044	0	0.296	1.079	0.03	0.842	97.251	24.15	79.515	0	16220	32.384	-2.124	-0.459	-1.527	-0.537	-2.168	-1.916	9.143	1.67
Mercer County	Mercer, KY	Mercer County KY	21	KY	21167	7714	68	52	764	*	*	66	53	*	71	0.237	0.772	0.06	3.704	0.028	1.466	92.853	13.642	85.256	40.5	23138	88.103	0.595	0.233	0.796	0.944	0.263	0	10.402	1.615
Metcalfe County	Metcalfe, KY	Metcalfe County KY	21	KY	21169	2723	*	*	247	*	*	*	*	*	*	0.236	0.079	0	1.83	0	0.561	96.97	20.531	80.915	0	19216	34.742	-1.381	-0.291	-1.532	-0.662	-1.281	-0.871	9.143	1.314
Monroe County	Monroe, KY	Monroe County KY	21	KY	21171	2547	*	*	194	*	*	*	*	*	*	0.137	0	0.034	2.744	0.06	1.981	94.503	21.149	82.599	0	20611	35.125	-0.652	-0.323	1.078	-0.25	-1.518	-0.248	9.088	1.314
Montgomery County	Montgomery, KY	Montgomery County KY	21	KY	21173	8229	86	42	671	*	*	61	64	*	87	0.19	0.08	0.017	3.314	0.025	1.134	94.473	15.676	83.351	45	22319	130.896	0.627	0.218	1.091	0.641	-0.221	0.693	9.636	1.834
Morgan County	Morgan, KY	Morgan County KY	21	KY	21175	2129	*	*	171	*	*	*	*	*	*	0.146	0.146	0.063	4.408	0.014	0.508	94.338	23.6	70.696	20.7	15787	36.974	-1.432	-0.422	-0.333	-0.452	-1.619	-1.309	8.787	1.506
Muhlenberg County	Muhlenberg, KY	Muhlenberg County KY	21	KY	21177	8970	94	71	965	*	*	65	63	*	97	0.098	0.157	0.063	4.608	0	0.806	93.748	18.207	82.524	32	21346	66.956	-0.188	0.344	1.09	-0.186	-0.78	-0.445	11.169	2.217
Nelson County	Nelson, KY	Nelson County KY	21	KY	21179	17429	180	108	1731	39	*	146	129	32	187	0.124	0.73	0.057	5.39	0.002	0.98	92.118	12.986	84.678	37.4	26571	104.309	0.82	0.489	0.613	0.764	0.474	0.386	10.074	1.67
Nicholas County	Nicholas, KY	Nicholas County KY	21	KY	21181	1736	39	*	150	*	*	*	*	*	39	0.254	0.17	0.028	0.82	0	0.565	98.092	14.966	83.889	0	22154	35.221	-0.231	-0.073	-0.024	0.863	-0.554	-0.629	9.773	2.026
Ohio County	Ohio, KY	Ohio County KY	21	KY	21183	7976	71	49	756	*	*	106	55	*	74	0.187	0.246	0.004	0.895	0.013	1.222	96.987	17.594	83.777	25.1	20401	40.074	-0.276	0.249	1.116	-0.236	-0.649	-0.708	10.95	2.19
Oldham County	Oldham, KY	Oldham County KY	21	KY	21185	20245	181	112	1978	42	*	183	137	*	190	0.248	0.603	0.06	4.328	0	1.676	92.276	6.061	78.724	65.2	33972	310.303	1.585	0.92	0.736	1.273	2.517	-0.529	10.375	1.889
Owen County	Owen, KY	Owen County KY	21	KY	21187	1817	*	*	152	*	*	*	*	*	*	0.319	0.23	0.018	1.124	0	0.947	96.805	16.009	80.965	0	18426	32.412	-0.56	0.226	-1.517	0.826	-0.481	-1.101	10.649	2.08
Owsley County	Owsley, KY	Owsley County KY	21	KY	21189	534	*	*	39	*	*	*	*	*	*	0	0.063	0	0.126	0	0.737	98.8	34.955	75.363	0	18724	23.398	-2.355	-0.46	1.078	-0.193	-3.081	-3.195	8.048	1.232
Pendleton County	Pendleton, KY	Pendleton County KY	21	KY	21191	4156	50	*	423	*	*	38	31	*	51	0.159	0.132	0.013	0.535	0	0.727	98.163	13.539	86.553	0	21234	53.713	0.134	0.415	-0.019	1.001	0.264	-1.064	10.621	2.135
Perry County	Perry, KY	Perry County KY	21	KY	21193	7211	39	35	492	*	*	57	*	*	39	0.013	0.628	0.013	1.714	0.003	0.699	96.6	25.553	80.892	21.9	22662	85.777	-0.445	0.061	1.078	-0.75	-1.827	0.661	7.555	0.985
Pike County	Pike, KY	Pike County KY	21	KY	21195	23372	188	113	2324	*	*	213	134	*	193	0.098	0.434	0.007	0.528	0.016	0.632	97.818	22.686	85.617	9.2	22328	83.177	-0.722	0.075	-0.151	-0.79	-1.261	-0.045	7.172	1.068
Powell County	Powell, KY	Powell County KY	21	KY	21197	3056	38	*	312	*	*	*	*	*	40	0.044	0.022	0	0.683	0	0.61	98.215	23.268	82.218	23.7	19000	75.796	-0.317	-0.019	0.194	0.277	-1.146	0.042	9.198	1.533
Pulaski County	Pulaski, KY	Pulaski County KY	21	KY	21199	14839	155	71	1311	*	*	117	109	*	158	0.243	0.478	0.005	1.211	0.003	1.119	96.319	18.613	81.334	39.5	23790	92.424	0.195	0.718	1.02	-0.413	-0.776	0.453	7.966	1.423
Robertson County	Robertson, KY	Robertson County KY	21	KY	21201	458	*	*	41	*	*	*	*	*	*	0	0	0	0.26	1.17	0.433	97.834	18.328	83.795	0	18213	22.39	-0.759	-0.101	-1.524	0.604	-0.76	-0.865	9.663	1.998
Rockcastle County	Rockcastle, KY	Rockcastle County KY	21	KY	21203	3554	33	*	320	*	*	33	*	*	33	0.209	0.137	0.006	0.185	0	0.518	98.492	21.046	82.362	17	18057	52.137	-0.696	0.148	1.11	-0.623	-1.284	-0.799	9.061	1.506
Rowan County	Rowan, KY	Rowan County KY	21	KY	21205	4502	70	*	513	*	*	41	59	*	73	0.216	1.177	0.036	1.511	0	1.213	95.071	18.028	74.175	30.3	20670	81.744	0.296	0.098	1.077	0.12	-0.815	0.931	8.486	1.944
Russell County	Russell, KY	Russell County KY	21	KY	21207	2350	*	*	218	*	*	*	*	*	*	0.065	0.166	0.018	0.659	0.006	0.802	97.927	21.612	81.269	0	19778	68.505	-0.412	-0.097	1.103	-0.489	-1.473	0.318	8.267	1.204
Scott County	Scott, KY	Scott County KY	21	KY	21209	19094	395	121	2977	87	*	165	289	70	406	0.242	0.841	0.06	5.359	0	1.856	90.633	10.524	76.494	57.6	27761	162.689	1.474	0.84	0.658	1.966	0.94	0.413	10.512	1.889
Shelby County	Shelby, KY	Shelby County KY	21	KY	21211	11451	181	94	1038	*	*	85	120	*	188	0.376	0.586	0.261	8.122	0.425	6.69	82.439	11.062	78.675	39.9	28887	110.837	1.161	0.725	0.613	1.522	0.936	0.029	10.594	1.834
Simpson County	Simpson, KY	Simpson County KY	21	KY	21213	6364	64	*	495	*	*	50	46	*	66	0.166	0.894	0.03	9.845	0.107	0.929	87.313	13.836	86.218	55.4	25550	72.669	0.35	0.514	0.238	-0.008	0.231	0.109	10.868	2.163
Spencer County	Spencer, KY	Spencer County KY	21	KY	21215	6183	62	45	593	*	*	55	43	*	66	0.256	0.135	0.007	1.626	0	1.039	95.986	9.776	77.425	0	21421	95.013	0.029	0.393	-1.529	1.195	1.06	-1.538	10.539	1.807
Taylor County	Taylor, KY	Taylor County KY	21	KY	21217	7368	59	33	550	*	*	46	42	*	62	0.081	0.251	0.043	5.158	0.004	0.997	93.007	17.616	81.967	50.8	21771	91.691	-0.039	0.163	0.803	0.013	-0.623	-0.031	8.678	1.506
Todd County	Todd, KY	Todd County KY	21	KY	21219	2409	*	*	227	*	*	*	*	*	*	0.202	0.211	0.101	8.446	0.025	1.77	88.974	16.901	84.506	0	21306	32.718	-1.014	0.125	-1.537	-0.44	-0.659	-1.083	11.415	2.163
Trigg County	Trigg, KY	Trigg County KY	21	KY	21221	4311	38	*	399	*	*	*	*	*	39	0.204	0.377	0.03	9.223	0	1.147	88.21	13.05	84.112	21.1	28441	30.107	-0.173	-0.005	1.09	-0.184	-0.363	-0.51	11.716	2.464
Trimble County	Trimble, KY	Trimble County KY	21	KY	21223	2941	*	*	287	*	*	37	*	*	*	0.365	0.122	0.011	0.298	0	1.371	97.414	14.049	80.778	5.9	16754	59.07	0.966	0.32	0.738	0.801	0.043	1.308	9.773	2.19
Union County	Union, KY	Union County KY	21	KY	21225	7245	77	44	783	*	*	68	52	*	80	0.255	0.236	0.439	13.063	0.013	0.999	84.199	15.241	85.466	35.3	24894	43.722	0.177	0.25	1.109	0.609	-0.607	-0.153	12.072	2.464
Warren County	Warren, KY	Warren County KY	21	KY	21227	35319	463	207	3451	48	30	232	342	74	481	0.268	1.679	0.062	8.71	0.131	3.064	84.811	15.932	79.994	63	27218	200.644	0.826	1.242	0.467	-0.133	0.085	0.851	10.485	2.19
Washington County	Washington, KY	Washington County KY	21	KY	21229	4374	48	*	376	*	*	39	30	*	53	0.142	0.453	0.053	7.305	0	1.74	89.73	14.939	83.969	0	21951	37.868	0.071	-0.157	1.125	0.528	-0.042	-0.594	10.129	1.67
Wayne County	Wayne, KY	Wayne County KY	21	KY	21231	3663	*	*	274	*	*	*	*	*	*	0.23	0.118	0.054	1.441	0	2.255	95.275	24.152	79.098	31.1	19368	45.285	-0.927	0.09	1.073	-0.772	-1.874	-0.622	7.419	1.369
Webster County	Webster, KY	Webster County KY	21	KY	21233	6830	86	42	665	*	*	42	53	*	89	0.106	0.05	0.071	4.338	0.191	3.623	91.132	14.699	84.607	21.3	28769	41.291	-0.036	0.26	1.085	0.313	-0.356	-0.772	12.264	2.382
Whitley County	Whitley, KY	Whitley County KY	21	KY	21235	11070	59	64	801	*	*	89	37	*	60	0.285	0.24	0.008	0.389	0.008	0.748	97.639	24.898	76.742	37.5	20086	88.649	-0.079	0.656	0.838	-0.284	-1.313	0.322	7.501	1.122
Wolfe County	Wolfe, KY	Wolfe County KY	21	KY	21237	1280	*	*	119	*	*	*	*	*	*	0.057	0.014	0	0.256	0.043	0.653	98.779	29.07	77.09	0	17241	31.953	-1.606	-0.618	-0.328	-0.616	-2.221	-0.843	9.088	1.396
Woodford County	Woodford, KY	Woodford County KY	21	KY	21239	7775	90	44	881	*	*	61	56	*	93	0.121	0.438	0.025	5.309	0.008	4.232	89.153	9.682	86.027	58.8	37037	132.355	1.488	0.598	0.604	1.944	1.378	0.267	10.594	1.725
Acadia Parish	Acadia, LA	Acadia County LA	22	LA	22001	11900	112	37	687	*	*	61	75	*	117	0.243	0.218	0.078	18.36	0	0.943	79.786	20.864	82.156	50.5	22780	91.731	-0.675	0.381	-1.558	-0.146	-1.197	-0.045	10.704	2.272
Allen Parish	Allen, LA	Allen County LA	22	LA	22003	3412	*	*	190	*	*	*	*	*	*	1.661	0.634	0.35	24.241	0.016	4.003	68.513	18.452	67.867	31.9	18561	33.65	-0.905	0.243	-1.558	-1.038	-1.115	0.052	10.704	3.75
Ascension Parish	Ascension, LA	Ascension County LA	22	LA	22005	22474	175	64	1468	38	*	176	126	*	184	0.299	0.625	0.116	19.701	0.053	2.917	75.832	12.441	77.987	75.4	27462	361.48	0.763	1.81	-1.564	0.522	0.653	0.082	11.196	0.931
Assumption Parish	Assumption, LA	Assumption County LA	22	LA	22007	3412	30	*	239	*	*	*	*	*	31	0.297	0.275	0.301	31.721	0.004	1.175	66.02	19.183	83.967	56.3	25926	67.543	-0.719	0.835	-1.552	0.364	-1.271	-0.915	11.032	0.301
Avoyelles Parish	Avoyelles, LA	Avoyelles County LA	22	LA	22009	5286	*	*	305	*	*	32	*	*	*	1.074	0.276	0.157	30.342	0	0.846	66.892	23.096	74.281	37.9	19730	51.069	-0.875	0	-1.555	0.178	-1.35	-0.318	12.072	3.86
Beauregard Parish	Beauregard, LA	Beauregard County LA	22	LA	22011	7567	60	32	409	*	*	37	45	*	64	0.642	0.66	0.153	13.149	0.035	1.722	82.795	15.953	80.202	29.5	21606	30.604	-0.861	0.67	-1.556	-1.631	-0.429	-0.507	10.348	3.86
Bienville Parish	Bienville, LA	Bienville County LA	22	LA	22013	3212	*	*	172	*	*	*	*	*	*	0.273	0.143	0.345	42.081	0	0.957	56.084	21.73	81.199	19.7	21420	18.155	-1.846	-0.305	-1.548	-1.921	-1.468	-0.965	11.306	6.57
Bossier Parish	Bossier, LA	Bossier County LA	22	LA	22015	25715	301	89	1634	55	*	175	215	71	316	0.591	1.364	0.158	21.081	0.116	3.324	71.874	14.33	80.246	72.1	27341	132.719	0.1	0.975	-1.546	-0.782	0.349	0.368	12.456	7.419
Caddo Parish	Caddo, LA	Caddo County LA	22	LA	22017	60502	638	285	4068	96	45	450	462	165	677	0.43	0.867	0.245	45.931	0.05	1.457	50.154	20.12	81.062	84.1	30278	288.687	-0.069	1.23	-1.549	-0.617	-0.59	0.524	12.921	8.021
Calcasieu Parish	Calcasieu, LA	Calcasieu County LA	22	LA	22019	49067	519	205	3313	39	*	359	382	79	538	0.318	0.73	0.168	24.492	0.03	1.323	72.053	17.067	82.49	77.6	26811	176.329	0.04	1.614	-1.566	-1.051	-0.248	0.437	9.745	2.573
Caldwell Parish	Caldwell, LA	Caldwell County LA	22	LA	22021	2285	*	*	113	*	*	*	*	*	*	0.452	0.166	0.055	17.754	0	1.403	80.004	18.926	75.547	0	20340	19.717	-1.22	-0.401	-1.554	-0.582	-1.354	-0.296	11.169	6.378
Cameron Parish	Cameron, LA	Cameron County LA	22	LA	22023	1218	*	*	101	*	*	*	*	*	*	0.372	0.465	0.01	4.297	0	2.83	91.933	12.716	86.592	0	19059	5.124	-0.958	0.169	-1.561	0.275	-0.934	-1.216	7.747	1.04
Catahoula Parish	Catahoula, LA	Catahoula County LA	22	LA	22025	2378	*	*	114	*	*	*	*	*	*	0.169	0.141	0.198	27.449	0	0.819	70.885	22.942	78.065	0	20063	14.773	-1.457	-0.325	-1.555	0.131	-1.894	-0.996	12.154	4.9
Claiborne Parish	Claiborne, LA	Claiborne County LA	22	LA	22027	3175	*	*	175	*	*	*	*	*	*	0.14	0.073	0.37	48.212	0.018	0.474	50.574	22.027	77.227	22.2	23552	21.352	-1.61	-0.078	-1.548	-1.777	-1.535	-0.574	11.224	6.57
Concordia Parish	Concordia, LA	Concordia County LA	22	LA	22029	2725	*	*	153	*	*	*	*	*	*	0.177	0.269	0.472	37.731	0	1.11	59.957	24.194	78.027	61.7	20511	27.247	-0.799	0.095	-1.551	0.471	-1.708	-0.05	12.346	4.106
De Soto Parish	De Soto, LA	De Soto County LA	22	LA	22031	8918	57	*	437	*	*	53	37	*	62	0.492	0.122	0.282	40.197	0.088	1.357	57.036	19.431	79.513	26.4	23180	30.153	-1.027	0.302	-1.544	-1.106	-1.027	-0.388	12.291	7.446
East Baton Rouge	East Baton Rouge, LA	East Baton Rouge County LA	22	LA	22033	84728	577	313	4941	100	51	571	415	125	619	0.209	2.311	0.19	42.42	0.038	1.902	52.166	17.447	82.007	92.9	30641	954.461	0.685	1.972	-1.584	0.076	0.128	0.616	11.333	1.588
East Carroll Pari	East Carroll, LA	East Carroll County LA	22	LA	22035	359	*	*	*	*	*	*	*	*	*	0.201	0.346	0.48	67.411	0	0.771	30.791	31.148	63.424	64.2	19022	19.258	-1.317	-0.262	-1.55	0.465	-2.563	-0.226	12.565	5.584
East Feliciana Pa	East Feliciana, LA	East Feliciana County LA	22	LA	22037	2800	*	*	153	*	*	*	*	*	*	0.172	0.272	0.239	45.456	0	0.702	52.921	17.399	77.069	16.5	23509	46.25	-1.295	0.378	-1.554	-0.747	-0.974	-1.524	10.512	1.725
Evangeline Parish	Evangeline, LA	Evangeline County LA	22	LA	22039	7165	67	35	430	*	*	33	37	*	71	0.251	0.226	0.262	28.803	0.011	0.815	69.44	24.916	78.286	40.1	18784	53.338	-1.216	0.252	-1.558	-0.473	-1.815	-0.508	11.005	3.805
Franklin Parish	Franklin, LA	Franklin County LA	22	LA	22041	3045	*	*	102	*	*	*	*	*	*	0.283	0.221	0.159	31.501	0	0.581	66.918	23.419	76.081	30.4	20024	31.712	-1.151	-0.112	-1.55	0.084	-1.607	-0.63	12.209	6.077
Grant Parish	Grant, LA	Grant County LA	22	LA	22043	3627	33	*	210	*	*	32	*	*	33	0.831	0.251	0.084	11.474	0.026	1.238	84.889	19.839	82.768	0	21226	31.358	-1.735	-0.144	-1.548	-1.515	-0.957	-1.664	11.552	5.338
Iberia Parish	Iberia, LA	Iberia County LA	22	LA	22045	18305	171	54	1080	*	*	93	113	*	176	0.34	2.282	0.22	31.259	0.001	1.33	63.65	20.799	80.814	67.6	24811	130.813	-0.112	0.638	-1.554	0.655	-1.034	0.469	8.377	0.657
Iberville Parish	Iberville, LA	Iberville County LA	22	LA	22047	5176	36	*	293	*	*	31	*	*	39	0.209	0.262	0.268	49.669	0.003	0.859	48.549	20.279	76.37	50.8	22981	52.544	0.347	2.014	-1.553	0.862	-0.943	0.155	11.634	1.068
Jackson Parish	Jackson, LA	Jackson County LA	22	LA	22049	2417	*	*	106	*	*	*	*	*	*	0.295	0.236	0.072	26.712	0	0.694	71.914	17.365	85.993	32.1	24960	26.464	-1.252	-0.209	-1.551	-2.059	-0.633	-0.196	10.758	6.57
Jefferson Parish	Jefferson, LA	Jefferson County LA	22	LA	22051	77718	470	269	4283	93	33	421	367	114	507	0.473	3.384	0.23	25.833	0.051	7.405	61.496	16.459	83.638	99	32156	1499.65	0.854	1.483	-1.566	0.496	0.28	1.058	11.114	0.575
Jefferson Davis P	Jefferson Davis, LA	Jefferson Davis County LA	22	LA	22053	6653	76	*	468	*	*	35	49	*	78	0.413	0.247	0.08	17.243	0.006	0.928	80.554	18.466	83.182	51.9	20899	47.744	-0.75	0.351	-1.561	-0.472	-0.969	-0.212	10.183	2.08
Lafayette Parish	Lafayette, LA	Lafayette County LA	22	LA	22055	55780	419	171	3048	59	30	299	297	85	449	0.313	1.245	0.125	24.792	0.034	1.857	70.905	16.301	81.344	88	31352	785.033	0.462	0.886	-1.597	0.267	-0.108	1.154	10.539	1.478
Lafourche Parish	Lafourche, LA	Lafourche County LA	22	LA	22057	15146	137	38	882	*	*	95	92	*	141	2.581	0.724	0.072	13.044	0.016	1.537	81.153	16.293	83.234	72.2	27465	87.7	0.01	0.73	-1.556	0.397	-0.523	0.376	9.745	0.219
La Salle Parish	La Salle, LA	La Salle County LA	22	LA	22059	4414	33	*	240	*	*	31	*	*	34	0.692	0.212	0.078	12.139	0	0.756	85.792	16.736	80.969	27.2	20338	22.354	-1.194	-0.35	-1.554	-1.204	-0.91	-0.265	11.716	4.955
Lincoln Parish	Lincoln, LA	Lincoln County LA	22	LA	22061	9101	31	*	367	*	*	44	*	*	35	0.243	1.21	0.257	39.767	0	1.326	56.814	19.768	73.668	63.5	23003	91.758	-0.975	0.389	-1.554	-2.012	-1.154	0.503	10.923	6.543
Livingston Parish	Livingston, LA	Livingston County LA	22	LA	22063	24070	225	74	1862	*	*	192	141	*	238	0.38	0.336	0.044	4.293	0.023	1.366	92.981	13.629	77.779	45.5	22556	190.268	-0.146	1.303	-1.559	-0.416	0.198	-0.738	11.388	1.369
Madison Parish	Madison, LA	Madison County LA	22	LA	22065	1239	*	*	35	*	*	*	*	*	*	0.146	0.292	0.177	61.611	0.523	1.393	35.711	27.616	69.583	77.2	18427	18.232	-0.802	0.255	-1.552	0.588	-2.143	0.158	11.99	5.338
Morehouse Parish	Morehouse, LA	Morehouse County LA	22	LA	22067	6742	32	30	252	*	*	44	*	*	36	0.118	0.232	0.324	43.864	0	0.478	54.803	23.898	77.847	52.1	21202	35.504	-0.658	0.577	-1.55	-0.392	-1.415	0.228	11.99	6.433
Natchitoches Pari	Natchitoches, LA	Natchitoches County LA	22	LA	22069	7397	*	*	271	*	*	33	*	*	33	1.123	0.57	0.315	39.521	0.008	1.051	56.78	22.248	76.787	49.3	23325	31.348	-0.53	0.459	-1.545	-0.59	-1.237	0.654	11.278	5.968
Orleans Parish	Orleans, LA	Orleans County LA	22	LA	22071	43386	232	133	2147	55	*	197	171	41	242	0.218	2.404	0.75	67.046	0.028	2.255	26.367	25.8	78.573	99.3	31344	2094.5	0.367	1.41	-1.56	0.65	-1.26	1.292	9.964	0.849
Ouachita Parish	Ouachita, LA	Ouachita County LA	22	LA	22073	33202	272	141	1788	*	*	226	188	49	287	0.262	0.752	0.18	34.476	0.02	1.166	62.581	20.723	79.202	77.4	26595	248.197	-0.013	0.975	-1.554	-0.694	-0.516	0.905	11.032	6.871
Plaquemines Paris	Plaquemines, LA	Plaquemines County LA	22	LA	22075	3628	*	*	196	*	*	*	*	*	*	1.888	3.345	0.166	23.059	0	2.247	68.408	15.855	76.285	68.5	24681	26.852	-0.379	0.095	-1.558	0.159	-0.407	-0.022	8.431	0.137
Pointe Coupee Par	Pointe Coupee, LA	Pointe Coupee County LA	22	LA	22077	2921	*	*	159	*	*	*	*	*	*	0.195	0.271	0.244	37.423	0	0.972	60.736	19.528	84.177	41.4	23254	40.275	-0.479	0.98	-1.554	0.359	-0.926	-0.752	12.072	2.71
Rapides Parish	Rapides, LA	Rapides County LA	22	LA	22079	23720	207	78	1450	*	*	161	148	*	213	0.828	0.926	0.139	30.77	0.036	1.515	64.946	19.717	80.128	62.2	28505	101.624	-0.108	0.883	-1.558	-0.764	-0.611	0.889	11.415	4.763
Red River Parish	Red River, LA	Red River County LA	22	LA	22081	1674	*	*	88	*	*	*	*	*	*	0.364	0.052	0.479	42.463	0.042	0.489	55.861	22.746	78.097	27.1	19862	23.139	-1.822	-0.169	-1.548	-0.689	-1.687	-1.742	11.99	7.227
Richland Parish	Richland, LA	Richland County LA	22	LA	22083	3970	*	*	151	*	*	*	*	*	*	0.142	0.2	0.249	37.442	0	1.04	60.732	23.612	77.281	36.4	20967	36.53	-0.935	-0.127	-1.549	0.032	-1.385	-0.217	12.1	6.488
Sabine Parish	Sabine, LA	Sabine County LA	22	LA	22085	6859	43	*	313	*	*	*	*	*	48	8.045	0.199	0.119	16.341	0.013	2.337	71.117	18.716	82.067	12	21024	27.384	-1.368	-0.15	-1.543	-1.483	-1.381	-0.232	11.005	6.269
St. Bernard Paris	St. Bernard, LA	St. Bernard County LA	22	LA	22087	6792	43	*	504	*	*	51	*	*	54	0.519	1.559	0.069	9.543	0.006	5.115	81.971	14.986	85.529	96	25754	107.69	0.005	0.977	-1.554	-0.081	-0.012	-0.048	8.048	0.301
St. Charles Paris	St. Charles, LA	St. Charles County LA	22	LA	22089	12474	96	45	805	*	*	97	74	*	104	0.304	0.873	0.278	25.982	0.002	2.998	68.907	13.434	82.256	86	27005	184.933	0.701	1.444	-1.553	-0.06	0.962	0.375	11.415	0.657
St. Helena Parish	St. Helena, LA	St. Helena County LA	22	LA	22091	617	*	*	36	*	*	*	*	*	*	0.058	0.097	0.359	53.662	0	0.902	44.602	21.816	77.932	0	22375	25.835	-1.82	-0.015	-1.547	-1.26	-1.42	-1.73	10.019	1.588
St. James Parish	St. James, LA	St. James County LA	22	LA	22093	5614	32	*	286	*	*	38	*	*	32	0.066	0.057	0.17	49.418	0	0.553	49.598	17.611	83.202	65	22344	87.166	-0.205	1.052	-1.551	0.121	-0.572	-0.264	11.716	0.602
St. John the Bapt	St. John the Baptist, LA	St. John the Baptist County LA	22	LA	22095	11737	73	44	684	*	*	65	44	*	81	0.301	0.779	0.241	47.285	0.018	3.221	47.645	16.614	78.175	85.5	23817	220.988	0.562	1.407	-1.556	0.055	0.31	0.63	11.963	0.766
St. Landry Parish	St. Landry, LA	St. Landry County LA	22	LA	22097	18073	107	76	1012	*	*	78	75	*	116	0.179	0.273	0.233	41.807	0.007	0.645	56.22	23.697	79.988	55.3	20379	99.933	-0.662	0.61	-1.557	0.209	-1.818	0.152	12.1	2.956
St. Martin Parish	St. Martin, LA	St. Martin County LA	22	LA	22099	9903	61	34	499	*	*	51	44	*	63	0.309	1.056	0.161	31.544	0	0.874	65.647	20.153	79.319	32.4	19959	70.788	-0.38	0.656	-1.554	0.592	-1.053	-0.216	10.621	0.985
St. Mary Parish	St. Mary, LA	St. Mary County LA	22	LA	22101	11174	73	45	641	*	*	52	47	*	76	1.529	1.627	0.194	32.183	0.002	2.433	61.162	21.313	83.019	83	26236	91.496	-1.567	0.584	-1.55	-4.622	-1.138	0.67	8.869	0.192
St. Tammany Paris	St. Tammany, LA	St. Tammany County LA	22	LA	22103	49786	455	190	3415	76	*	266	335	102	489	0.478	0.985	0.111	11.149	0.049	2.744	83.288	11.44	78.475	74.8	32886	273.78	0.199	0.639	-1.563	-1.491	1.154	0.667	9.034	1.15
Tangipahoa Parish	Tangipahoa, LA	Tangipahoa County LA	22	LA	22105	17284	115	72	1055	*	*	94	84	*	126	0.256	0.467	0.151	28.881	0.001	1.534	68.196	21.962	76.886	46.4	22889	149.995	-0.391	0.641	-1.557	-0.859	-0.639	0.444	10.375	1.642
Tensas Parish	Tensas, LA	Tensas County LA	22	LA	22107	499	*	*	*	*	*	*	*	*	*	0.016	0.227	0.502	55.198	0	1.344	42.39	28.578	70.337	0	21924	9.305	-1.569	-0.644	-1.546	0.35	-2.246	-0.801	12.209	5.037
Terrebonne Parish	Terrebonne, LA	Terrebonne County LA	22	LA	22109	25313	328	66	1588	31	*	141	201	*	331	5.348	0.851	0.089	18.069	0.009	1.639	72.761	18.422	82.488	75	24646	88.723	0.173	0.637	-1.556	0.278	-0.566	1.051	8.267	0.219
Union Parish	Union, LA	Union County LA	22	LA	22111	7050	48	*	403	*	*	40	*	*	49	0.214	0.306	0.218	26.894	0.026	2.415	69.691	18.437	81.681	14.2	23361	25.752	-0.884	0.219	-1.548	-1.569	-0.506	-0.109	10.95	6.597
Vermilion Parish	Vermilion, LA	Vermilion County LA	22	LA	22113	11873	103	40	749	*	*	59	77	*	108	0.3	2.194	0.195	13.992	0	1.521	81.242	18.918	81.706	43.2	21462	47.853	-0.466	0.447	-1.555	-0.126	-0.916	0.153	8.021	0.739
Vernon Parish	Vernon, LA	Vernon County LA	22	LA	22115	6083	41	*	278	*	*	39	*	*	42	1.55	1.823	0.472	15.225	0.476	5.316	71.666	15.097	81.261	53	27610	35.105	-0.961	0.321	-1.554	-1.647	-0.255	-0.617	10.43	4.708
Washington Parish	Washington, LA	Washington County LA	22	LA	22117	8393	67	35	559	*	*	58	47	*	70	0.265	0.186	0.17	31.458	0	0.783	66.742	24.861	77.872	37.9	20791	68.211	-0.884	0.525	-1.548	-1.54	-1.249	0.36	10.238	2.108
Webster Parish	Webster, LA	Webster County LA	22	LA	22119	10637	92	36	610	*	*	62	60	*	96	0.368	0.298	0.206	32.659	0.015	0.749	65.043	18.788	83.863	46.6	23582	68.368	-0.821	0.403	-1.55	-1.4	-0.819	0.091	11.689	7.008
West Baton Rouge	West Baton Rouge, LA	West Baton Rouge County LA	22	LA	22121	5111	*	*	279	*	*	40	*	*	*	0.142	0.256	0.091	35.407	0.018	1.613	62.171	16.225	81.252	60	25460	117.667	0.621	1.994	-1.562	0.969	-0.073	-0.066	12.1	1.615
West Carroll Pari	West Carroll, LA	West Carroll County LA	22	LA	22123	1699	*	*	69	*	*	*	*	*	*	0.284	0.176	0.084	18.432	0	1.296	79.654	21.032	75.433	0	18739	31.5	-1.684	-0.629	-1.549	0.135	-1.601	-1.644	12.483	5.913
West Feliciana Pa	West Feliciana, LA	West Feliciana County LA	22	LA	22125	1256	*	*	81	*	*	*	*	*	*	0.199	0.205	0.391	48.895	0.007	0.616	49.59	13.622	56.91	0	18248	37.338	-1.22	0.301	-1.556	-0.717	-0.744	-1.508	11.306	2.299
Winn Parish	Winn, LA	Winn County LA	22	LA	22127	2111	*	*	96	*	*	*	*	*	*	0.582	0.217	0.099	31.354	0.019	0.78	66.454	20.271	76.292	35.3	19095	16.136	-1.347	0.154	-1.552	-1.54	-1.299	-0.503	11.114	6.077
Androscoggin Coun	Androscoggin, ME	Androscoggin County ME	23	ME	23001	43227	572	187	5773	64	*	317	439	177	621	0.324	0.701	0.052	1.251	0.065	1.028	95.208	12.104	86.889	57.3	28791	227.681	1.083	1.267	0.81	0.342	0.189	0.884	4.38	7.993
Aroostook County	Aroostook, ME	Aroostook County ME	23	ME	23003	17647	147	84	1891	41	*	141	97	*	149	1.364	0.557	0.031	0.477	0.022	0.751	96.17	14.877	87.377	22.7	25130	10.716	0.329	-0.063	0.797	0.711	-0.444	0.477	3.258	17.684
Cumberland County	Cumberland, ME	Cumberland County ME	23	ME	23005	108392	997	434	14369	218	79	739	784	262	1059	0.305	1.619	0.098	1.349	0.056	1.077	94.344	9.034	90.47	65.7	37847	333.508	1.69	1.448	0.815	0.007	1.145	1.625	4.708	6.789
Franklin County	Franklin, ME	Franklin County ME	23	ME	23007	8114	75	*	872	*	*	38	56	*	80	0.424	0.515	0.01	0.299	0.003	0.673	97.434	12.998	86.064	17.3	24592	17.526	0.358	0.173	0.775	0.334	-0.361	0.543	1.642	16.726
Hancock County	Hancock, ME	Hancock County ME	23	ME	23009	10191	136	65	1235	31	*	69	105	36	148	0.349	0.549	0.026	0.284	0.034	0.717	97.085	9.788	85.744	4.8	29451	33.68	0.649	-0.076	0.825	0.069	0.344	1.015	4.818	8.021
Kennebec County	Kennebec, ME	Kennebec County ME	23	ME	23011	39029	442	182	4981	93	40	293	350	120	475	0.429	0.666	0.034	0.401	0.017	0.811	96.765	12.014	87.132	38.8	28976	139.582	1.116	0.786	0.801	0.684	0.296	1.065	4.435	8.514
Knox County	Knox, ME	Knox County ME	23	ME	23013	11092	196	43	1436	*	*	71	136	*	198	0.224	0.422	0.034	0.244	0.005	0.612	97.886	10.766	87.924	38.4	31748	111.744	1.039	0.61	0.764	0.518	0.586	0.865	4.407	6.159
Lincoln County	Lincoln, ME	Lincoln County ME	23	ME	23015	11074	162	57	1449	51	*	91	112	40	169	0.275	0.377	0.009	0.179	0.003	0.551	98.164	10.211	88.708	0	30158	75.855	0.542	0.258	-0.092	0.678	0.593	0.145	4.353	5.886
Oxford County	Oxford, ME	Oxford County ME	23	ME	23017	17471	167	67	2142	*	*	125	127	46	179	0.254	0.412	0.009	0.217	0.011	0.616	97.824	12.534	87.401	17.2	24661	27.082	0.479	0.182	0.809	0.206	0.229	0.326	2.601	12.675
Penobscot County	Penobscot, ME	Penobscot County ME	23	ME	23019	50167	577	319	5926	136	33	351	427	132	604	0.984	0.75	0.037	0.549	0.033	0.666	96.168	13.044	86.038	44.1	27733	43.981	0.963	0.509	0.894	0.706	0.125	1.026	4.298	11.908
Piscataquis Count	Piscataquis, ME	Piscataquis County ME	23	ME	23021	3207	*	*	351	*	*	*	*	*	*	0.559	0.314	0	0.217	0.006	0.542	97.894	13.609	87.515	0	24442	4.24	-0.238	-0.545	0.451	0.465	-0.861	0.187	2.874	16.315
Sagadahoc County	Sagadahoc, ME	Sagadahoc County ME	23	ME	23023	15421	161	76	2007	38	*	125	125	53	184	0.36	0.574	0.076	1.067	0.046	1.316	95.507	8.842	88.166	41	30140	143.441	0.574	0.926	0.779	0.387	1.031	-1.094	4.681	5.694
Somerset County	Somerset, ME	Somerset County ME	23	ME	23025	11533	86	54	1198	*	*	57	64	*	91	0.432	0.401	0.01	0.268	0.008	0.45	97.697	15.515	87.126	25.5	23921	12.982	0.205	0.117	0.807	0.308	-0.271	0.084	2.245	16.37
Waldo County	Waldo, ME	Waldo County ME	23	ME	23027	12522	152	70	1595	34	*	82	97	36	159	0.349	0.255	0.023	0.195	0.003	0.503	97.684	12.669	86.093	8.9	25306	52.454	0.448	-0.012	0.827	0.505	0.258	0.158	4.681	8.267
Washington County	Washington, ME	Washington County ME	23	ME	23029	6340	67	32	682	*	*	43	51	*	71	4.702	0.364	0.036	0.307	0	0.888	92.932	16.988	83.414	8	23991	12.529	-0.661	-0.371	0.764	0.314	-1.003	-1.039	3.696	8.349
York County	York, ME	York County ME	23	ME	23031	69086	894	387	8690	151	57	480	624	158	931	0.241	0.835	0.039	0.495	0.049	0.855	96.682	8.965	89.899	46.5	30283	203.769	1.04	1.078	0.822	0.05	0.915	0.4	4.955	5.557
Allegany County	Allegany, MD	Allegany County MD	24	MD	24001	33400	319	124	2133	38	*	180	219	102	350	0.138	0.602	0.112	5.641	0.011	0.732	92.236	12.954	81.067	74.3	24127	171.002	1.004	1.173	0.994	0.476	-0.157	0.923	8.733	2.272
Anne Arundel Coun	Anne Arundel, MD	Anne Arundel County MD	24	MD	24003	407273	4352	1044	24536	481	222	2103	3081	822	4645	0.319	2.674	0.222	14.241	0.083	2.893	78.024	6.329	83.934	94.4	42723	1256.23	2.132	1.612	1.026	0.549	2.216	1.032	10.594	1.095
Baltimore County	Baltimore, MD	Baltimore County MD	24	MD	24005	615251	6453	2335	37104	818	318	3667	4474	1145	6848	0.29	3.738	0.251	23.164	0.039	1.927	69.405	8.102	86.02	93.8	41852	1320.1	2.211	1.876	1.164	0.885	1.786	1.12	11.716	1.204
Calvert County	Calvert, MD	Calvert County MD	24	MD	24009	68328	504	208	4429	58	34	569	393	82	534	0.297	1.005	0.121	12.712	0.003	1.744	82.943	5.525	79.52	54.1	35684	418.541	1.454	0.63	0.969	-0.072	2.497	0.319	8.952	0.657
Caroline County	Caroline, MD	Caroline County MD	24	MD	24011	20314	195	53	1200	38	*	112	118	38	210	0.586	0.57	0.164	14.209	0.035	3.033	80.604	10.635	80.53	21.4	25264	104.461	0.465	0.262	1.113	0.47	0.468	-0.4	10.621	1.013
Carroll County	Carroll, MD	Carroll County MD	24	MD	24013	139848	1579	355	8987	332	66	816	1185	353	1682	0.232	1.187	0.076	2.777	0.019	1.301	93.756	5.058	83.991	56.9	36318	380.002	2.129	1.179	1.176	1.079	2.438	0.722	10.95	1.314
Cecil County	Cecil, MD	Cecil County MD	24	MD	24015	61194	768	286	4901	100	35	456	531	147	810	0.294	0.923	0.073	4.603	0.015	1.696	91.507	8.197	80.587	47.9	31759	291.091	1.547	1.195	1.131	0.78	1.291	0.565	10.731	1.122
Charles County	Charles, MD	Charles County MD	24	MD	24017	102122	747	304	5073	89	61	597	561	90	785	0.68	2.18	0.292	32.46	0.074	2.487	59.789	7.291	81.168	66.3	35417	310.707	1.543	1.054	1.028	-0.647	2.525	0.538	10.156	0.985
Dorchester County	Dorchester, MD	Dorchester County MD	24	MD	24019	16853	140	54	1197	37	*	75	86	33	157	0.252	0.78	0.269	27.802	0	1.304	69.213	13.904	82.408	40.5	27290	59.254	0.641	0.401	1.005	0.359	-0.025	0.611	9.307	0.849
Frederick County	Frederick, MD	Frederick County MD	24	MD	24021	166965	1549	511	11242	197	70	892	1173	367	1680	0.273	2.502	0.247	7.073	0.053	3.47	84.839	5.935	83.516	71.8	37632	345.309	2.248	1.45	1.125	1.177	2.299	0.888	10.758	1.314
Garrett County	Garrett, MD	Garrett County MD	24	MD	24023	12845	55	41	703	*	*	69	43	*	66	0.046	0.239	0.003	0.531	0.003	0.438	98.556	12.459	82.708	16.7	25692	45.673	0.755	0.306	1.15	0.107	0.219	0.878	3.942	6.105
Harford County	Harford, MD	Harford County MD	24	MD	24025	219945	2271	879	15277	342	139	1348	1643	358	2375	0.239	1.775	0.243	10.6	0.087	1.964	83.659	6.652	84.8	77.8	36772	554.838	1.988	1.464	1.11	0.838	2.161	0.57	11.059	1.095
Howard County	Howard, MD	Howard County MD	24	MD	24027	240570	2258	661	14180	349	144	1362	1682	485	2453	0.244	10.288	0.304	15.278	0.047	3.28	68.527	4.855	84.337	87.4	49186	1124.21	2.7	1.524	0.922	0.982	3.498	1.051	12.018	1.177
Kent County	Kent, MD	Kent County MD	24	MD	24029	15071	134	62	804	*	*	82	94	*	145	0.23	0.771	0.23	15.734	0.01	2.865	79.834	10.821	81.238	26.2	35752	73.086	1.119	0.988	1.002	0.486	0.517	0.696	11.251	0.958
Montgomery County	Montgomery, MD	Montgomery County MD	24	MD	24031	637822	5667	2011	35221	1039	351	3472	4362	1638	6301	0.353	13.022	0.71	15.335	0.067	11.9	56.572	6.529	84.869	97.2	56662	1977.81	2.504	1.596	1.158	0.831	2.723	1.252	11.333	1.068
Prince George's C	Prince George's, MD	Prince George's County MD	24	MD	24033	461599	2668	1655	16725	403	186	3082	1953	393	2816	0.388	3.912	1.057	64.689	0.087	8.155	19.957	9.138	80.777	97.4	33461	1728.98	1.098	1.492	-1.533	-0.029	1.509	0.81	10.594	1.04
Queen Anne's Coun	Queen Anne's, MD	Queen Anne's County MD	24	MD	24035	34936	349	95	2213	65	*	179	244	89	376	0.2	0.779	0.084	8.042	0.013	1.16	89.059	6.666	81.942	39.3	38116	128.951	0.936	0.791	-1.532	0.295	2.085	0.183	10.895	0.931
St. Mary's County	St. Mary's, MD	St. Mary's County MD	24	MD	24037	73976	538	254	4113	94	*	626	415	93	567	0.361	1.996	0.138	13.782	0.08	1.947	80.166	7.617	78.593	38.2	33004	288.367	0.516	0.514	-1.542	-0.504	1.767	0.247	9.116	0.739
Somerset County	Somerset, MD	Somerset County MD	24	MD	24039	10399	70	50	616	*	*	51	36	*	73	0.429	0.684	0.363	41.237	0.004	1.094	55.632	15.733	63.322	48.3	21741	81.193	-0.274	0.074	0.937	0.129	-0.688	-0.682	8.322	0.876
Talbot County	Talbot, MD	Talbot County MD	24	MD	24041	24300	227	48	1589	35	*	117	148	59	245	0.16	0.663	0.151	14.513	0.286	1.873	81.994	8.424	86.287	36.7	46144	135.034	1.588	0.779	0.934	0.389	1.16	1.618	9.937	0.821
Washington County	Washington, MD	Washington County MD	24	MD	24043	88880	830	259	6541	126	46	534	581	131	876	0.206	1.019	0.122	8.604	0.06	1.468	87.621	9.655	79.466	67.8	28839	318.734	1.641	1.405	1.118	0.779	0.849	1.096	10.266	1.56
Wicomico County	Wicomico, MD	Wicomico County MD	24	MD	24045	51807	532	193	3112	91	30	295	368	113	567	0.286	1.784	0.255	23.678	0.017	2.163	70.845	12.14	79.213	68.4	27985	251.634	1.185	1.113	1.025	0.1	0.432	1.13	9.034	0.903
Worcester County	Worcester, MD	Worcester County MD	24	MD	24047	32084	243	130	2063	54	*	176	170	46	260	0.227	0.758	0.141	15.267	0.004	1.533	81.48	9.742	83.775	63.6	32016	104.899	0.776	0.609	1.033	0.002	0.032	0.98	7.336	0.849
Barnstable County	Barnstable, MA	Barnstable County MA	25	MA	25001	30813	428	142	2554	50	30	213	298	73	448	0.543	0.805	0.067	1.996	0.027	1.425	94.283	7.181	90.518	91.2	41362	561.696	1.391	0.609	0.991	-0.02	1.073	1.613	6.597	1.095
Berkshire County	Berkshire, MA	Berkshire County MA	25	MA	25003	26276	256	158	2261	48	*	173	175	59	270	0.161	1.165	0.147	2.194	0.015	1.926	93.359	10.127	89.761	69.8	34887	139.495	1.48	0.95	0.989	0.486	0.62	1.621	3.531	8.048
Bristol County	Bristol, MA	Bristol County MA	25	MA	25005	100835	1260	538	8191	172	71	792	950	313	1330	0.33	1.665	0.439	2.955	0.045	3.717	89.621	10.437	88.613	89.9	33331	989.754	1.227	1.511	0.948	-0.009	0.557	0.857	8.322	1.56
Dukes County	Dukes, MA	Dukes County MA	25	MA	25007	1613	*	*	171	*	*	*	*	*	*	1.774	0.625	0.064	2.802	0.083	0.989	92.661	6.197	88.442	37.3	44647	154.712	0.888	0.175	0.892	-0.052	1.106	0.689	6.433	0.931
Essex County	Essex, MA	Essex County MA	25	MA	25009	182557	2438	1188	17440	398	129	1501	1847	499	2569	0.348	2.906	2.685	2.247	0.099	9.751	80.053	10.175	88.334	95.3	41053	1507.6	1.816	1.511	0.975	0.641	1.496	0.974	8.158	2.601
Franklin County	Franklin, MA	Franklin County MA	25	MA	25011	13238	99	40	1052	*	*	87	77	*	102	0.313	1.245	0.129	0.982	0.007	2.028	94.136	9.17	90.356	45.4	32081	102.64	1.424	1.089	0.697	0.555	0.874	1.165	4.626	6.378
Hampden County	Hampden, MA	Hampden County MA	25	MA	25013	80643	764	409	6519	142	62	449	574	157	809	0.343	1.553	1.722	7.711	0.419	14.411	72.526	14.844	84.747	90.3	31070	763.329	1.12	1.612	0.09	0.433	0.194	0.949	5.749	4.38
Hampshire County	Hampshire, MA	Hampshire County MA	25	MA	25015	31095	291	119	2468	48	*	184	226	92	320	0.199	3.751	0.311	2.026	0.025	3.171	89.214	8.722	80.659	72.5	30934	295.953	1.658	1.24	1.021	0.497	1.12	1.283	4.982	5.694
Middlesex County	Middlesex, MA	Middlesex County MA	25	MA	25017	401233	5149	2248	37296	985	251	2790	3860	1149	5432	0.173	7.954	0.314	3.77	0.033	4.498	82.056	7.919	91.026	96.7	50692	1840.27	2.228	1.638	1.053	0.71	2.163	1.189	7.911	3.422
Nantucket County	Nantucket, MA	Nantucket County MA	25	MA	25019	936	*	*	65	*	*	*	*	*	*	0	0.938	0.316	8.85	0.069	3.447	86.231	4.573	92.681	79.5	54037	251.768	-0.374	-0.216	-0.412	-4.695	2.047	0.832	5.365	0.985
Norfolk County	Norfolk, MA	Norfolk County MA	25	MA	25021	164381	1942	1007	14360	334	104	1232	1469	462	2056	0.142	7.034	0.199	4.207	0.021	1.993	85.469	5.337	92.604	96.7	51627	1682.12	2.154	1.519	0.696	0.306	2.565	1.17	8.486	2.299
Plymouth County	Plymouth, MA	Plymouth County MA	25	MA	25023	100030	1171	585	8325	182	70	705	891	245	1224	0.249	1.202	0.477	7.129	0.045	2.122	87.609	7.754	89.113	90	39047	756.121	1.568	1.301	0.962	-0.121	1.815	0.748	8.568	1.588
Suffolk County	Suffolk, MA	Suffolk County MA	25	MA	25025	140104	1509	811	12748	274	57	942	1100	359	1600	0.484	7.722	3.562	21.756	0.113	13.072	51.637	15.877	87.331	100	45830	12959.2	0.85	1.776	-1.565	0.06	-0.271	1.68	8.897	2.053
Worcester County	Worcester, MA	Worcester County MA	25	MA	25027	183579	2059	903	13616	331	111	1064	1529	372	2140	0.291	3.448	0.63	2.934	0.072	6.618	84.868	9.704	86.62	80.8	35384	531.981	1.573	1.251	1.018	0.851	1.119	0.77	6.488	4.572
Alcona County	Alcona, MI	Alcona County MI	26	MI	26001	2012	*	*	297	*	*	*	*	*	*	0.635	0.232	0	0.361	0	0.773	97.45	12.794	85.823	1.5	22236	16.441	-1.326	-0.979	-1.401	-1.234	-0.851	-0.141	6.159	9.39
Alger County	Alger, MI	Alger County MI	26	MI	26003	2201	*	*	283	*	*	*	*	*	31	3.689	0.42	0.092	6.281	0.041	0.697	87.09	10.205	81.014	0	20919	10.148	-0.17	-1.261	0.491	-0.454	-0.379	1.236	5.01	12.592
Allegan County	Allegan, MI	Allegan County MI	26	MI	26005	31188	462	184	3423	81	38	224	333	66	476	0.513	0.713	0.116	1.324	0.069	5.877	90.526	9.427	85.958	29.7	27431	137.476	0.906	0.802	0.777	-0.46	1.286	0.318	10.211	4.489
Alpena County	Alpena, MI	Alpena County MI	26	MI	26007	5591	75	53	505	*	*	51	58	*	76	0.413	0.426	0.016	0.381	0	0.595	97.654	13.032	90.234	48.6	26461	51.217	0.502	0.182	0.701	-0.776	0.13	1.301	6.077	9.472
Antrim County	Antrim, MI	Antrim County MI	26	MI	26009	4377	57	34	476	*	*	41	39	*	60	0.951	0.2	0.016	0.388	0.151	1.114	96.241	9.947	84.535	0	27703	50.103	0.278	-0.264	0.671	-0.233	0.281	0.553	8.952	9.362
Arenac County	Arenac, MI	Arenac County MI	26	MI	26011	3858	49	42	415	*	*	*	33	*	50	1.108	0.3	0.046	1.894	0.006	1.276	94.463	14.277	83.113	0	23102	44.307	-0.25	-0.308	0.738	-0.333	-0.486	-0.006	7.857	7.692
Baraga County	Baraga, MI	Baraga County MI	26	MI	26013	1435	*	*	113	*	*	*	*	*	*	11.331	0.321	0.206	6.141	0	0.813	78.621	12.007	81.703	0	20702	9.579	-0.41	-1.159	-0.095	0.057	-0.361	0.368	4.216	16.534
Barry County	Barry, MI	Barry County MI	26	MI	26015	15053	202	102	1760	*	*	83	151	35	208	0.473	0.349	0.007	0.403	0	1.683	96.033	8.753	88.922	19.3	29234	105.65	0.746	0.444	0.755	-0.003	1.486	-0.327	10.211	5.639
Bay County	Bay, MI	Bay County MI	26	MI	26017	32843	606	322	3683	94	63	234	479	125	637	0.569	0.5	0.079	1.282	0.001	3.792	92.564	12.099	88.512	70.9	27658	242.898	1.064	1.09	0.801	-0.177	0.592	0.977	10.211	6.816
Benzie County	Benzie, MI	Benzie County MI	26	MI	26019	2890	30	*	377	*	*	32	*	*	33	1.838	0.206	0.006	0.51	0	1.328	95.168	9.052	83.631	0	25963	53.885	0.268	-0.227	0.839	-0.849	0.353	0.799	10.868	6.378
Berrien County	Berrien, MI	Berrien County MI	26	MI	26021	71574	741	352	6188	133	54	525	543	120	766	0.419	1.343	0.183	15.345	0.084	3.211	78.098	13.565	85.192	69.6	28684	282.646	0.998	0.924	0.882	-0.036	0.303	1.111	10.895	4.544
Branch County	Branch, MI	Branch County MI	26	MI	26023	12254	127	62	936	*	*	96	94	*	130	0.519	0.53	0.09	3.206	0.039	3.337	91.495	11.558	80.467	31.5	23228	88.348	0.949	0.67	0.713	0.864	0.441	0.474	9.362	5.94
Calhoun County	Calhoun, MI	Calhoun County MI	26	MI	26025	53137	946	343	6148	134	56	397	718	145	971	0.642	1.303	0.17	10.722	0.019	3.204	82.053	13.125	85.414	69.7	27601	192.028	1.222	1.048	0.91	0.293	0.44	1.197	9.691	5.886
Cass County	Cass, MI	Cass County MI	26	MI	26027	13999	126	75	1234	34	*	104	92	*	127	0.844	0.647	0.095	5.732	0	2.44	88.476	11.999	87.154	22.7	28255	101.875	0.884	0.868	0.69	0.203	0.838	0.203	10.512	4.873
Charlevoix County	Charlevoix, MI	Charlevoix County MI	26	MI	26029	5194	52	44	500	*	*	48	46	*	54	1.71	0.259	0.008	0.345	0.116	1.058	95.357	10.148	88.888	30.7	30453	61.959	0.759	0.136	0.812	-0.032	0.571	0.96	7.035	9.225
Cheboygan County	Cheboygan, MI	Cheboygan County MI	26	MI	26031	4752	40	33	544	*	*	51	*	*	41	2.257	0.209	0.022	0.264	0.004	0.792	94.862	13.057	85.225	18.6	24580	36.499	-0.167	-0.429	0.686	-0.853	-0.601	0.885	6.324	10.019
Chippewa County	Chippewa, MI	Chippewa County MI	26	MI	26033	5896	82	52	648	*	*	71	51	*	87	12.361	0.539	0.175	5.635	0.015	1.152	76.794	12.632	72.947	55.3	20776	24.853	-0.177	0.015	0.892	-0.466	-0.436	-0.146	3.805	12.647
Clare County	Clare, MI	Clare County MI	26	MI	26035	7399	103	114	984	*	*	71	78	*	107	0.515	0.201	0.013	0.415	0.006	1.084	97.092	16.399	83.237	22.2	22179	53.346	-0.287	-0.068	0.71	-0.702	-0.774	0.262	8.733	8.76
Clinton County	Clinton, MI	Clinton County MI	26	MI	26037	18954	187	151	2095	42	30	99	139	30	190	0.406	0.596	0.016	1.331	0.039	2.529	94.031	6.709	87.106	39.5	29692	123.396	1.276	0.699	0.791	0.324	1.947	0.132	10.731	6.241
Crawford County	Crawford, MI	Crawford County MI	26	MI	26039	2286	*	*	260	*	*	*	*	*	*	0.686	0.377	0.04	1.796	0	1.298	95.145	13.699	82.159	29.9	21650	25.532	-0.04	-0.457	0.652	-0.863	-0.482	1.16	7.09	10.84
Delta County	Delta, MI	Delta County MI	26	MI	26041	10724	86	44	1120	*	*	72	63	*	89	2.157	0.38	0.005	0.143	0.008	0.667	95.417	11.618	89.518	54.8	26077	31.524	0.557	0.181	0.543	-0.204	0.207	1.016	4.927	11.196
Dickinson County	Dickinson, MI	Dickinson County MI	26	MI	26043	6627	83	44	669	*	*	66	63	*	84	0.629	0.527	0.004	0.139	0.011	0.589	97.447	10.477	90.598	72.3	29021	35.055	0.691	0.207	0.663	-0.02	0.346	1.009	5.229	14.18
Eaton County	Eaton, MI	Eaton County MI	26	MI	26045	35467	510	350	4226	78	51	244	376	98	529	0.463	1.48	0.149	5.955	0.022	3.387	87.209	8.671	86.524	60.5	28864	184.424	1.55	0.858	0.809	0.385	1.849	0.78	10.074	5.776
Emmet County	Emmet, MI	Emmet County MI	26	MI	26047	6630	80	35	676	*	*	75	63	*	85	3.203	0.55	0.018	0.511	0.018	0.835	93.789	9.649	86.618	26.3	32709	71.978	0.786	0.041	0.701	-0.273	0.56	1.377	5.311	10.156
Genesee County	Genesee, MI	Genesee County MI	26	MI	26049	171990	4701	1878	20805	645	289	1845	3738	1071	4906	0.549	0.871	0.172	19.983	0.033	2.081	74.385	15.341	85.654	83.8	28130	665.708	1.026	1.066	0.753	0.288	0.473	0.691	9.882	6.625
Gladwin County	Gladwin, MI	Gladwin County MI	26	MI	26051	6753	69	95	834	*	*	62	51	*	74	0.596	0.272	0.022	0.184	0.107	0.92	97.052	13.981	83.921	10.4	21965	51.265	-0.153	-0.077	0.663	-0.382	-0.517	0.148	9.061	7.857
Gogebic County	Gogebic, MI	Gogebic County MI	26	MI	26053	3072	*	*	357	*	*	*	*	*	30	2.296	0.288	0.082	4.21	0	1.01	91.297	13.976	84.861	35.8	22801	14.463	0.289	-0.228	0.701	0.019	-0.573	1.24	4.982	17.465
Grand Traverse Co	Grand Traverse, MI	Grand Traverse County MI	26	MI	26055	18243	157	106	2150	31	*	107	115	40	169	1.042	0.54	0.023	0.736	0.007	1.622	95.106	8.899	85.893	49.4	31600	185.93	1.051	0.507	0.89	-1.03	1.11	1.564	10.156	7.802
Gratiot County	Gratiot, MI	Gratiot County MI	26	MI	26057	10605	134	83	1151	30	*	89	91	*	138	0.59	0.5	0.104	4.036	0.014	4.265	89.789	11.61	77.849	45.6	23322	73.792	0.847	0.442	0.825	0.349	0.626	0.551	11.196	6.378
Hillsdale County	Hillsdale, MI	Hillsdale County MI	26	MI	26059	13788	125	85	1204	*	*	93	73	*	133	0.343	0.413	0.025	0.554	0.002	1.234	96.743	11.03	85.49	24.2	24465	76.321	0.919	0.567	0.745	0.595	0.939	0.152	9.116	6.324
Houghton County	Houghton, MI	Houghton County MI	26	MI	26061	6974	73	46	751	*	*	75	53	*	77	0.52	1.583	0.025	1.108	0.006	0.579	95.558	13.664	81.992	55.8	22064	35.014	-0.016	0.009	0.673	-0.297	-0.384	0.232	5.229	15.22
Huron County	Huron, MI	Huron County MI	26	MI	26063	8636	107	56	711	*	*	94	75	*	110	0.341	0.489	0.006	0.2	0	1.763	96.526	11.52	91.012	11	28548	38.573	0.355	-0.183	0.74	0	0.065	0.702	7.227	7.309
Ingham County	Ingham, MI	Ingham County MI	26	MI	26065	82786	965	742	10003	204	130	540	722	204	1011	0.584	4.285	0.441	10.837	0.066	5.215	76.079	13.759	83.026	86.7	29839	499.232	1.197	1.28	0.857	0.063	0.521	1.025	9.964	6.105
Ionia County	Ionia, MI	Ionia County MI	26	MI	26067	15825	195	113	1716	31	*	110	139	30	207	0.628	0.373	0.14	5.005	0.006	2.499	90.362	9.683	79.358	42.8	22878	109.529	0.716	0.475	0.866	-0.047	1.045	0.003	10.813	5.995
Iosco County	Iosco, MI	Iosco County MI	26	MI	26069	5378	89	75	737	*	*	67	71	*	94	0.778	0.495	0.022	0.514	0.033	1.042	96.141	14.423	87.962	42.7	21555	47.017	-0.325	-0.353	0.656	-0.511	-0.728	0.266	6.625	8.185
Iron County	Iron, MI	Iron County MI	26	MI	26071	2227	*	*	225	*	*	*	*	*	*	0.898	0.222	0.016	1.279	0	0.604	96.377	12.108	88.417	29.4	24264	9.976	-0.043	-0.429	0.433	0.44	-0.549	0.309	3.86	17.082
Isabella County	Isabella, MI	Isabella County MI	26	MI	26073	12647	151	85	1544	32	*	104	109	*	154	2.875	1.793	0.057	2.137	0.047	1.94	89.862	13.993	79.459	49.7	23465	117.301	0.634	0.65	0.811	0.148	0.055	0.529	10.129	7.473
Jackson County	Jackson, MI	Jackson County MI	26	MI	26075	42135	599	367	4749	103	58	284	443	95	616	0.423	0.65	0.153	7.798	0.074	2.233	87.151	12.005	82.385	58.6	26902	227.782	1.184	1.228	0.907	0.309	0.847	0.483	9.526	6.105
Kalamazoo County	Kalamazoo, MI	Kalamazoo County MI	26	MI	26077	69986	884	528	7759	219	74	524	672	151	920	0.431	2.163	0.201	9.741	0.053	2.584	82.853	13.334	85.738	80.1	31719	442.273	1.177	1.316	0.767	0.218	0.722	0.65	10.074	5.229
Kalkaska County	Kalkaska, MI	Kalkaska County MI	26	MI	26079	3543	42	*	408	*	*	*	*	*	42	0.738	0.244	0.006	0.384	0.035	0.849	97.001	12.48	85.486	16.9	20131	30.17	-0.231	-0.288	0.628	-0.557	-0.225	-0.02	8.404	9.828
Kent County	Kent, MI	Kent County MI	26	MI	26081	156312	1972	970	16711	215	133	903	1506	361	2050	0.537	2.093	0.529	8.982	0.101	7.58	78.388	11.383	86.535	85.2	32416	718.242	1.256	1.305	0.81	-0.185	1.056	0.813	9.882	5.749
Keweenaw County	Keweenaw, MI	Keweenaw County MI	26	MI	26083	338	*	*	45	*	*	*	*	*	*	0	0.091	0.045	1.86	0	0.408	97.414	12.477	89.474	0	24399	4.268	-3.669	-1.73	0.418	-5.113	-0.947	-3.729	5.584	16.48
Lake County	Lake, MI	Lake County MI	26	MI	26085	1948	*	*	228	*	*	*	*	*	*	1.119	0.177	0.21	11.119	0.025	1.473	84.395	18.719	76.972	0	21013	19.257	-0.689	-0.446	0.403	-0.962	-1.624	0.771	8.623	7.364
Lapeer County	Lapeer, MI	Lapeer County MI	26	MI	26087	29411	556	285	3167	69	56	464	420	125	583	0.361	0.457	0.022	1.052	0.001	3.362	93.992	8.45	85.765	23.9	28074	139.926	1.08	0.58	0.732	0.084	1.693	0.188	9.335	7.063
Leelanau County	Leelanau, MI	Leelanau County MI	26	MI	26089	2665	*	*	297	*	*	*	*	*	*	3.695	0.257	0.027	0.411	0.014	3.199	91.788	7.124	88.102	5	34429	63.079	0.401	-0.397	0.627	-0.479	1.173	0.292	9.554	6.789
Lenawee County	Lenawee, MI	Lenawee County MI	26	MI	26091	48879	574	292	5327	86	63	382	417	100	601	0.494	0.562	0.178	2.003	0.001	6.977	88.82	8.887	83.489	45.8	28408	133.194	1.158	0.968	0.75	0.589	1.12	0.238	9.636	5.639
Livingston County	Livingston, MI	Livingston County MI	26	MI	26093	57868	632	386	6128	112	61	404	469	162	672	0.435	0.773	0.021	0.572	0.064	1.37	95.844	5.224	85.131	61.2	35780	323.959	1.658	0.883	0.673	0.708	2.635	0.047	9.882	6.187
Luce County	Luce, MI	Luce County MI	26	MI	26095	1092	*	*	128	*	*	*	*	*	*	5.839	0.482	0.438	7.737	0.015	1.109	82.876	13.723	75.971	46.3	19605	7.25	-0.736	-1.197	-0.289	-0.403	-0.902	0.533	3.34	12.647
Mackinac County	Mackinac, MI	Mackinac County MI	26	MI	26097	1757	*	*	191	*	*	*	*	*	*	13.274	0.351	0	0.474	0.026	0.448	81.059	10.331	87.35	22.8	27182	10.367	-0.653	-1.164	0.726	-0.425	-0.819	0.135	3.367	11.333
Macomb County	Macomb, MI	Macomb County MI	26	MI	26099	252563	3702	2450	25829	560	485	2659	2808	661	3841	0.333	2.863	0.039	4.824	0.029	1.728	88.756	8.283	88.389	96.8	34448	1734.96	1.272	1.405	0.708	0.186	1.357	0.212	11.142	5.448
Manistee County	Manistee, MI	Manistee County MI	26	MI	26101	4818	50	32	590	*	*	48	40	*	52	1.224	0.363	0.068	1.634	0.012	2.507	93.332	12.025	83.822	40.8	24165	45.078	0.462	0.327	0.661	-0.805	-0.062	1.296	9.581	6.187
Marquette County	Marquette, MI	Marquette County MI	26	MI	26103	17245	156	109	2358	58	*	149	113	*	163	1.551	0.555	0.02	1.486	0.003	0.672	94.625	11.382	85.15	58.1	25676	36.332	0.443	0.346	0.879	0.019	0.216	0.189	4.955	15.056
Mason County	Mason, MI	Mason County MI	26	MI	26105	7816	103	53	904	*	*	68	74	*	109	0.829	0.261	0.055	0.839	0.003	3.065	93.864	12.506	84.546	34.7	25078	57.844	-0.126	0.271	-0.074	-0.696	-0.034	-0.001	7.966	5.694
Mecosta County	Mecosta, MI	Mecosta County MI	26	MI	26107	10819	101	73	1198	*	*	73	75	*	112	0.632	0.861	0.042	3.753	0.028	1.278	92.004	14.195	77.086	29	20920	75.261	0.144	0.348	0.771	-0.321	-0.39	0.322	9.28	7.911
Menominee County	Menominee, MI	Menominee County MI	26	MI	26109	5576	49	*	552	*	*	45	37	*	51	2.264	0.262	0	0.258	0	0.679	95.817	11.591	89.608	36.5	23592	22.957	0.03	0.686	0.693	-0.166	0.081	-0.891	6.269	11.607
Midland County	Midland, MI	Midland County MI	26	MI	26111	29906	301	244	3685	72	58	237	233	75	317	0.339	1.725	0.045	1.181	0.007	1.607	94.291	10.044	88.563	54.7	35030	159.899	1.199	1.137	0.673	-0.119	1.215	0.669	10.567	6.57
Missaukee County	Missaukee, MI	Missaukee County MI	26	MI	26113	3366	*	*	361	*	*	*	*	*	*	0.491	0.268	0.013	0.471	0	1.354	96.605	13.195	83.462	0	20710	26.275	-0.213	-0.296	0.669	-0.956	-0.214	0.31	7.939	9.472
Monroe County	Monroe, MI	Monroe County MI	26	MI	26115	96252	2104	675	10062	231	106	876	1647	293	2149	0.276	0.631	0.082	2.064	0.001	2.265	93.529	8.745	87.456	62.9	30320	277.983	1.528	1.182	0.834	0.857	1.532	0.365	10.594	4.845
Montcalm County	Montcalm, MI	Montcalm County MI	26	MI	26117	15662	169	119	1627	*	*	100	124	*	173	0.698	0.286	0.069	2.207	0.112	2.408	93.214	10.954	82.014	17.2	21269	88.933	0.548	0.245	0.77	0.02	0.583	0.245	10.156	6.652
Montmorency Count	Montmorency, MI	Montmorency County MI	26	MI	26119	2413	33	36	308	*	*	35	*	*	34	0.419	0.086	0	0.4	0	0.657	97.962	13.555	86.978	0	20904	18.465	-0.728	-0.75	0.737	-1.013	-1.214	0.391	6.515	10.868
Muskegon County	Muskegon, MI	Muskegon County MI	26	MI	26121	52129	750	409	6524	101	67	397	547	134	771	0.83	0.47	0.162	13.849	0.013	3.58	79.366	15.145	83.919	73.9	25406	348.425	0.712	1.075	0.52	-0.605	0.494	0.601	8.65	4.982
Newaygo County	Newaygo, MI	Newaygo County MI	26	MI	26123	12484	151	79	1348	*	*	88	104	*	151	0.782	0.307	0.076	1.249	0.018	4.283	92.227	12.958	84.519	17.2	22697	59.87	-0.371	0.148	-1.395	-0.565	0.236	-0.258	9.116	6.324
Oakland County	Oakland, MI	Oakland County MI	26	MI	26125	465656	6130	3751	44265	896	646	4565	4684	1353	6436	0.273	5.1	0.143	11.341	0.029	2.476	79.27	7.739	89.816	94.9	50991	1389.38	1.862	1.405	0.784	0.457	2.054	0.853	10.485	6.241
Oceana County	Oceana, MI	Oceana County MI	26	MI	26127	6296	62	54	752	*	*	42	50	*	65	1.098	0.306	0.06	0.549	0.095	13	84.03	15.221	80.246	0	22696	53.854	-0.147	-0.207	0.685	-0.554	-0.402	0.288	7.857	5.694
Ogemaw County	Ogemaw, MI	Ogemaw County MI	26	MI	26129	4585	72	49	536	*	*	48	56	*	75	0.63	0.456	0.005	0.351	0.014	1.186	96.295	15.311	84.201	0	20709	37.683	-0.378	-0.436	0.731	-0.622	-0.979	0.508	6.816	9.362
Ontonagon County	Ontonagon, MI	Ontonagon County MI	26	MI	26131	1481	*	*	154	*	*	*	*	*	*	0.783	0.239	0	0.398	0.013	0.769	97.108	11.356	89.931	0	23860	5.01	-0.312	-1.244	-0.254	0.048	-0.625	1.088	5.393	15.823
Osceola County	Osceola, MI	Osceola County MI	26	MI	26133	8793	82	68	913	*	*	48	56	*	86	0.516	0.231	0.008	0.537	0.017	1.023	96.645	13.954	85.022	11.1	21775	40.084	-0.097	-0.239	0.736	-0.714	-0.244	0.387	8.24	8.842
Oscoda County	Oscoda, MI	Oscoda County MI	26	MI	26135	1267	*	*	174	*	*	*	*	*	*	0.899	0.043	0	0.31	0.011	1.08	96.801	14.987	85.837	0	18238	15.391	-0.751	-0.853	0.648	-0.738	-1.268	0.319	6.762	10.84
Otsego County	Otsego, MI	Otsego County MI	26	MI	26137	6655	53	44	709	*	*	75	38	*	55	0.628	0.538	0	0.347	0.008	0.763	96.757	9.811	86.876	33.4	25410	45.463	0.614	-0.114	0.678	-0.476	0.442	1.347	6.762	11.99
Ottawa County	Ottawa, MI	Ottawa County MI	26	MI	26139	75931	934	399	7580	140	64	407	710	144	971	0.422	2.386	0.113	1.115	0.026	7.179	87.669	7.406	85.534	76.2	29720	464.9	1.143	1.175	0.933	-0.483	1.647	0.169	9.499	4.572
Presque Isle Coun	Presque Isle, MI	Presque Isle County MI	26	MI	26141	3143	34	*	323	*	*	33	*	*	34	0.594	0.189	0.007	0.58	0.021	0.531	97.616	11.1	89.354	21.4	22004	20.397	-0.204	-0.708	0.694	-0.77	-0.593	0.974	6.543	10.266
Roscommon County	Roscommon, MI	Roscommon County MI	26	MI	26143	6426	89	68	816	*	*	83	68	*	92	0.598	0.326	0	0.479	0.023	0.873	97.257	14.558	84.255	43.6	22476	47.498	-0.371	-0.137	0.663	-1.238	-0.846	0.609	7.035	9.609
Saginaw County	Saginaw, MI	Saginaw County MI	26	MI	26145	63808	949	821	6329	114	162	586	723	143	981	0.467	0.923	0.419	18.828	0.037	6.277	71.651	15.315	84.538	69.5	26416	250.028	0.766	1.132	-0.039	-0.052	0.247	0.821	10.95	6.46
St. Clair County	St. Clair, MI	St. Clair County MI	26	MI	26147	53646	836	437	5848	117	105	621	597	137	868	0.517	0.494	0.091	2.123	0.02	2.3	93.265	10.222	87.673	62.2	29374	232.347	0.66	0.801	-1.514	0.105	1.111	0.577	9.472	6.05
St. Joseph County	St. Joseph, MI	St. Joseph County MI	26	MI	26149	23311	182	98	1733	38	*	144	124	36	190	0.435	0.596	0.114	2.559	0.01	5.112	89.99	12.398	85.644	44	25267	123.301	0.597	0.915	-1.516	0.877	0.526	0.321	10.047	5.229
Sanilac County	Sanilac, MI	Sanilac County MI	26	MI	26151	11081	152	90	1134	*	*	129	116	*	160	0.337	0.259	0.009	0.471	0.002	2.697	95.463	12.838	86.41	13.4	25809	43.7	0.509	-0.093	0.827	0.337	0.483	0.294	7.884	7.336
Schoolcraft Count	Schoolcraft, MI	Schoolcraft County MI	26	MI	26153	1608	*	*	137	*	*	*	*	*	*	5.477	0.451	0.068	1.904	0	0.8	89.08	12.858	83.626	41.2	22878	6.938	-0.542	-0.72	-1.171	-0.387	-0.816	0.961	3.723	11.169
Shiawassee County	Shiawassee, MI	Shiawassee County MI	26	MI	26155	23216	362	228	2957	94	37	209	250	64	374	0.431	0.279	0.015	0.289	0.018	1.831	96.19	10.317	87.897	45.5	24476	131.92	0.839	0.752	0.854	0.214	0.978	-0.05	10.348	6.57
Tuscola County	Tuscola, MI	Tuscola County MI	26	MI	26157	18474	308	178	1946	38	49	189	237	64	326	0.61	0.344	0.026	1.19	0.015	2.304	94.688	10.751	86.688	20	22667	68.974	0.67	0.29	0.739	0.019	0.886	0.233	9.198	6.898
Van Buren County	Van Buren, MI	Van Buren County MI	26	MI	26159	22550	247	146	2360	43	*	222	173	36	259	0.896	0.386	0.172	4.864	0.017	8.105	83.959	14.002	83.486	27.1	25038	128.775	0.737	0.703	0.604	-0.046	0.593	0.451	10.621	4.544
Washtenaw County	Washtenaw, MI	Washtenaw County MI	26	MI	26161	159927	2048	891	18401	381	169	901	1548	574	2207	0.376	7.638	0.18	12.145	0.048	2.657	74.781	10.507	82.931	82.5	39528	492.32	1.874	1.291	0.899	1.018	1.368	1.228	10.375	5.53
Wayne County	Wayne, MI	Wayne County MI	26	MI	26163	549851	8349	6340	52006	949	824	6009	6296	1362	8635	0.386	2.162	0.319	41.818	0.04	3.874	49.876	18.429	86.743	99.3	30006	3146.4	1.103	1.701	0.887	0.557	0.108	0.404	12.291	4.736
Wexford County	Wexford, MI	Wexford County MI	26	MI	26165	12546	110	73	1274	*	*	100	72	*	114	0.673	0.479	0.013	0.343	0.01	1.045	96.58	13.082	84.715	36.6	23920	55.846	0.346	0.812	0.757	-1.503	0.062	0.869	9.225	8.596
Aitkin County	Aitkin, MN	Aitkin County MN	27	MN	27001	822	*	*	60	*	*	*	*	*	*	2.146	0.206	0.031	0.318	0.025	0.499	96.301	11.297	83.058	0	24215	8.589	-0.281	-1.009	1.03	0.092	-0.561	0.186	8.623	17.876
Anoka County	Anoka, MN	Anoka County MN	27	MN	27003	50660	343	259	4586	131	*	262	260	59	359	0.759	2.991	0.06	2.65	0.048	2.029	89.596	5.591	87.707	85.7	34188	783.863	1.633	1.228	1.113	0.035	2.304	0.286	13.222	13.523
Becker County	Becker, MN	Becker County MN	27	MN	27005	2528	*	*	200	*	*	*	*	*	*	7.348	0.49	0.019	0.343	0	0.745	89.059	10.84	83.173	24.3	27617	24.389	0.666	-0.43	1.027	0.471	0.102	1.244	11.087	19.327
Beltrami County	Beltrami, MN	Beltrami County MN	27	MN	27007	3235	*	*	261	*	*	*	*	*	*	20.008	0.897	0.014	0.471	0.026	0.715	76.204	15.356	77.463	31.5	24926	17.705	0.315	-0.425	0.989	-0.173	-0.203	1.11	9.417	20.504
Benton County	Benton, MN	Benton County MN	27	MN	27009	6775	*	*	508	*	*	*	*	*	*	0.533	1.354	0.021	1.273	0.021	1.234	94.64	7.31	84.275	59.1	28371	98.44	0.961	0.316	1.009	0.736	1.165	0.029	12.237	15.932
Big Stone County	Big Stone, MN	Big Stone County MN	27	MN	27011	618	*	*	39	*	*	*	*	*	*	0.589	0.464	0.018	0.179	0	0.286	98.447	9.3	88.718	0	28362	10.523	0.59	-0.799	1.023	0.933	0.029	1.114	13.852	15.795
Blue Earth County	Blue Earth, MN	Blue Earth County MN	27	MN	27013	9846	82	33	1080	30	*	51	63	*	84	0.282	2.062	0.026	1.697	0.068	1.766	93.33	10.164	84.144	63.1	30826	81.582	1.592	0.66	0.987	0.807	0.807	1.767	11.963	13.359
Brown County	Brown, MN	Brown County MN	27	MN	27015	4028	*	*	290	*	*	*	*	*	*	0.082	0.478	0.075	0.172	0.011	2.089	96.783	6.984	90.595	62.6	30757	41.897	1.339	-0.025	0.996	1.018	1.046	1.31	12.592	14.208
Carlton County	Carlton, MN	Carlton County MN	27	MN	27017	3867	*	*	302	*	*	*	*	*	*	5.396	0.476	0.051	1.115	0.006	0.823	90.969	7.991	83.008	36.7	26262	39.851	0.743	-0.019	1.033	0.272	0.588	0.699	6.269	17.465
Carver County	Carver, MN	Carver County MN	27	MN	27019	18362	82	55	1437	*	*	79	59	*	84	0.224	2.149	0.072	0.938	0	3.009	92.895	4.044	82.917	77.3	42599	259.947	1.885	0.612	1.06	0.551	2.948	0.523	13.551	14.098
Cass County	Cass, MN	Cass County MN	27	MN	27021	1289	*	*	114	*	*	*	*	*	*	10.601	0.323	0	0.148	0.018	0.748	87.006	11.788	82.85	0	28673	14.115	0.136	-1.017	1.027	-0.052	-0.144	1.01	10.32	18.478
Chippewa County	Chippewa, MN	Chippewa County MN	27	MN	27023	1124	*	*	61	*	*	*	*	*	*	1.027	0.419	0.024	0.213	0	3.239	94.589	8.231	91.097	48.3	29500	21.202	0.774	-0.601	0.328	1.024	0.618	1.1	13.523	15.193
Chisago County	Chisago, MN	Chisago County MN	27	MN	27025	6998	56	*	673	*	*	*	39	*	60	0.565	1.342	0.079	0.993	0.052	1.417	94.796	5.471	81.528	35.5	29416	122.029	1.151	0.162	1.01	0.356	1.932	0.18	11.525	14.591
Clay County	Clay, MN	Clay County MN	27	MN	27027	6581	30	*	614	*	*	38	*	*	32	1.546	1.062	0.036	0.696	0.057	3.162	92.356	9.182	81.667	70	26976	54.299	1.139	0.362	1.075	0.855	0.779	0.753	12.839	18.861
Clearwater County	Clearwater, MN	Clearwater County MN	27	MN	27029	638	*	*	61	*	*	*	*	*	*	9.174	0.332	0	0.273	0.012	0.723	88.266	12.315	82.114	0	21988	8.251	-0.235	-1.332	0.963	0.169	-0.54	0.574	9.882	20.394
Cook County	Cook, MN	Cook County MN	27	MN	27031	139	*	*	*	*	*	*	*	*	*	7.429	0.339	0.038	0.301	0	0.959	89.393	7.053	87.248	0	30670	3.768	0.09	-1.56	1.014	0.761	-0.31	0.965	4.325	21.571
Cottonwood County	Cottonwood, MN	Cottonwood County MN	27	MN	27033	1069	*	*	62	*	*	*	*	*	*	0.334	2.341	0.017	1.154	0.059	3.177	92.534	9.088	87.76	34.6	28874	17.407	0.694	-1.054	1.013	1.114	0.448	1.071	12.456	14.016
Crow Wing County	Crow Wing, MN	Crow Wing County MN	27	MN	27035	7187	32	*	583	*	*	33	*	*	33	0.887	0.353	0.019	0.463	0.003	0.838	96.694	8.975	84.338	37.5	26264	62.78	0.914	-0.09	1.008	0.18	0.367	1.553	10.375	17.629
Dakota County	Dakota, MN	Dakota County MN	27	MN	27037	91301	613	404	8566	232	36	517	461	136	652	0.421	3.758	0.114	3.334	0.083	3.387	87.14	5.119	88.722	93.9	40788	705.303	2.018	1.223	1.011	0.683	2.587	0.603	12.592	13.633
Dodge County	Dodge, MN	Dodge County MN	27	MN	27039	9202	*	*	696	*	*	35	*	*	31	0.207	0.61	0.026	0.289	0	3.126	95.185	5.683	85.626	31.1	32137	45.01	0.89	-0.52	0.053	0.624	1.719	0.63	9.773	14.399
Douglas County	Douglas, MN	Douglas County MN	27	MN	27041	3809	*	*	298	*	*	*	*	*	*	0.277	0.453	0.009	0.266	0.006	0.705	97.906	7.566	87.08	42.4	29526	57.1	0.847	-0.404	1.041	0.746	0.729	0.839	12.456	17.465
Faribault County	Faribault, MN	Faribault County MN	27	MN	27043	3016	*	*	232	*	*	*	*	*	*	0.243	0.428	0.026	0.326	0.026	3.74	94.911	8.49	88.461	21.5	29330	20.36	0.927	-0.435	1.008	0.814	0.7	1.084	11.224	12.976
Fillmore County	Fillmore, MN	Fillmore County MN	27	MN	27045	7463	*	*	550	*	*	*	*	*	*	0.103	0.174	0.009	0.235	0	0.643	98.598	8.184	89.147	0	27887	24.194	0.885	-0.718	1.007	0.807	0.865	1.074	9.636	13.249
Freeborn County	Freeborn, MN	Freeborn County MN	27	MN	27047	7508	31	*	561	*	*	30	*	*	31	0.25	0.597	0.066	0.519	0.025	6.04	91.98	8.573	90.595	55.9	27488	43.844	0.977	0.198	0.058	0.857	0.776	0.991	10.238	14.098
Goodhue County	Goodhue, MN	Goodhue County MN	27	MN	27049	10696	57	35	841	*	*	43	49	*	64	1.09	0.679	0.033	0.837	0.007	1.484	95.237	5.93	89.324	49	32524	60.562	1.544	0.444	1.013	0.529	1.655	1.147	10.649	13.797
Grant County	Grant, MN	Grant County MN	27	MN	27051	353	*	*	41	*	*	*	*	*	*	0.294	0.212	0	0.245	0	0.736	98.169	8.303	89.67	0	26988	10.645	0.021	-1.181	0.03	0.947	0.482	-0.058	13.332	17.383
Hennepin County	Hennepin, MN	Hennepin County MN	27	MN	27053	191934	1306	960	18352	594	80	932	1007	295	1391	1.052	5.389	0.215	9.961	0.067	4.749	76.53	9.211	90.24	97.7	48045	2088.57	1.882	1.519	1.047	0.443	1.508	1.249	13.934	13.578
Houston County	Houston, MN	Houston County MN	27	MN	27055	4916	*	*	302	*	*	*	*	*	*	0.191	0.432	0.03	0.468	0	0.598	97.838	6.817	91.317	43.7	30088	34.859	0.606	-0.182	0.99	0.428	1.215	-0.277	11.169	11.881
Hubbard County	Hubbard, MN	Hubbard County MN	27	MN	27057	1901	*	*	183	*	*	*	*	*	*	2.186	0.318	0	0.196	0	0.727	95.798	9.979	83.601	17.5	25012	20.141	0.467	-0.598	0.977	0.244	0.073	1.09	10.238	19.053
Isanti County	Isanti, MN	Isanti County MN	27	MN	27059	3633	*	*	311	*	*	*	*	*	*	0.547	0.575	0.014	0.438	0.016	1.089	96.336	6.493	81.716	26.6	28400	90.507	0.999	-0.066	0.982	0.03	1.762	0.422	11.306	15.111
Itasca County	Itasca, MN	Itasca County MN	27	MN	27061	5081	39	32	516	*	*	39	*	*	40	3.552	0.28	0.011	0.201	0.002	0.51	94.183	9.976	87.224	19.4	25391	16.766	0.533	-0.523	1.009	-0.053	0.257	1.216	8.404	19.71
Jackson County	Jackson, MN	Jackson County MN	27	MN	27063	1131	*	*	75	*	*	*	*	*	*	0.107	1.7	0	0.16	0	2.323	95.567	7.495	87.929	29.2	28919	15.343	0.456	-0.481	-1.428	0.909	0.88	0.827	12.346	13.551
Kanabec County	Kanabec, MN	Kanabec County MN	27	MN	27065	1100	*	*	69	*	*	*	*	*	*	1.053	0.486	0.037	0.193	0.006	0.909	96.213	8.981	84.51	20.6	24505	30.482	0.456	-0.359	0.993	0.283	0.415	0.431	9.554	16.452
Kandiyohi County	Kandiyohi, MN	Kandiyohi County MN	27	MN	27067	3020	*	*	212	*	*	*	*	*	*	0.384	0.42	0.252	0.469	0.087	8.279	89.777	9.186	87.427	54	30800	51.611	1.28	0.144	1.025	1.023	0.74	1.289	13.332	15.905
Kittson County	Kittson, MN	Kittson County MN	27	MN	27069	659	*	*	54	*	*	*	*	*	*	0.353	0.415	0	0.166	0	1.328	97.427	8.382	93.154	0	27731	3.981	-0.419	-1.496	0.026	0.662	0.103	-0.347	10.074	22.447
Koochiching Count	Koochiching, MN	Koochiching County MN	27	MN	27071	674	*	*	63	*	*	*	*	*	*	2.323	0.224	0.007	0.339	0.065	0.714	95.282	10.56	88.834	54.3	29661	4.229	0.655	-0.321	1.069	0.105	-0.001	1.477	8.048	20.641
Lac qui Parle Cou	Lac qui Parle, MN	Lac qui Parle County MN	27	MN	27073	583	*	*	41	*	*	*	*	*	*	0.309	0.335	0	0.168	0	0.206	98.878	7.349	92.47	0	27959	9.294	0.66	-1.017	0.981	0.973	0.76	0.736	14.071	15.083
Lake County	Lake, MN	Lake County MN	27	MN	27075	1206	*	*	106	*	*	*	*	*	*	0.633	0.178	0.018	0.098	0.009	0.526	98.048	7.577	88.929	30.9	31542	5.03	0.58	-0.583	0.992	0.349	0.286	1.074	4.134	20.723
Lake of the Woods	Lake of the Woods, MN	Lake of the Woods County MN	27	MN	27077	1067	*	*	127	*	*	*	*	*	*	1.499	0.318	0.023	0.272	0	0.636	96.753	8.22	87.693	0	23559	2.99	-0.293	-1.9	0.015	-0.082	-0.241	1.325	9.171	21.872
Le Sueur County	Le Sueur, MN	Le Sueur County MN	27	MN	27079	2917	*	*	279	*	*	*	*	*	*	0.331	0.427	0.029	0.151	0.026	3.953	94.57	6.663	86.608	36.1	29289	62.526	0.959	-0.173	1.011	0.676	1.372	0.319	12.1	14.125
Lincoln County	Lincoln, MN	Lincoln County MN	27	MN	27081	871	*	*	43	*	*	*	*	*	*	0.324	0.275	0	0.049	0	0.939	98.398	7.996	87.585	0	27657	10.662	0.069	-1.087	-1.475	0.823	0.495	0.839	12.592	15.521
Lyon County	Lyon, MN	Lyon County MN	27	MN	27083	7228	*	*	421	*	*	35	*	*	*	0.348	2.048	0.077	0.757	0.008	3.935	92.369	8.355	88.839	49.6	30209	35.09	1.103	-0.238	0.984	1.002	0.709	1.238	12.866	14.563
McLeod County	McLeod, MN	McLeod County MN	27	MN	27085	5429	*	*	476	*	*	*	*	*	30	0.274	0.649	0.039	0.271	0.08	4.355	93.819	5.977	87.958	53.1	29369	75.16	1.394	0.171	1.012	0.643	1.463	1.111	12.948	14.81
Mahnomen County	Mahnomen, MN	Mahnomen County MN	27	MN	27087	65	*	*	*	*	*	*	*	*	*	28.774	0.098	0	0.197	0.039	1.614	61.7	15.45	84.983	0	21318	9.007	-0.726	-1.486	-1.373	0.347	-0.57	0.471	10.621	19.929
Marshall County	Marshall, MN	Marshall County MN	27	MN	27089	695	*	*	69	*	*	*	*	*	*	0.369	0.349	0.01	0.12	0	3.475	95.367	8.577	87.678	0	26019	5.174	-0.67	-1.416	0.024	0.753	0.135	-1.214	10.348	21.517
Martin County	Martin, MN	Martin County MN	27	MN	27091	4450	*	*	381	*	*	*	*	*	*	0.157	0.546	0.014	0.328	0.01	2.205	96.45	9.651	90.795	47	31807	28.42	1.11	-0.035	0.976	0.93	0.663	1.171	11.799	13.359
Meeker County	Meeker, MN	Meeker County MN	27	MN	27093	2297	*	*	188	*	*	*	*	*	*	0.18	0.498	0.021	0.271	0.004	2.457	96.421	7.256	87.254	28.5	26787	38.071	0.937	-0.082	1.059	0.78	0.929	0.532	13.359	15.604
Mille Lacs County	Mille Lacs, MN	Mille Lacs County MN	27	MN	27095	2794	*	*	206	*	*	*	*	*	*	4.697	0.239	0.004	0.411	0.016	1.017	92.727	8.577	80.713	17.9	23761	46.099	0.661	-0.227	1.016	0.379	0.457	0.74	10.293	16.699
Morrison County	Morrison, MN	Morrison County MN	27	MN	27097	7472	30	38	565	*	*	42	*	*	33	0.318	0.297	0.009	0.303	0.015	0.731	97.834	9.003	86.473	28.9	24657	29.228	0.864	-0.004	1.031	0.609	0.443	0.915	11.799	16.671
Mower County	Mower, MN	Mower County MN	27	MN	27099	10311	35	*	788	*	*	36	*	*	45	0.228	1.58	0.11	1.015	0.003	5.785	90.512	9.111	89.269	61.2	30297	53.723	1.239	0.103	1.006	0.755	0.71	1.463	9.088	14.153
Murray County	Murray, MN	Murray County MN	27	MN	27101	1063	*	*	54	*	*	*	*	*	*	0.256	0.278	0.067	0.145	0	1.857	97.009	7.304	89.172	0	29192	11.943	0.476	-1.016	0.054	0.977	0.642	0.831	12.373	14.372
Nicollet County	Nicollet, MN	Nicollet County MN	27	MN	27103	4589	*	*	497	*	*	*	*	*	*	0.25	1.297	0.036	1.236	0	2.154	94.56	6.922	83.347	72	29561	71.85	1.116	0.409	0.975	0.796	1.573	-0.093	12.291	14.043
Nobles County	Nobles, MN	Nobles County MN	27	MN	27105	2380	*	*	140	*	*	*	*	*	*	0.488	3.843	0.181	1.216	0.063	12.683	81.018	9.64	87.44	53.5	28329	28.748	0.939	-0.201	0.985	0.884	0.383	1.187	11.908	13.77
Norman County	Norman, MN	Norman County MN	27	MN	27107	381	*	*	30	*	*	*	*	*	*	2.526	0.353	0.099	0.141	0	3.402	92.294	9.428	89.513	0	26669	7.396	-0.122	-1.142	0.032	0.748	0.38	-0.23	12.483	19.518
Olmsted County	Olmsted, MN	Olmsted County MN	27	MN	27109	81958	374	234	6806	204	30	356	290	165	438	0.285	5.079	0.062	3.262	0.047	2.561	87.637	6.874	86.944	80.6	38283	220.344	1.658	0.405	1.001	0.655	1.714	1.348	9.609	13.687
Otter Tail County	Otter Tail, MN	Otter Tail County MN	27	MN	27111	5447	*	*	385	*	*	*	*	*	*	0.545	0.438	0.01	0.387	0.069	1.605	96.446	8.864	86.482	22.8	26719	28.695	0.634	-0.435	1.052	0.716	0.072	0.995	12.045	18.259
Pennington County	Pennington, MN	Pennington County MN	27	MN	27113	1069	*	*	90	*	*	*	*	*	*	1.381	0.753	0.015	0.244	0.044	1.484	95.393	8.977	87.434	67.5	31225	22.45	0.625	-0.628	1.022	0.55	0.2	1.16	10.539	20.969
Pine County	Pine, MN	Pine County MN	27	MN	27115	1821	*	*	144	*	*	*	*	*	*	2.721	0.345	0.032	1.526	0.004	1.65	93.086	10.215	80.122	11.4	24189	20.101	0.084	-0.621	1.05	0.262	-0.007	0.09	8.349	16.507
Pipestone County	Pipestone, MN	Pipestone County MN	27	MN	27117	943	*	*	58	*	*	*	*	*	*	1.388	0.574	0.01	0.219	0.021	0.553	96.774	8.31	92.076	41.9	29402	20.111	0.815	-0.298	1.007	0.886	0.494	0.806	12.154	14.481
Polk County	Polk, MN	Polk County MN	27	MN	27119	1995	*	*	146	*	*	*	*	*	*	1.282	0.395	0.103	0.482	0.035	4.264	92.481	10.352	85.538	49	26366	15.613	0.745	-0.126	0.048	0.913	0.394	1.029	11.443	20.504
Pope County	Pope, MN	Pope County MN	27	MN	27121	838	*	*	45	*	*	*	*	*	*	0.24	0.053	0.018	0.232	0.303	0.445	98.628	8.203	87.744	0	29804	16.229	0.602	-0.839	1.02	0.793	0.479	0.819	13.332	16.507
Ramsey County	Ramsey, MN	Ramsey County MN	27	MN	27123	70234	535	348	6835	205	*	414	412	116	566	0.897	9.364	0.301	8.787	0.077	5.277	72.922	10.655	89.611	99.9	38885	3326.18	1.576	1.667	1.005	-0.162	1.092	1.19	13.989	13.003
Red Lake County	Red Lake, MN	Red Lake County MN	27	MN	27125	146	*	*	*	*	*	*	*	*	*	1.306	0.093	0	0.21	0	1.026	97.295	8.697	91.14	0	21970	9.685	0.075	-1.411	0.708	0.586	0.098	0.643	11.169	20.668
Redwood County	Redwood, MN	Redwood County MN	27	MN	27127	2654	*	*	139	*	*	*	*	*	*	3.685	1.321	0	0.247	0.364	0.957	92.84	7.783	89.896	31	27751	17.601	0.94	-0.712	1.024	1.241	0.923	0.817	12.757	14.344
Renville County	Renville, MN	Renville County MN	27	MN	27129	1740	*	*	90	*	*	*	*	*	*	0.754	0.251	0	0.066	0.042	5.575	92.947	9.023	91.15	0	26986	15.991	0.483	-0.896	0.06	1.14	0.824	0.415	12.894	14.892
Rice County	Rice, MN	Rice County MN	27	MN	27131	8257	47	30	758	39	*	37	35	*	51	0.51	1.63	0.118	1.708	0.108	6.409	88.677	6.831	77.349	68.9	26528	126.539	1.397	0.483	1.012	0.708	1.376	0.864	11.771	14.18
Rock County	Rock, MN	Rock County MN	27	MN	27133	1770	*	*	111	*	*	*	*	*	*	0.491	0.877	0.042	0.522	0.01	1.002	97.025	7.37	91.325	46.2	28457	19.656	0.654	-0.302	0.711	0.871	1.054	-0.055	12.127	13.14
Roseau County	Roseau, MN	Roseau County MN	27	MN	27135	5256	41	38	403	*	*	36	32	*	41	1.766	1.883	0.006	0.159	0	0.368	95.26	5.905	90.679	16.5	28413	9.518	0.132	-1.357	1.032	0.193	0.694	0.255	9.006	22.393
St. Louis County	St. Louis, MN	St. Louis County MN	27	MN	27137	29277	233	171	2826	100	*	160	180	37	243	2.144	0.728	0.034	0.969	0.042	0.707	94.122	10.074	88.619	63.4	31032	31.656	0.614	0.585	-1.502	0.32	0.234	1.41	5.174	20.285
Scott County	Scott, MN	Scott County MN	27	MN	27139	28473	143	112	2346	45	*	144	104	*	148	0.775	4.349	0.07	1.559	0.096	3.103	88.594	4.125	77.705	72.7	34225	370.116	1.979	0.868	1.028	0.528	2.879	0.641	13.058	13.824
Sherburne County	Sherburne, MN	Sherburne County MN	27	MN	27141	12918	53	47	1039	*	*	90	40	*	57	0.443	0.903	0.029	0.988	0.032	1.521	95.245	4.803	78.121	43.6	27337	202.883	1.614	0.489	1.027	0.614	2.521	0.313	12.209	15.001
Sibley County	Sibley, MN	Sibley County MN	27	MN	27143	1714	*	*	132	*	*	*	*	*	*	0.341	0.446	0.039	0.112	0	5.581	93.099	7.682	89.265	0	26255	25.349	0.428	-0.479	0.05	0.958	1.19	-0.376	12.538	14.618
Stearns County	Stearns, MN	Stearns County MN	27	MN	27145	20426	77	61	1541	40	*	85	58	*	84	0.302	1.85	0.064	1.392	0.034	1.564	93.926	8.465	83.836	56.4	28877	110.901	1.573	0.622	1.062	1.041	1.172	1.148	13.003	15.987
Steele County	Steele, MN	Steele County MN	27	MN	27147	8301	42	62	834	*	*	*	31	*	45	0.134	0.884	0.034	1.828	0.014	3.936	92.541	7.109	88.662	66.2	30449	85.593	1.397	0.053	1.003	0.846	1.463	1.085	10.731	14.317
Stevens County	Stevens, MN	Stevens County MN	27	MN	27149	441	*	*	41	*	*	*	*	*	*	1.007	1.278	0.04	1.087	0	0.906	95.199	7.841	85.254	48.4	29419	17.085	0.312	-0.897	0.028	0.958	0.567	0.373	13.66	16.616
Swift County	Swift, MN	Swift County MN	27	MN	27151	1428	*	*	134	*	*	*	*	*	*	0.558	2.683	0.139	3.415	0.444	2.518	89.998	7.806	79.239	52.4	22976	14.585	0.6	-0.632	1.016	0.987	0.661	0.28	13.77	15.604
Todd County	Todd, MN	Todd County MN	27	MN	27153	3658	*	*	239	*	*	*	*	*	*	0.605	0.454	0	0.166	0.004	2.852	95.302	10.78	84.554	21.7	22121	25.259	0.095	-0.779	0.717	0.617	0.026	0.139	12.237	17.082
Traverse County	Traverse, MN	Traverse County MN	27	MN	27155	347	*	*	*	*	*	*	*	*	*	3.642	0.413	0	0	0.077	1.188	94.446	10.333	88.866	0	25925	6.226	-0.533	-1.282	-1.341	0.855	0.103	-0.306	13.386	16.945
Wabasha County	Wabasha, MN	Wabasha County MN	27	MN	27157	7634	*	*	517	*	*	*	*	*	32	0.351	0.621	0.009	0.266	0	1.697	96.853	6.208	88.976	34.6	30531	41.845	1.263	-0.119	1.029	0.487	1.341	1.268	10.758	12.811
Wadena County	Wadena, MN	Wadena County MN	27	MN	27159	1478	*	*	105	*	*	*	*	*	*	0.581	0.206	0.015	0.544	0.007	0.882	97.589	11.711	85.474	32.8	23856	24.743	0.237	-0.824	1.033	0.28	-0.07	0.769	11.196	18.04
Waseca County	Waseca, MN	Waseca County MN	27	MN	27161	3927	*	*	366	*	*	*	*	*	*	0.669	0.69	0.042	2.444	0.047	2.922	92.979	7.473	86.238	50.1	27232	44.338	0.775	-0.05	-1.336	0.907	1.374	0.725	11.443	13.961
Washington County	Washington, MN	Washington County MN	27	MN	27163	43071	302	183	4249	131	*	274	226	66	322	0.43	3.589	0.084	2.671	0.067	2.187	89.513	4.67	87.499	82	41351	603.617	2.028	1.237	1.016	0.417	2.91	0.48	12.784	13.277
Watonwan County	Watonwan, MN	Watonwan County MN	27	MN	27165	2980	*	*	192	*	*	*	*	*	*	0.386	0.966	0.193	0.299	0.018	16.637	81.238	8.745	87.401	39.2	28994	25.088	0.62	-0.35	1.064	0.858	0.526	0.281	12.346	13.633
Wilkin County	Wilkin, MN	Wilkin County MN	27	MN	27167	1075	*	*	129	*	*	*	*	*	*	0.545	0.236	0	0.236	0.015	1.695	96.698	8.225	93.986	49.6	27332	8.341	0.309	-0.219	-1.415	0.909	0.942	0.101	13.441	17.93
Winona County	Winona, MN	Winona County MN	27	MN	27169	10139	74	33	922	*	*	43	59	*	79	0.224	2.163	0.006	0.881	0.014	1.148	94.964	9.067	85.707	64.6	28478	78.945	1.179	0.404	1.016	0.479	0.701	1.224	10.266	12.592
Wright County	Wright, MN	Wright County MN	27	MN	27171	18820	85	53	1542	54	*	84	66	*	90	0.351	0.914	0.026	0.501	0.013	1.495	95.708	5.256	80.931	46.6	30553	184.3	1.454	0.456	1.039	0.718	2.052	0.314	13.222	14.947
Yellow Medicine C	Yellow Medicine, MN	Yellow Medicine County MN	27	MN	27173	1450	*	*	96	*	*	*	*	*	*	2.193	0.189	0.047	0.095	0.009	2.127	95.151	7.873	90.567	18.1	27498	12.998	0.592	-1.086	0.776	1.001	0.641	0.826	13.551	14.618
Adams County	Adams, MS	Adams County MS	28	MS	28001	6230	42	50	331	*	*	43	30	*	44	0.144	0.264	0.304	54.951	0.006	0.506	43.395	23.798	83.759	68.6	23271	66.439	-0.221	0.635	-1.553	-0.922	-1.021	1.364	11.525	3.312
Alcorn County	Alcorn, MS	Alcorn County MS	28	MS	28003	10674	76	83	830	*	*	104	54	*	85	0.114	0.244	0.057	11.323	0.193	1.496	86.052	17.207	84.916	34.1	22066	89.546	-0.439	0.481	-1.544	-1.235	-0.26	0.349	10.786	2.299
Amite County	Amite, MS	Amite County MS	28	MS	28005	2758	*	*	126	*	*	*	*	*	*	0.171	0.089	0.335	41.72	0	1.088	56.245	19.832	83.381	0	20816	17.858	-2.022	-0.183	-1.548	-1.923	-1.261	-1.784	10.348	1.752
Attala County	Attala, MS	Attala County MS	28	MS	28007	6695	41	31	371	*	*	47	*	*	41	0.193	0.31	0.193	40.253	0	1.404	57.37	20.745	80.069	35.6	20864	26.878	-1.602	0.049	-1.546	-1.211	-1.095	-1.573	10.649	2.601
Benton County	Benton, MS	Benton County MS	28	MS	28009	1694	*	*	99	*	*	*	*	*	*	0.637	0.064	0.395	34.829	0	0.65	63.259	20.78	81.438	0	17524	19.628	-2.001	-0.31	-1.537	-1.303	-1.446	-1.888	10.731	2.518
Bolivar County	Bolivar, MS	Bolivar County MS	28	MS	28011	12408	54	53	552	*	*	96	33	*	60	0.126	0.529	0.319	65.472	0	0.945	32.347	28.491	76.097	57.8	20184	41.943	-0.597	0.25	-1.545	0.831	-1.711	0.083	13.523	4.572
Calhoun County	Calhoun, MS	Calhoun County MS	28	MS	28013	2950	*	*	198	*	*	*	*	*	*	0.195	0.02	0.128	29.198	0.054	3.223	66.765	17.68	84.473	17.9	24212	24.587	-1.49	0.037	-1.545	-0.993	-0.924	-1.599	10.786	2.82
Carroll County	Carroll, MS	Carroll County MS	28	MS	28015	2672	*	*	141	*	*	*	*	*	*	0.01	0.181	0.162	34.478	0	0.713	64.334	16.183	82.904	0	21740	16.36	-1.994	-0.407	-1.542	-0.974	-0.679	-2.835	11.306	2.956
Chickasaw County	Chickasaw, MS	Chickasaw County MS	28	MS	28017	4719	*	*	253	*	*	*	*	*	*	0.228	0.238	0.316	41.278	0.067	2.511	55.156	19.862	83.461	16.6	21041	37.233	-0.824	0.19	-1.546	-0.348	-0.962	-0.37	11.114	2.765
Choctaw County	Choctaw, MS	Choctaw County MS	28	MS	28019	2096	*	*	133	*	*	*	*	*	*	0.344	0.177	0.156	30.538	0	0.677	68.024	21.873	83.45	0	17643	21.577	-1.484	-0.084	-1.544	-0.824	-1.254	-1.25	10.485	2.491
Claiborne County	Claiborne, MS	Claiborne County MS	28	MS	28021	2668	*	*	96	*	*	*	*	*	*	0.035	0.26	0.563	83.674	0.017	0.217	15.018	25.359	68.136	25.3	17711	22.066	-1.323	0.342	-1.548	-0.826	-1.972	-0.458	11.114	4.216
Clarke County	Clarke, MS	Clarke County MS	28	MS	28023	5791	35	32	384	*	*	*	*	*	36	0.085	0.119	0.176	33.9	0	0.505	65.124	19.655	84.984	0	19542	24.882	-1.962	-0.107	-1.547	-1.798	-1.14	-1.916	10.047	3.039
Clay County	Clay, MS	Clay County MS	28	MS	28025	8936	30	32	235	*	*	39	*	*	31	0.042	0.18	0.212	56.845	0	0.776	41.64	21.764	83.367	43.2	21967	50.532	-0.299	0.66	-1.545	-0.069	-0.932	0.376	11.251	3.34
Coahoma County	Coahoma, MS	Coahoma County MS	28	MS	28027	5834	*	*	186	*	*	*	*	*	*	0.055	0.452	0.373	72.218	0	0.688	25.827	29.905	78.416	67.9	23502	48.758	-0.163	0.57	-1.544	0.701	-1.615	0.965	13.633	4.27
Copiah County	Copiah, MS	Copiah County MS	28	MS	28029	10489	55	50	622	*	*	82	38	*	56	0.055	0.23	0.302	50.166	0.024	0.943	47.943	22.174	77.774	41.1	20283	37.432	-1.21	0.44	-1.547	-1.364	-1.206	-0.636	10.621	3.778
Covington County	Covington, MS	Covington County MS	28	MS	28031	5268	47	30	433	*	*	38	32	*	49	0.133	0.124	0.272	35.817	0.025	0.608	62.581	20.475	76.307	0	20274	49.648	-1.395	0.247	-1.549	-1.67	-1.023	-0.916	10.512	3.039
DeSoto County	DeSoto, MS	DeSoto County MS	28	MS	28033	64291	806	291	4774	73	34	443	616	191	866	0.332	0.868	0.025	15.747	0.085	3.121	79.117	9.297	77.125	67.6	29318	333.338	0.508	1.246	-1.543	-0.145	1.196	-0.152	13.249	4.024
Forrest County	Forrest, MS	Forrest County MS	28	MS	28035	29757	293	162	2302	45	*	174	206	60	305	0.275	0.921	0.121	34.604	0.013	1.27	61.99	20.568	75.171	66.7	24719	173.871	-0.393	1.217	-1.553	-2.024	-0.611	0.748	10.977	3.066
Franklin County	Franklin, MS	Franklin County MS	28	MS	28037	2237	*	*	143	*	*	*	*	*	*	0.202	0.071	0.214	36.5	0	0.345	62.406	20.021	82.261	0	17984	14.765	-2.258	-0.556	-1.549	-2.029	-1.571	-1.667	10.868	2.984
George County	George, MS	George County MS	28	MS	28039	10075	62	39	450	*	*	68	45	*	66	0.389	0.226	0.048	9.137	0	2.303	87.292	17.204	79.067	0	20232	47.379	-1.132	0.241	-1.55	-1.836	-0.649	-0.452	9.581	1.697
Greene County	Greene, MS	Greene County MS	28	MS	28041	3291	*	*	212	*	*	*	*	*	*	0.266	0.106	0.137	26.113	0.023	0.653	72.642	17.811	71.464	0	16604	20.136	-2.062	-0.332	-1.55	-1.931	-1.026	-1.991	10.813	2.737
Grenada County	Grenada, MS	Grenada County MS	28	MS	28043	8233	56	41	470	*	*	44	40	*	58	0.18	0.484	0.224	41.331	0.009	0.418	57.209	19.018	84.219	55.7	23545	54.597	-0.551	0.642	-1.544	-1.191	-0.887	0.513	11.497	3.23
Hancock County	Hancock, MS	Hancock County MS	28	MS	28045	9122	98	74	722	*	*	58	72	*	105	0.677	0.93	0.033	6.801	0.007	2.221	88.363	16.844	80.358	61.5	24359	86.463	-0.605	0.601	-1.555	-1.761	-0.157	0.078	8.842	0.931
Harrison County	Harrison, MS	Harrison County MS	28	MS	28047	51525	509	402	3522	136	31	320	377	96	534	0.523	2.754	0.106	22.126	0.11	2.364	70.222	16.533	80.491	78.4	27300	315.669	-0.277	1.143	-1.557	-2.148	0.02	0.57	8.322	0.876
Hinds County	Hinds, MS	Hinds County MS	28	MS	28049	88570	522	528	4575	122	48	682	366	170	589	0.125	0.563	0.25	64.02	0.018	0.644	33.665	21.731	81.403	84.8	28896	284.718	0.131	1.193	-1.539	-0.594	-0.304	0.786	11.58	4.134
Holmes County	Holmes, MS	Holmes County MS	28	MS	28051	6086	*	*	178	*	*	31	*	*	*	0.147	0.128	0.681	79.596	0	0.199	18.914	32.277	71.255	27	17902	26.814	-1.72	-0.423	-1.545	-0.344	-2.726	-0.39	11.744	3.23
Humphreys County	Humphreys, MS	Humphreys County MS	28	MS	28053	1526	*	*	61	*	*	*	*	*	*	0.094	0.292	0.546	72.779	0	1.374	24.765	32.16	73.833	54.1	21077	23.439	-1.207	-0.044	-1.545	0.468	-2.469	-0.238	12.921	4.626
Issaquena County	Issaquena, MS	Issaquena County MS	28	MS	28055	101	*	*	*	*	*	*	*	*	*	0	0	0.051	63.296	0	0.455	36.148	29.07	73.357	0	19479	3.903	-2.439	-0.71	-1.543	0.459	-2.122	-3.344	12.456	5.256
Itawamba County	Itawamba, MS	Itawamba County MS	28	MS	28057	6959	53	30	598	*	*	33	36	*	57	0.15	0.232	0.107	6.478	0	0.811	91.918	13.634	84.384	12.1	23587	43.169	-0.932	0.289	-1.539	-1.195	-0.548	-0.553	11.142	2.847
Jackson County	Jackson, MS	Jackson County MS	28	MS	28059	63456	499	329	3017	69	*	435	328	115	532	0.383	1.83	0.06	21.663	0.078	2.372	72.443	14.956	83.546	67.7	25590	183.911	-0.16	1.297	-1.556	-1.405	0.293	-0.114	7.774	0.63
Jasper County	Jasper, MS	Jasper County MS	28	MS	28061	4979	*	35	246	*	*	*	*	*	*	0.033	0.061	0.211	52.508	0.133	0.367	46.398	21.405	82.699	0	20342	26.529	-1.66	-0.017	-1.55	-1.389	-1.183	-1.437	9.937	2.628
Jefferson County	Jefferson, MS	Jefferson County MS	28	MS	28063	2663	*	*	80	*	*	*	*	*	*	0.095	0.116	0.55	85.639	0	0.106	13.431	27.602	73.551	28.5	14479	17.172	-2.224	0.162	-1.548	-1.154	-2.369	-2.092	10.621	3.668
Jefferson Davis C	Jefferson Davis, MS	Jefferson Davis County MS	28	MS	28065	3007	*	*	202	*	*	*	*	*	*	0.13	0.252	0.405	57.385	0.015	0.367	41.132	25.407	80.675	0	19334	30.71	-2.131	-0.177	-1.55	-1.814	-1.725	-1.681	10.485	2.956
Jones County	Jones, MS	Jones County MS	28	MS	28067	17178	125	108	1291	*	*	95	95	*	130	0.461	0.362	0.231	26.943	0.002	2.977	68.582	19.524	80.829	40.3	25354	97.547	-0.594	0.808	-1.552	-1.843	-0.549	0.382	10.895	3.312
Kemper County	Kemper, MS	Kemper County MS	28	MS	28069	1798	*	*	113	*	*	*	*	*	*	2.109	0.106	0.474	58.696	0.029	0.319	38.073	20.149	77.694	0	18928	12.834	-1.814	-0.456	-1.547	-0.553	-1.703	-1.535	10.649	3.258
Lafayette County	Lafayette, MS	Lafayette County MS	28	MS	28071	16582	187	70	916	*	*	84	141	81	202	0.226	1.72	0.162	24.72	0	1.178	71.363	14.475	72.372	50.8	25526	69.613	-0.511	0.326	-1.54	-1.347	-0.321	0.447	11.087	3.148
Lamar County	Lamar, MS	Lamar County MS	28	MS	28073	8756	76	44	724	*	*	52	57	*	83	0.206	0.809	0.037	13.645	0.002	1.327	83.373	14.604	79.344	32.4	24626	100.551	-0.264	0.367	-1.552	-1.857	0.84	0.259	11.005	2.737
Lauderdale County	Lauderdale, MS	Lauderdale County MS	28	MS	28075	22486	122	115	1403	32	*	129	90	30	131	0.231	0.54	0.167	39.967	0.021	1.014	57.396	19.271	81.438	52.1	26306	112.416	-0.331	0.904	-1.547	-1.507	-0.582	0.787	10.375	2.929
Lawrence County	Lawrence, MS	Lawrence County MS	28	MS	28077	6204	32	30	359	*	*	34	*	*	36	0.164	0.424	0.208	31.982	0.022	0.55	66.53	17.984	83.548	0	23169	30.901	-1.466	-0.046	-1.549	-1.956	-0.735	-0.914	10.813	3.586
Leake County	Leake, MS	Leake County MS	28	MS	28079	8420	37	33	357	*	*	53	*	*	40	4.824	0.233	0.22	38.492	0.054	2.515	53.407	19.573	73.151	18.5	22227	39.678	-1.623	-0.22	-1.547	-1.431	-1.14	-1.157	10.84	2.792
Lee County	Lee, MS	Lee County MS	28	MS	28081	23473	136	80	1450	32	*	132	92	57	156	0.195	0.544	0.081	25.495	0	1.184	71.729	14.747	84.684	53.8	28442	182.049	0.444	1.204	-1.542	-0.485	0.054	1.176	11.278	2.984
Leflore County	Leflore, MS	Leflore County MS	28	MS	28083	8418	*	*	292	*	*	69	*	*	33	0.152	0.62	0.587	68.799	0.025	1.505	28.061	29.729	73.17	78.7	21377	58.33	-0.57	0.871	-1.545	0.416	-2.326	0.525	12.976	4.243
Lincoln County	Lincoln, MS	Lincoln County MS	28	MS	28085	12054	101	42	713	*	*	84	69	32	109	0.163	0.347	0.101	29.705	0	0.602	68.95	18.501	82.736	36	22488	59.425	-0.699	0.416	-1.551	-1.451	-0.682	0.308	10.594	2.82
Lowndes County	Lowndes, MS	Lowndes County MS	28	MS	28087	14499	80	47	637	*	*	89	59	*	83	0.197	0.643	0.139	42.493	0.017	0.946	54.643	19.541	83.363	60.3	24327	118.015	0.154	0.876	-1.55	0.044	-0.529	0.905	11.525	3.613
Madison County	Madison, MS	Madison County MS	28	MS	28089	34530	226	176	1910	46	*	246	183	79	251	0.121	1.591	0.107	37.571	0.015	1.11	58.989	14.462	79.659	66.7	37837	130.295	0.387	0.945	-1.545	-0.302	0.961	0.174	11.388	3.531
Marion County	Marion, MS	Marion County MS	28	MS	28091	7668	46	40	564	*	*	39	35	*	47	0.24	0.236	0.228	32.17	0.004	0.448	66.215	22.099	78.491	31	21272	47.443	-1.099	0.42	-1.551	-1.966	-1.098	0.037	10.594	3.312
Marshall County	Marshall, MS	Marshall County MS	28	MS	28093	12929	84	62	662	*	*	77	65	*	89	0.189	0.115	0.361	49.744	0.003	0.938	48.163	19.145	78.616	19.2	20218	52.252	-0.916	0.401	-1.537	-0.77	-0.751	-0.728	11.415	3.039
Monroe County	Monroe, MS	Monroe County MS	28	MS	28095	10703	56	45	563	*	*	68	30	*	59	0.082	0.224	0.129	30.767	0	0.727	67.723	16.871	85.324	34.9	22382	48.236	-0.427	0.67	-1.548	-0.408	-0.611	-0.061	11.415	3.258
Montgomery County	Montgomery, MS	Montgomery County MS	28	MS	28097	3781	*	*	180	*	*	*	*	*	*	0.077	0.307	0.401	45.534	0.009	0.469	53.11	21.534	84.191	39.3	21665	27.345	-1.43	-0.109	-1.545	-1.492	-1.192	-0.632	10.594	2.464
Neshoba County	Neshoba, MS	Neshoba County MS	28	MS	28099	6643	45	34	598	*	*	49	*	*	48	14.479	0.386	0.108	20.138	0.02	1.023	62.946	19.403	77.89	23	26593	53.148	-1.146	0.281	-1.548	-1.382	-0.976	-0.536	10.84	2.82
Newton County	Newton, MS	Newton County MS	28	MS	28101	5631	30	*	371	*	*	35	*	*	34	4.358	0.208	0.104	30.083	0	0.965	64.11	17.352	81.629	15.3	23895	39.038	-0.927	0.119	-1.546	-1.206	-0.694	-0.212	10.32	2.847
Noxubee County	Noxubee, MS	Noxubee County MS	28	MS	28103	3064	*	*	71	*	*	*	*	*	*	0.228	0.138	0.497	69.389	0	0.765	28.755	28.096	76.903	24.1	19302	16.732	-1.146	0.338	-1.547	0.522	-1.83	-1.148	10.758	3.586
Oktibbeha County	Oktibbeha, MS	Oktibbeha County MS	28	MS	28105	17523	102	46	991	*	*	100	83	32	109	0.177	2.387	0.128	37.624	0.019	0.864	58.365	20.443	76.804	60.8	23492	97.215	-0.373	0.663	-1.546	-0.128	-1.159	0.454	10.84	3.203
Panola County	Panola, MS	Panola County MS	28	MS	28107	12256	96	62	580	*	*	67	59	*	99	0.175	0.187	0.28	47.799	0.014	0.995	50.332	22.144	78.359	27.5	20017	51.442	-0.76	0.263	-1.542	-0.984	-0.941	0.199	12.592	4.106
Pearl River Count	Pearl River, MS	Pearl River County MS	28	MS	28109	15174	141	73	1092	*	*	116	102	*	147	0.565	0.353	0.089	12.152	0.017	1.412	84.341	19.178	77.837	30.3	19937	71.356	-0.974	0.443	-1.551	-1.878	-0.487	-0.351	9.91	1.752
Perry County	Perry, MS	Perry County MS	28	MS	28111	3784	*	*	273	*	*	*	*	*	*	0.36	0.155	0.253	22.744	0.057	0.817	75.368	18.92	81.595	0	17409	18.594	-2.067	-0.121	-1.552	-2.216	-0.872	-2.149	10.758	3.148
Pike County	Pike, MS	Pike County MS	28	MS	28113	10162	66	48	547	*	*	62	52	*	70	0.239	0.415	0.196	48.803	0	0.487	49.544	23.589	78.253	47.6	21634	97.389	-0.632	0.688	-1.552	-1.674	-1.2	0.949	10.266	2.217
Pontotoc County	Pontotoc, MS	Pontotoc County MS	28	MS	28115	7762	62	*	543	*	*	60	48	*	65	0.292	0.11	0.185	14.463	0	2.381	82.22	13.609	82.231	16	22156	58.768	-0.705	0.448	-1.545	-0.507	-0.123	-1.053	11.087	2.573
Prentiss County	Prentiss, MS	Prentiss County MS	28	MS	28117	6424	52	55	491	*	*	36	43	*	56	0.194	0.214	0.097	13.397	0	0.555	84.968	15.723	83.17	23.9	18956	61.952	-0.939	0.571	-1.545	-0.987	-0.617	-0.924	11.114	2.628
Quitman County	Quitman, MS	Quitman County MS	28	MS	28119	1763	*	*	49	*	*	*	*	*	*	0.144	0.154	0.288	69.171	0	0.329	29.707	28.996	77.324	36.8	19482	20.718	-1.632	-0.016	-1.542	0.447	-1.82	-2.1	13.386	4.845
Rankin County	Rankin, MS	Rankin County MS	28	MS	28121	53503	458	323	3782	119	*	496	334	170	520	0.218	0.812	0.043	18.259	0.025	1.442	78.621	10.554	79.181	60	28906	184.559	0.045	0.883	-1.548	-0.818	0.899	-0.247	10.567	3.504
Scott County	Scott, MS	Scott County MS	28	MS	28123	11772	66	58	709	*	*	106	39	*	72	0.391	0.181	0.359	38.481	0.017	5.908	54.038	16.216	77.83	29.1	21831	48.164	-1.07	0.14	-1.548	-0.793	-1.017	-0.598	10.402	2.82
Sharkey County	Sharkey, MS	Sharkey County MS	28	MS	28125	948	*	*	55	*	*	*	*	*	*	0.148	0.329	0.658	69.028	0	0.773	28.867	31.185	75.341	0	21462	12.554	-1.275	0.143	-1.545	0.564	-2.301	-0.855	12.675	5.119
Simpson County	Simpson, MS	Simpson County MS	28	MS	28127	8739	53	35	562	*	*	62	40	*	57	0.126	0.148	0.223	34.61	0.022	1.152	63.306	20.335	79.373	16	24030	47.39	-1.222	0.241	-1.55	-1.637	-0.775	-0.72	10.348	3.23
Smith County	Smith, MS	Smith County MS	28	MS	28129	4364	30	*	256	*	*	*	*	*	32	0.114	0.145	0.114	23.037	0.076	0.536	75.859	17.601	84.278	0	25137	24.874	-2.195	-0.219	-1.546	-1.537	-0.641	-3.174	10.074	2.929
Stone County	Stone, MS	Stone County MS	28	MS	28131	5948	58	*	508	*	*	*	41	*	60	0.339	0.18	0.208	20.069	0.007	1.211	77.535	17.646	77.155	21.2	22963	37.305	-1.005	0.46	-1.553	-2.024	-0.415	-0.416	9.253	1.642
Sunflower County	Sunflower, MS	Sunflower County MS	28	MS	28133	6350	*	*	292	*	*	30	*	*	31	0.228	0.407	0.437	71.385	0.003	1.012	26.446	27.968	64.56	63.4	17460	42.436	-1.011	0.044	-1.544	0.632	-1.82	-0.591	13.277	4.873
Tallahatchie Coun	Tallahatchie, MS	Tallahatchie County MS	28	MS	28135	3465	*	*	203	*	*	*	*	*	*	0.133	0.407	0.512	59.719	0	0.316	38.765	26.917	77.734	20.2	21119	19.585	-1.283	0.27	-1.542	-0.012	-1.831	-1.053	12.483	4.489
Tate County	Tate, MS	Tate County MS	28	MS	28137	9930	85	*	549	*	*	57	67	*	89	0.21	0.145	0.111	30.727	0.065	1.091	67.252	15.337	81.357	31.2	23745	67.539	-0.682	0.643	-1.538	-0.64	-0.343	-0.846	12.839	4.106
Tippah County	Tippah, MS	Tippah County MS	28	MS	28139	8328	44	40	499	*	*	60	*	*	46	0.358	0.129	0.1	16.917	0.01	2.817	79.122	16.068	84.995	21.5	21195	47.313	-0.917	0.484	-1.543	-0.986	-0.601	-0.8	10.594	2.464
Tishomingo County	Tishomingo, MS	Tishomingo County MS	28	MS	28141	4637	*	*	306	*	*	*	*	*	30	0.189	0.105	0.026	3.328	0	2.436	93.428	15.228	85.408	0	19739	44.865	-0.899	0.35	-1.542	-1.303	-0.672	-0.306	11.114	2.245
Tunica County	Tunica, MS	Tunica County MS	28	MS	28143	2972	*	*	77	*	*	*	*	*	*	0.159	0.338	0.626	71.707	0.109	2.046	24.677	24.369	70.097	41	19567	22.953	-0.409	0.117	-1.541	0.955	-1.869	0.796	13.742	4.216
Union County	Union, MS	Union County MS	28	MS	28145	7201	69	37	493	*	*	36	48	*	72	0.17	0.231	0.045	14.968	0.03	2.216	81.822	13.29	84.608	23.7	21983	65.599	-0.599	0.424	-1.543	-0.653	-0.228	-0.519	10.813	2.628
Walthall County	Walthall, MS	Walthall County MS	28	MS	28147	3155	*	*	168	*	*	*	*	*	*	0.165	0.27	0.625	43.849	0.007	0.606	54.084	23.254	77.476	0	18979	37.855	-1.454	0.383	-1.552	-1.635	-1.459	-0.775	10.32	2.327
Warren County	Warren, MS	Warren County MS	28	MS	28149	13273	75	75	739	*	*	85	53	*	79	0.23	0.766	0.198	44.917	0	1.014	52.229	18.193	83.636	63.2	28929	81.861	0.299	0.82	-1.548	0.183	-0.276	0.984	12.154	4.572
Washington County	Washington, MS	Washington County MS	28	MS	28151	10849	37	44	493	*	*	61	*	*	44	0.106	0.614	0.295	66.329	0	0.675	31.531	29.132	80.39	82.9	20983	75.359	-0.096	0.637	-1.546	0.72	-1.377	0.822	13.523	5.557
Wayne County	Wayne, MS	Wayne County MS	28	MS	28153	5341	*	*	256	*	*	*	*	*	*	0.085	0.188	0.24	37.424	0	0.4	61.521	21.793	82.503	23	20682	25.475	-1.334	0.105	-1.55	-1.545	-1.21	-0.512	10.676	3.312
Webster County	Webster, MS	Webster County MS	28	MS	28155	3778	*	*	222	*	*	*	*	*	*	0.158	0.208	0.217	19.751	0	1.631	77.926	18.575	83.076	0	19079	23.405	-1.13	0.115	-1.544	-0.898	-0.647	-1.052	10.621	2.436
Wilkinson County	Wilkinson, MS	Wilkinson County MS	28	MS	28157	1667	*	*	50	*	*	*	*	*	*	0.108	0	0.187	68.857	0	0.275	30.456	27.549	72.284	0	16901	14.958	-1.999	-0.331	-1.553	-1.534	-2.44	-0.632	11.306	2.71
Winston County	Winston, MS	Winston County MS	28	MS	28159	4988	*	*	220	*	*	*	*	*	*	0.854	0.096	0.187	43.744	0	1.283	53.604	21.468	83.801	24.8	20564	31.797	-0.801	0.322	-1.546	-0.792	-1.014	-0.038	10.512	2.956
Yalobusha County	Yalobusha, MS	Yalobusha County MS	28	MS	28161	5335	42	*	319	*	*	*	*	*	42	0.24	0.135	0.307	38.412	0.15	0.757	59.849	20.162	83.19	19.4	21624	29.484	-1.661	-0.256	-1.542	-1.601	-0.938	-1.312	11.361	3.121
Yazoo County	Yazoo, MS	Yazoo County MS	28	MS	28163	5758	*	*	258	*	*	37	*	*	*	0.213	0.411	0.425	53.837	0	4.488	40.25	26.568	69.101	52.8	20913	30.317	-0.693	0.688	-1.545	-0.095	-1.65	0.043	12.428	4.188
Adair County	Adair, MO	Adair County MO	29	MO	29001	5360	45	*	411	*	*	49	33	*	48	0.312	1.455	0.036	1.265	0.032	1.492	94.79	16.233	80.11	66.1	21462	44.305	0.327	0.285	0.861	-0.304	-0.498	0.938	11.497	6.762
Andrew County	Andrew, MO	Andrew County MO	29	MO	29003	3326	39	*	277	*	*	*	*	*	40	0.345	0.356	0.012	0.576	0	1.051	97.434	9.041	88.577	39.7	27829	39.408	0.18	-0.045	0.909	0.047	1.005	-1.025	12.483	6.871
Atchison County	Atchison, MO	Atchison County MO	29	MO	29005	1350	*	*	101	*	*	*	*	*	*	0.19	0.27	0	2.285	0	0.968	96.192	11.536	86.369	0	27900	11.029	0.043	-0.553	0.897	0.813	0.135	-0.578	12.894	7.09
Audrain County	Audrain, MO	Audrain County MO	29	MO	29007	7893	121	31	819	*	*	48	85	*	125	0.312	0.394	0.094	7.522	0.012	0.815	90.217	13.976	81.741	57.6	23694	36.918	0.34	0.133	0.853	-0.009	-0.084	0.462	12.182	5.475
Barry County	Barry, MO	Barry County MO	29	MO	29009	11593	88	47	868	*	*	72	63	*	99	0.9	0.722	0.045	0.176	0.068	6.417	90.412	16.662	79.515	25.5	22566	46.105	0.007	-0.018	0.86	0.27	-0.485	-0.105	10.813	4.216
Barton County	Barton, MO	Barton County MO	29	MO	29011	3035	*	*	203	*	*	*	*	*	30	0.773	0.344	0	0.291	0.077	0.888	96.473	14.178	83.826	34.2	22483	20.925	0.32	-0.22	0.825	0.349	-0.143	0.549	10.84	5.557
Bates County	Bates, MO	Bates County MO	29	MO	29013	3993	*	*	300	*	*	*	*	*	*	0.595	0.248	0.012	0.784	0.012	1.267	96.292	14.2	83.943	22.5	24780	20.033	0.061	-0.314	0.862	0.449	-0.204	-0.104	11.005	6.269
Benton County	Benton, MO	Benton County MO	29	MO	29015	3135	*	*	217	*	*	*	*	*	*	0.545	0.119	0.005	0.13	0	1.021	97.192	16.686	78.314	0	21007	26.221	-0.359	-0.734	0.9	-0.127	-1.117	0.526	11.005	5.502
Bollinger County	Bollinger, MO	Bollinger County MO	29	MO	29017	3058	*	*	237	*	*	*	*	*	*	0.721	0.251	0	0.235	0	0.454	97.618	14.829	84.013	0	20266	19.163	-0.816	-0.575	0.874	-0.163	-0.49	-1.501	9.745	2.984
Boone County	Boone, MO	Boone County MO	29	MO	29019	44146	488	145	3696	74	*	314	370	138	546	0.456	3.185	0.111	8.53	0.036	1.853	83.97	12.168	81.777	75.6	30381	228.151	0.67	0.665	-0.609	-0.149	0.468	1.138	12.264	5.092
Buchanan County	Buchanan, MO	Buchanan County MO	29	MO	29021	25931	278	218	2173	82	*	166	188	55	287	0.507	0.578	0.073	4.406	0.008	2.396	90.808	13.173	85.047	86.6	27368	220.219	0.642	0.827	-1.518	0.764	0.207	0.953	12.62	6.597
Butler County	Butler, MO	Butler County MO	29	MO	29023	14080	219	83	1260	42	*	127	149	*	229	0.529	0.605	0.088	5.009	0	0.976	91.705	19.169	81.837	47	25922	59.699	0.467	0.366	0.835	0.268	-0.758	1.096	11.388	3.093
Caldwell County	Caldwell, MO	Caldwell County MO	29	MO	29025	2982	40	*	264	*	*	*	*	*	42	0.185	0.141	0	0.196	0	0.728	98.414	12.799	84.452	0	24485	21.483	-0.342	-0.772	0.889	0.295	0.003	-0.888	11.251	6.734
Callaway County	Callaway, MO	Callaway County MO	29	MO	29027	21505	319	124	2681	79	*	196	243	73	343	0.535	0.672	0.031	5.158	0	0.95	91.693	10.312	80.145	37.9	23151	52.394	0.335	-0.003	0.837	-0.214	0.566	0.06	11.443	5.092
Camden County	Camden, MO	Camden County MO	29	MO	29029	7681	76	39	593	*	*	73	62	*	79	0.403	0.388	0.005	0.357	0.016	1.103	96.843	12.842	83.115	8.2	27838	62.058	0.543	-0.226	0.892	-0.234	0.245	1.17	10.758	4.873
Cape Girardeau Co	Cape Girardeau, MO	Cape Girardeau County MO	29	MO	29031	30725	230	117	2127	39	*	147	164	60	245	0.409	0.964	0.058	5.749	0.017	1.034	90.696	12.423	85.395	67.5	28480	127.834	0.883	0.708	0.873	0.057	0.405	0.827	10.375	3.011
Carroll County	Carroll, MO	Carroll County MO	29	MO	29033	2130	*	*	166	*	*	*	*	*	*	0.316	0.148	0	1.876	0	0.928	96.14	14.078	86.583	33.7	24124	13.727	-0.124	-0.555	0.899	0.925	-0.015	-0.965	12.182	6.159
Carter County	Carter, MO	Carter County MO	29	MO	29035	1680	*	*	194	*	*	*	*	*	*	1.593	0.151	0.034	0.067	0.017	1.073	95.506	20.493	78.249	0	21365	11.57	-1.629	-0.948	-0.66	-0.371	-1.625	-1.234	8.869	3.258
Cass County	Cass, MO	Cass County MO	29	MO	29037	24920	324	145	1858	53	*	161	258	63	342	0.563	0.583	0.068	2.419	0.037	2.607	92.365	8.707	83.668	62.6	28825	143.769	1.12	0.621	0.878	0.97	1.535	-0.328	11.087	6.077
Cedar County	Cedar, MO	Cedar County MO	29	MO	29039	2376	*	*	200	*	*	*	*	*	*	0.727	0.533	0	0.288	0.007	1.353	96.113	17.849	82.1	26.1	20638	28.545	-0.926	-0.472	-1.436	-0.278	-0.568	-0.54	11.278	5.393
Chariton County	Chariton, MO	Chariton County MO	29	MO	29041	1562	*	*	128	*	*	*	*	*	*	0.184	0.147	0.086	3.07	0	0.479	95.898	11.95	89.192	0	25304	10.109	-0.031	-0.909	0.894	0.283	0.124	-0.023	12.373	5.995
Christian County	Christian, MO	Christian County MO	29	MO	29043	16796	166	74	1473	30	*	73	118	*	180	0.51	0.311	0.011	0.387	0.014	1.557	96.113	10.627	78.238	49.3	24500	137.661	0.378	0.253	0.81	0.033	0.851	-0.542	9.417	3.969
Clark County	Clark, MO	Clark County MO	29	MO	29045	2297	*	*	161	*	*	*	*	*	*	0.231	0.054	0.014	0.136	0	0.748	98.396	13.69	87.167	0	22958	14.122	-0.332	-0.486	0.869	0.039	-0.32	-0.586	13.195	6.077
Clay County	Clay, MO	Clay County MO	29	MO	29047	79349	1335	528	7768	244	54	513	1048	289	1377	0.544	1.733	0.118	3.51	0.133	3.911	88.418	7.795	85.695	89.4	33133	574.775	1.535	1.445	0.894	0.481	1.489	0.436	11.634	6.241
Clinton County	Clinton, MO	Clinton County MO	29	MO	29049	7502	92	59	682	*	*	41	64	*	94	0.416	0.3	0.029	1.446	0	1.281	95.484	9.496	83.503	22.7	26486	50.129	0.403	0.076	0.887	0.32	0.908	-0.625	11.443	6.625
Cole County	Cole, MO	Cole County MO	29	MO	29051	42069	457	215	4270	135	*	352	331	121	490	0.336	0.931	0.065	10.076	0.022	1.563	86.03	9.681	85.337	69.4	33873	190.522	1.136	0.605	0.902	-0.065	0.994	1.079	11.58	4.763
Cooper County	Cooper, MO	Cooper County MO	29	MO	29053	5650	59	*	437	*	*	54	39	*	66	0.365	0.307	0.087	8.813	0.012	0.991	88.771	10.847	76.233	49.2	23297	30.628	0.543	-0.233	0.887	0.349	0.339	0.633	12.182	5.803
Crawford County	Crawford, MO	Crawford County MO	29	MO	29055	5732	77	34	401	*	*	33	56	*	78	0.457	0.152	0.008	0.22	0.059	1.294	97.04	16.095	82.29	18.5	24334	32.208	-0.631	-0.332	0.076	-0.433	-0.612	-0.48	10.375	4.27
Dade County	Dade, MO	Dade County MO	29	MO	29057	1422	*	*	123	*	*	*	*	*	*	0.754	0.268	0	0.345	0	0.894	96.947	14.267	85.847	0	23151	14.93	-0.744	-0.579	-1.474	0.741	-0.304	-0.977	10.512	5.201
Dallas County	Dallas, MO	Dallas County MO	29	MO	29059	2655	33	*	265	*	*	*	*	*	37	0.857	0.08	0	0.165	0.061	1.549	95.786	16.879	80.089	16.9	22223	30.765	-0.265	-0.599	0.898	0.158	-0.556	-0.152	10.266	4.763
Daviess County	Daviess, MO	Daviess County MO	29	MO	29061	2144	32	*	174	*	*	*	*	*	33	0.343	0.012	0	0	0.306	0.759	98.433	14.952	79.855	0	23003	14.342	-0.479	-0.951	0.897	-0.234	-0.081	-0.602	11.388	7.063
DeKalb County	DeKalb, MO	DeKalb County MO	29	MO	29063	2405	*	*	198	*	*	*	*	*	*	0.761	0.336	0.072	10.186	0	0.977	87.3	10.57	61.98	33.5	16639	28.745	0.097	-0.757	0.929	-0.027	0.189	0.335	11.853	6.844
Dent County	Dent, MO	Dent County MO	29	MO	29065	3916	34	*	242	*	*	31	*	*	34	0.923	0.312	0.027	0.358	0	0.757	96.396	17.23	82.711	33.8	20697	19.982	-0.581	0.094	0.862	-0.803	-0.898	-0.571	10.183	3.778
Douglas County	Douglas, MO	Douglas County MO	29	MO	29067	1266	*	*	75	*	*	*	*	*	*	1.1	0.236	0	0.118	0	0.938	95.991	18.869	77.137	21.5	19232	16.725	-1.381	-0.678	0.887	-0.563	-0.617	-2.523	9.362	3.613
Dunklin County	Dunklin, MO	Dunklin County MO	29	MO	29069	10607	114	50	943	*	*	67	75	*	115	0.336	0.329	0.022	9.197	0	3.42	85.696	23.147	81.716	50.4	23579	57.366	-0.205	0.219	-0.639	0.771	-1.234	0.264	12.428	3.258
Franklin County	Franklin, MO	Franklin County MO	29	MO	29071	35974	632	219	3567	84	36	276	492	108	647	0.258	0.327	0.005	0.897	0.02	0.824	96.927	9.389	88.686	42	28130	109.749	0.619	0.56	0.098	0.042	0.79	0.251	11.196	4.599
Gasconade County	Gasconade, MO	Gasconade County MO	29	MO	29073	4732	78	*	512	*	*	35	54	*	83	0.141	0.301	0.006	0.173	0	0.788	98.008	10.78	88.778	33.8	24122	29.154	0.11	-0.045	0.877	-0.335	-0.142	0.298	11.087	4.791
Gentry County	Gentry, MO	Gentry County MO	29	MO	29075	1786	33	*	174	*	*	*	*	*	33	0.368	0.215	0	0.245	0.337	0.675	97.992	11.896	89.391	0	24848	12.429	0.082	-1.071	0.897	0.189	-0.023	0.67	12.045	7.282
Greene County	Greene, MO	Greene County MO	29	MO	29077	53803	532	285	4818	105	*	333	403	127	569	0.694	1.231	0.079	2.367	0.066	1.961	92.005	13.431	82.82	81.9	29727	399.274	0.944	0.924	0.898	0.149	0.291	0.824	10.293	4.572
Grundy County	Grundy, MO	Grundy County MO	29	MO	29079	1779	*	*	101	*	*	*	*	*	*	0.314	0.177	0.029	0.412	0	2.465	96.17	15.437	85.898	58.8	22156	23.082	0.208	-0.427	0.821	0.085	-0.404	0.917	11.826	7.035
Harrison County	Harrison, MO	Harrison County MO	29	MO	29081	2002	*	*	151	*	*	*	*	*	*	0.136	0.204	0.011	0.159	0.034	1.089	97.811	14.179	82.963	29.5	21734	12.137	-0.013	-0.773	0.893	-0.262	-0.134	0.586	11.497	7.473
Henry County	Henry, MO	Henry County MO	29	MO	29083	4894	49	*	307	*	*	35	31	*	51	0.665	0.286	0.062	1.048	0	1.101	96.013	14.7	85.313	53.5	24967	31.819	0.684	0.133	0.921	0.792	-0.142	0.819	11.087	5.968
Hickory County	Hickory, MO	Hickory County MO	29	MO	29085	1168	*	*	97	*	*	*	*	*	*	0.633	0.12	0	0.044	0	0.764	97.371	17.858	80.048	0	17888	22.308	-1.033	-0.789	0.832	0.072	-1.296	-1.203	10.758	5.283
Holt County	Holt, MO	Holt County MO	29	MO	29087	922	*	*	95	*	*	*	*	*	*	0.452	0.098	0.02	0.079	0	0.432	98.703	12.443	87.321	0	25212	10.521	0.495	-0.446	0.94	0.741	-0.051	0.789	12.784	6.926
Howard County	Howard, MO	Howard County MO	29	MO	29089	2410	*	*	177	*	*	*	*	*	*	0.362	0.111	0.08	5.865	0.08	0.845	92.032	12.465	83.209	37.9	24870	21.25	0.11	-0.6	0.904	0.389	0.087	0.022	12.428	5.694
Howell County	Howell, MO	Howell County MO	29	MO	29091	6993	79	40	613	37	*	48	59	*	81	1.042	0.337	0	0.35	0.016	1.087	95.739	18.629	78.968	26.9	21565	41.975	0.165	-0.103	0.849	-0.221	-0.696	1.017	9.636	3.449
Iron County	Iron, MO	Iron County MO	29	MO	29093	2980	37	*	307	*	*	*	*	*	38	0.329	0.116	0.039	1.481	0	0.581	96.786	18.985	85.081	24.4	21035	18.07	-0.596	-0.417	0.834	-0.302	-1.047	-0.335	8.733	3.449
Jackson County	Jackson, MO	Jackson County MO	29	MO	29095	182712	2441	977	14070	325	90	1153	1920	578	2605	0.501	1.382	0.279	23.268	0.195	5.95	66.597	13.981	86.212	96	32413	1167.5	1.411	1.411	0.851	0.862	0.509	0.889	11.716	6.05
Jasper County	Jasper, MO	Jasper County MO	29	MO	29097	49475	385	217	4096	152	*	297	274	59	406	1.289	0.793	0.079	1.555	0.102	4.488	89.707	16.866	81.268	74.6	24855	185.091	0.796	0.851	0.857	0.621	-0.182	0.646	10.786	5.365
Jefferson County	Jefferson, MO	Jefferson County MO	29	MO	29099	60724	1082	432	6608	164	61	434	793	215	1126	0.295	0.554	0.022	0.854	0.025	1.054	96.253	8.651	86.141	65.2	27164	333.591	0.733	1.171	0.319	0.171	0.875	-0.323	10.895	4.489
Johnson County	Johnson, MO	Johnson County MO	29	MO	29101	10939	102	44	725	*	*	51	75	30	110	0.665	1.656	0.103	4.119	0.152	2.633	88.904	11.994	78.652	51	23560	63.497	0.535	0.275	0.92	0.581	0.213	0.064	11.169	6.105
Knox County	Knox, MO	Knox County MO	29	MO	29103	725	*	*	55	*	*	*	*	*	*	0	0.071	0	0.071	0	0.572	98.404	15.504	81.948	0	24004	7.899	-1.399	-1.078	-1.528	-0.213	-0.537	-1.294	12.182	6.324
Laclede County	Laclede, MO	Laclede County MO	29	MO	29105	5087	39	*	323	*	*	*	32	*	42	0.562	0.39	0.003	0.518	0.018	1.318	95.853	15.834	83.279	35.9	22050	46.333	0.155	0.217	0.077	-0.132	-0.321	0.618	10.43	4.298
Lafayette County	Lafayette, MO	Lafayette County MO	29	MO	29107	9122	100	39	770	*	*	89	71	*	106	0.25	0.281	0.018	2.242	0.009	1.147	95.096	11.197	86.962	41.2	27534	51.831	0.575	-0.218	0.901	0.763	0.529	0.184	11.497	6.132
Lawrence County	Lawrence, MO	Lawrence County MO	29	MO	29109	10427	105	52	890	*	*	63	71	*	107	0.883	0.248	0.09	0.308	0.035	4.149	93.203	15.012	80.659	38.3	20712	61.542	0.2	0.11	0.916	0.102	-0.038	-0.066	10.32	4.708
Lewis County	Lewis, MO	Lewis County MO	29	MO	29111	3493	38	*	301	*	*	*	30	*	42	0.244	0.361	0.01	2.661	0	0.682	95.42	13.468	83.13	0	20837	19.387	-0.29	-0.297	0.871	-0.138	-0.183	-0.663	12.702	5.749
Lincoln County	Lincoln, MO	Lincoln County MO	29	MO	29113	14605	273	86	1592	*	*	100	206	63	283	0.386	0.247	0.015	1.886	0.007	1.486	94.884	10.143	79.684	21	24504	85.085	0.086	0.281	0.046	0.339	0.509	-0.853	12.538	4.818
Linn County	Linn, MO	Linn County MO	29	MO	29115	3182	*	*	178	*	*	*	*	*	*	0.444	0.181	0	0.768	0	0.821	97.327	14.238	88.133	32.1	23620	20.479	-0.021	-0.477	0.873	-0.152	-0.201	0.276	11.716	6.241
Livingston County	Livingston, MO	Livingston County MO	29	MO	29117	3513	72	*	260	*	*	*	44	*	77	0.413	0.315	0.105	2.481	0	0.603	95.578	13.253	84.645	62.8	25672	26.741	0.764	0.291	0.842	0.298	0.156	0.995	11.853	6.652
McDonald County	McDonald, MO	McDonald County MO	29	MO	29119	8068	34	37	419	*	*	59	*	*	38	2.705	0.317	0.103	0.188	0.38	11.519	82.1	19.68	77.105	0	21279	42.75	-0.763	-0.143	-1.453	-0.302	-0.784	-0.154	10.594	4.517
Macon County	Macon, MO	Macon County MO	29	MO	29121	4211	59	*	360	*	*	39	34	*	65	0.437	0.186	0.039	2.52	0	0.791	95.255	13.032	86.28	32.1	23782	19.169	-0.158	-0.424	0.808	-0.296	-0.051	-0.163	11.744	6.187
Madison County	Madison, MO	Madison County MO	29	MO	29123	3521	44	*	378	*	*	*	37	*	47	0.134	0.326	0	0.226	0	0.753	98.033	16.823	83.152	34.8	20037	24.962	-0.394	-0.349	0.867	-0.158	-0.945	-0.08	9.006	3.531
Maries County	Maries, MO	Maries County MO	29	MO	29125	1945	*	*	187	*	*	*	*	*	*	0.631	0.135	0	0.428	0	1.386	96.44	14.059	83.711	0	22960	16.739	-1.016	-0.708	0.555	-0.948	-0.122	-1.545	11.224	4.708
Marion County	Marion, MO	Marion County MO	29	MO	29127	8068	88	*	671	*	*	55	66	*	89	0.275	0.317	0.056	5.058	0.102	0.88	92.094	13.559	85.794	74.9	24621	65.113	0.808	0.75	0.898	0.09	-0.028	0.999	12.483	5.612
Mercer County	Mercer, MO	Mercer County MO	29	MO	29129	450	*	*	31	*	*	*	*	*	*	0.608	0	0	0.193	0.083	0.304	98.701	12.465	90.907	0	25460	7.657	-0.457	-1.375	0.86	-0.213	-0.239	0.034	11.415	7.309
Miller County	Miller, MO	Miller County MO	29	MO	29131	5019	51	*	425	*	*	49	43	*	53	0.532	0.167	0.012	0.333	0.012	0.926	97.173	14.908	82.139	23	20688	41.812	-0.124	-0.296	0.928	-0.601	-0.221	0.157	11.47	4.763
Mississippi Count	Mississippi, MO	Mississippi County MO	29	MO	29133	4016	33	30	305	*	*	*	*	*	35	0.329	0.38	0.219	19.917	0.022	0.883	77.754	21.698	77.528	62.5	21754	32.232	-0.128	0.348	-0.638	0.927	-1.419	0.426	11.58	2.491
Moniteau County	Moniteau, MO	Moniteau County MO	29	MO	29135	5286	54	*	424	*	*	55	36	*	56	0.419	0.339	0.033	3.364	0	3.018	92.129	10.936	79.212	48.6	23865	36.46	-0.165	-0.151	0.91	0.061	0.419	-1.265	11.771	5.201
Monroe County	Monroe, MO	Monroe County MO	29	MO	29137	3209	34	*	260	*	*	*	*	*	34	0.486	0.19	0	4.014	0.011	0.75	94.169	11.133	86.004	0	23163	13.886	-0.16	-0.682	0.881	-0.148	-0.168	0.051	12.291	5.721
Montgomery County	Montgomery, MO	Montgomery County MO	29	MO	29139	3708	57	*	356	*	*	*	37	*	62	0.124	0.372	0.041	2.085	0	0.761	95.796	12.685	85.42	0	24806	21.814	-0.248	-0.44	0.833	-0.131	-0.333	-0.239	11.58	5.092
Morgan County	Morgan, MO	Morgan County MO	29	MO	29141	4483	30	*	398	*	*	40	*	*	32	0.607	0.118	0.005	0.563	0.02	0.893	96.98	15.812	79.435	0	23100	34.347	-0.123	-0.411	0.945	0.069	-0.721	0.275	11.47	5.256
New Madrid County	New Madrid, MO	New Madrid County MO	29	MO	29143	5989	58	*	562	*	*	35	31	*	64	0.111	0.19	0.069	14.993	0	0.659	83.373	20.76	85.424	39	23869	25.902	-0.332	0.085	-0.629	0.582	-1.099	0.043	12.018	2.601
Newton County	Newton, MO	Newton County MO	29	MO	29145	13392	104	65	922	*	*	91	75	*	110	2.072	0.467	0.062	0.721	0.427	2.724	91.582	13.227	81.336	35.3	24348	89.827	1.001	0.372	0.876	0.575	0.245	1.245	10.786	4.736
Nodaway County	Nodaway, MO	Nodaway County MO	29	MO	29147	4949	69	*	383	*	*	*	47	*	71	0.257	1.177	0.009	1.499	0	0.791	95.895	11.386	79.755	52.9	22230	25.235	0.519	0.204	0.927	0.292	0.123	0.401	12.209	7.2
Oregon County	Oregon, MO	Oregon County MO	29	MO	29149	1316	*	*	125	*	*	*	*	*	*	2.787	0.144	0.01	0.086	0	1.092	93.985	19.615	76.621	20.1	18732	13.03	-0.794	-0.921	0.883	-0.668	-1.118	-0.066	8.869	3.175
Osage County	Osage, MO	Osage County MO	29	MO	29151	5639	52	*	421	*	*	43	31	*	57	0.143	0.09	0.03	0.165	0.015	0.563	98.439	9.014	89.545	0	27304	22.439	-0.501	-0.542	-0.622	-0.6	0.41	-0.508	11.059	4.708
Ozark County	Ozark, MO	Ozark County MO	29	MO	29153	1334	*	*	98	*	*	*	*	*	*	0.445	0.064	0.011	0.18	0	0.986	97.37	19.998	79.652	0	18809	12.504	-1.178	-0.922	0.076	-0.427	-1.073	-0.935	9.745	3.805
Pemiscot County	Pemiscot, MO	Pemiscot County MO	29	MO	29155	6956	74	*	552	*	*	45	45	*	78	0.266	0.266	0.153	25.471	0	1.441	71.918	25.814	79.454	65	23230	36.937	-0.095	0.327	0.554	1.017	-1.732	0.185	12.62	2.847
Perry County	Perry, MO	Perry County MO	29	MO	29157	5500	61	37	577	*	*	30	47	*	62	0.257	0.755	0	0.252	0	0.662	97.786	11.537	89.77	43.4	24127	39.732	0.446	0.322	0.863	0.157	0.125	0.219	10.129	3.504
Pettis County	Pettis, MO	Pettis County MO	29	MO	29159	11714	111	35	765	*	*	95	76	*	113	0.501	0.516	0.121	3.066	0.151	5.27	88.816	14.288	84.419	62.2	25764	60.715	0.516	0.244	0.91	0.418	-0.056	0.453	11.634	6.105
Phelps County	Phelps, MO	Phelps County MO	29	MO	29161	8661	84	46	676	*	*	69	59	*	88	0.585	2.143	0.053	1.63	0.034	1.412	92.784	14.622	77.863	52.3	25203	62.89	0.243	0.168	0.597	-0.718	-0.316	1.082	10.813	4.353
Pike County	Pike, MO	Pike County MO	29	MO	29163	5463	105	36	578	*	*	45	77	*	107	0.277	0.217	0.06	9.129	0.005	2.217	87.6	14.307	76.042	50.5	21881	27.454	0.554	0.211	0.892	0.115	-0.217	1.001	12.373	5.037
Platte County	Platte, MO	Platte County MO	29	MO	29165	31379	458	160	2739	89	*	160	332	103	481	0.411	1.601	0.141	4.128	0.252	3.511	88.603	5.781	85.329	80	36054	215.826	1.508	1.058	0.894	0.7	2.013	0.013	12.072	6.597
Polk County	Polk, MO	Polk County MO	29	MO	29167	4252	38	*	366	*	*	*	*	*	42	0.667	0.307	0.021	0.452	0.018	1.557	96.084	15.855	76.755	31.2	20461	48.19	-0.437	-0.405	-1.428	0.321	-0.226	-0.084	10.539	5.064
Pulaski County	Pulaski, MO	Pulaski County MO	29	MO	29169	3886	37	*	235	*	*	*	34	*	41	0.951	2.541	0.542	11.752	0.441	5.565	75.368	11.217	69.846	50.8	26879	84.915	0.014	-0.235	0.833	-0.836	0.314	0.144	10.539	4.353
Putnam County	Putnam, MO	Putnam County MO	29	MO	29171	1084	*	*	84	*	*	*	*	*	*	0	0.158	0	0.02	0	0.631	99.034	14.998	87.012	0	20879	9.199	-0.913	-0.894	0.865	-0.317	-0.485	-1.343	11.224	7.282
Ralls County	Ralls, MO	Ralls County MO	29	MO	29173	2071	*	*	167	*	*	*	*	*	*	0.165	0.072	0.01	0.981	0.01	0.485	97.893	9.915	89.279	2.7	25111	20.507	0.015	-0.26	-1.528	0.309	0.35	0.474	12.675	5.42
Randolph County	Randolph, MO	Randolph County MO	29	MO	29175	8281	71	*	587	*	*	76	49	*	76	0.47	0.533	0.119	6.799	0.008	1.346	89.749	14.092	78.308	48.4	23462	52.832	0.475	0.083	0.88	0.114	-0.183	0.878	12.154	5.721
Ray County	Ray, MO	Ray County MO	29	MO	29177	6666	91	57	677	*	*	49	69	*	100	0.326	0.251	0.021	1.483	0	1.153	95.764	9.45	88.432	28.9	26268	41.065	0.306	0.136	0.886	0.814	0.656	-1.061	11.497	6.296
Reynolds County	Reynolds, MO	Reynolds County MO	29	MO	29179	820	*	*	85	*	*	*	*	*	*	0.939	0.151	0.091	0.53	0	0.863	95.941	18.037	80.766	0	20819	7.671	-1.085	-0.883	0.836	-0.946	-1.556	-0.203	9.143	3.258
Ripley County	Ripley, MO	Ripley County MO	29	MO	29181	2897	39	*	266	*	*	*	*	*	41	1.337	0.289	0.007	0.079	0	0.954	96.177	21.793	77.282	0	19394	21.277	-0.815	-0.653	0.87	-0.268	-1.42	-0.361	10.43	2.956
St. Charles Count	St. Charles, MO	St. Charles County MO	29	MO	29183	146032	2247	886	14783	263	118	962	1723	437	2332	0.236	1.306	0.054	3.263	0.04	1.728	92.182	5.575	84.374	92	32686	634.086	1.122	1.29	-1.546	0.445	1.98	0.22	12.456	4.517
St. Clair County	St. Clair, MO	St. Clair County MO	29	MO	29185	1182	*	*	88	*	*	*	*	*	*	0.639	0.22	0.031	0.388	0	0.985	97.044	18.396	83.208	0	20429	13.845	-1.303	-0.831	-1.527	-0.237	-0.973	-0.791	11.059	5.721
Ste. Genevieve Co	Ste. Genevieve, MO	Ste. Genevieve County MO	29	MO	29186	4140	50	*	385	*	*	32	38	*	50	0.312	0.203	0.022	0.761	0	0.624	97.678	9.702	90.068	23.3	23813	35.144	-0.081	-0.012	-1.527	-0.12	0.304	0.348	10.293	3.86
St. Francois Coun	St. Francois, MO	St. Francois County MO	29	MO	29187	21967	332	161	2677	63	*	170	249	63	342	0.399	0.461	0.079	3.193	0.002	0.827	94.323	14.656	76.281	58.8	21953	141.371	0.13	0.643	-1.531	0.554	-0.545	0.681	9.225	3.778
St. Louis County	St. Louis, MO	St. Louis County MO	29	MO	29189	352783	4617	2110	30525	712	280	2363	3521	967	4846	0.178	2.783	0.105	20.703	0.033	1.516	73.502	9.424	91.457	98.6	45101	1954.33	1.288	1.744	-1.537	0.522	1.451	0.733	12.483	4.517
Saline County	Saline, MO	Saline County MO	29	MO	29195	10270	106	46	917	*	*	134	76	*	111	0.386	0.252	0.147	5.234	0.23	4.827	87.836	13.856	82.623	53.5	26535	30.206	0.494	0.163	0.855	0.342	-0.028	0.529	12.538	6.105
Schuyler County	Schuyler, MO	Schuyler County MO	29	MO	29197	875	*	*	66	*	*	*	*	*	*	0.253	0.161	0.046	0.437	0	0.644	97.332	15.386	80.612	0	20373	13.485	-0.845	-1.099	-1.526	-0.249	-0.331	0.057	11.826	7.063
Scotland County	Scotland, MO	Scotland County MO	29	MO	29199	817	*	*	60	*	*	*	*	*	*	0.02	0.163	0	0.917	0.02	0.856	97.881	13.572	81.7	0	22312	10.999	-0.281	-0.636	0.849	0.106	-0.487	-0.169	12.346	6.734
Scott County	Scott, MO	Scott County MO	29	MO	29201	18100	148	97	1530	*	*	117	97	*	155	0.24	0.262	0.108	11.399	0	1.184	86.065	16.263	84.686	62	24737	97.276	0.377	0.513	0.859	0.212	-0.346	0.305	11.059	2.929
Shannon County	Shannon, MO	Shannon County MO	29	MO	29203	1196	*	*	84	*	*	*	*	*	*	1.635	0.048	0	0.286	0.012	0.943	94.714	23.088	75.468	0	17929	8.329	-1.179	-0.99	0.836	-0.504	-1.521	-0.736	9.088	3.449
Shelby County	Shelby, MO	Shelby County MO	29	MO	29205	1956	*	*	184	*	*	*	*	*	*	0.283	0.149	0.03	1.684	0	0.626	97.108	14.026	85.363	0	24874	12.628	-0.341	-0.888	0.866	-0.381	-0.325	0.1	12.237	5.886
Stoddard County	Stoddard, MO	Stoddard County MO	29	MO	29207	11085	110	56	892	*	*	77	64	*	117	0.363	0.138	0.013	1.276	0	0.776	96.54	16.266	85.141	29.3	23973	35.311	-0.277	0.262	-0.614	0.088	-0.737	0.012	11.306	3.148
Stone County	Stone, MO	Stone County MO	29	MO	29209	6112	43	*	505	*	*	*	*	*	45	0.697	0.28	0.02	0.202	0.02	1.38	96.257	14.352	79.889	0	24222	67.72	-0.001	-0.135	0.875	-0.081	0	-0.263	9.964	4.161
Sullivan County	Sullivan, MO	Sullivan County MO	29	MO	29211	2355	*	*	103	*	*	*	*	*	*	0.288	0.159	0.13	0.548	0.159	10.479	88.037	15.581	84.347	0	24473	10.548	-0.908	-1.158	0.834	-0.291	-0.685	-0.871	11.415	6.871
Taney County	Taney, MO	Taney County MO	29	MO	29213	10597	74	39	752	*	*	52	51	*	83	0.849	0.463	0.024	0.72	0.064	2.775	93.951	14.149	76.487	50.3	24021	75.933	0.759	-0.109	0.878	-0.056	-0.16	1.95	9.718	3.942
Texas County	Texas, MO	Texas County MO	29	MO	29215	3489	*	*	313	*	*	*	*	*	*	0.94	0.392	0.008	2.337	0	1.124	93.479	19.166	75.159	0.8	17779	20.864	-0.932	-1.023	-0.615	-0.4	-0.903	-0.007	9.663	3.613
Vernon County	Vernon, MO	Vernon County MO	29	MO	29217	4388	52	*	413	*	*	34	34	*	53	0.8	0.446	0	0.805	0.01	1.276	95.918	15.758	81.117	42.4	24051	24.402	-0.005	0.008	-1.439	0.175	-0.212	0.81	11.306	5.913
Warren County	Warren, MO	Warren County MO	29	MO	29219	8104	184	79	937	*	*	58	133	*	192	0.449	0.266	0.007	2.114	0.004	1.838	94.549	10.403	82.703	21.4	26077	73.46	0.073	0.29	0.061	0	0.52	-0.655	11.552	4.681
Washington County	Washington, MO	Washington County MO	29	MO	29221	5805	123	53	662	*	*	46	86	*	127	0.676	0.175	0.004	2.73	0	0.889	94.627	19.745	78.051	20.2	18854	32.109	-0.564	0.174	0.913	0.186	-1.18	-1.087	9.718	3.997
Wayne County	Wayne, MO	Wayne County MO	29	MO	29223	4168	38	*	353	*	*	46	*	*	39	0.541	0.214	0.008	0.336	0.008	0.496	96.987	21.522	81.498	0	19857	16.323	-1.13	-0.608	0.827	-0.488	-1.77	-0.71	9.609	3.34
Webster County	Webster, MO	Webster County MO	29	MO	29225	6821	37	31	561	*	*	56	*	*	40	0.721	0.272	0.012	1.172	0.021	1.11	95.635	14.496	76.656	19.7	19715	61.685	-0.638	-0.206	-1.098	-0.062	0.063	-1.009	9.964	4.243
Worth County	Worth, MO	Worth County MO	29	MO	29227	483	*	*	46	*	*	*	*	*	*	0.349	0.044	0	0.174	0	0.305	98.779	12.903	85.397	0	21388	7.554	-1.264	-1.447	0.884	0.085	-0.268	-2.327	11.58	7.583
Wright County	Wright, MO	Wright County MO	29	MO	29229	2427	*	*	180	*	*	*	*	*	*	0.517	0.198	0.006	0.611	0	1.111	96.798	20.311	79.551	24.2	18207	26.267	-0.313	-0.701	0.873	0.115	-0.829	0.146	9.444	3.832
Beaverhead County	Beaverhead, MT	Beaverhead County MT	30	MT	30001	6855	94	*	628	*	*	37	82	*	98	1.538	0.147	0.045	0.158	0.011	2.962	94.607	13.77	81.289	46.7	26554	1.62	0.149	-1.027	1.081	0.655	-0.039	0.377	1.259	9.554
Big Horn County	Big Horn, MT	Big Horn County MT	30	MT	30003	4499	*	*	349	*	*	*	*	*	*	60.584	0.331	0.008	0.077	0	2.907	33.733	23.168	72.772	27.7	19251	2.605	-1.173	-1.814	1.081	0.366	-1.713	-0.519	5.283	7.391
Blaine County	Blaine, MT	Blaine County MT	30	MT	30005	3006	*	*	234	*	*	*	*	*	*	46.701	0.195	0.03	0.21	0.015	1.035	50.75	21.341	78.014	0	19694	1.534	-0.799	-2.314	0.977	0.617	-1.276	0.39	4.599	11.114
Broadwater County	Broadwater, MT	Broadwater County MT	30	MT	30007	2349	*	*	216	*	*	*	*	*	30	1.28	0.132	0	0.287	0.044	1.325	96.534	12.141	80.706	0	22782	4.019	0.104	-1.229	0.959	1.111	0.301	-0.199	5.064	6.105
Carbon County	Carbon, MT	Carbon County MT	30	MT	30009	6617	86	*	700	*	*	35	63	*	94	0.625	0.328	0.031	0.277	0	1.62	96.597	10.272	82.809	0	28378	4.762	0.037	-1.111	1.014	0.657	0.112	0.023	2.518	6.734
Carter County	Carter, MT	Carter County MT	30	MT	30011	634	*	*	36	*	*	*	*	*	*	0.378	0.227	0	0.076	0	0.831	98.489	10.574	77.341	0	21332	0.36	-1.464	-2.572	-1.482	0.519	-0.38	-0.79	8.103	9.663
Cascade County	Cascade, MT	Cascade County MT	30	MT	30013	57285	585	297	6354	290	33	446	411	126	620	4.477	0.798	0.125	1.141	0.109	2.301	88.761	13.111	83.48	80.2	29231	30.457	0.916	-0.185	1.015	0.996	0.208	1.19	3.121	6.57
Chouteau County	Chouteau, MT	Chouteau County MT	30	MT	30015	3072	*	*	267	*	*	*	*	*	*	15.354	0.305	0.054	0.054	0.108	0.269	83.821	13.614	84.664	0	27303	1.301	-0.865	-2.207	1.036	0.823	-0.264	-1.148	3.641	8.596
Custer County	Custer, MT	Custer County MT	30	MT	30017	9618	129	*	1042	*	*	60	102	*	129	1.406	0.349	0	0.105	0.044	1.484	96.019	13.07	81.631	83	26125	2.957	0.202	-0.718	0.021	0.412	-0.04	0.96	7.692	10.895
Daniels County	Daniels, MT	Daniels County MT	30	MT	30019	1106	*	*	115	*	*	*	*	*	*	1.356	0.434	0.054	0	0.163	1.193	96.095	10.521	89.046	0	28465	1.194	-0.828	-2.546	-0.085	0.841	-0.204	-0.219	6.981	17.465
Dawson County	Dawson, MT	Dawson County MT	30	MT	30021	5723	51	*	491	*	*	*	30	*	53	1.517	0.151	0.023	0.301	0	0.973	96.931	11.384	85.373	67.5	24619	3.608	-0.261	-1.12	0.021	0.47	0.191	-0.214	9.773	12.346
Deer Lodge County	Deer Lodge, MT	Deer Lodge County MT	30	MT	30023	6583	116	52	953	*	*	62	89	*	120	2.289	0.429	0.011	0.242	0	1.518	94.124	13.996	84.551	66.7	23919	11.937	-0.161	-0.937	-1.488	0.994	-0.612	1.107	1.533	9.006
Fallon County	Fallon, MT	Fallon County MT	30	MT	30025	2650	*	*	187	*	*	*	*	*	*	0.433	0.433	0	0.18	0	0.36	98.522	8.76	87.167	0	26240	1.681	-0.659	-2.535	0.957	0.519	0.196	-0.477	8.514	11.525
Fergus County	Fergus, MT	Fergus County MT	30	MT	30027	8149	85	*	893	37	*	34	62	*	90	1.811	0.286	0.009	0.095	0	0.849	95.754	12.809	80.163	53.5	25813	2.583	0.524	-0.853	0.958	0.904	-0.013	1.086	4.216	7.802
Flathead County	Flathead, MT	Flathead County MT	30	MT	30029	55187	344	140	3961	86	32	254	258	62	366	1.205	0.467	0.018	0.256	0.069	1.665	94.909	12.321	79.43	47.4	28598	17.616	1.067	0.409	1.07	0.561	0.215	1.332	3.066	7.145
Gallatin County	Gallatin, MT	Gallatin County MT	30	MT	30031	87240	744	239	5294	190	*	339	571	196	800	1.067	0.75	0.048	0.304	0.052	1.836	94.915	10.718	77.047	56.7	30560	34.711	1.265	0.372	1.075	0.807	0.61	1.306	3.093	7.528
Garfield County	Garfield, MT	Garfield County MT	30	MT	30033	727	*	*	44	*	*	*	*	*	*	0.493	0.082	0	0.082	0.082	0.328	98.851	10.509	82.594	0	27242	0.251	-2.186	-2.989	-1.49	0.331	-1.279	-1.28	5.995	11.388
Glacier County	Glacier, MT	Glacier County MT	30	MT	30035	3457	*	*	276	*	*	*	*	*	*	62.57	0.044	0	0.052	0.052	1.059	33.995	25.111	70.358	58	20637	4.523	-0.674	-1.278	1.027	0.718	-1.607	-0.014	1.861	9.061
Golden Valley Cou	Golden Valley, MT	Golden Valley County MT	30	MT	30037	493	*	*	48	*	*	*	*	*	*	0.627	0.09	0	0	0	1.164	98.12	17.278	68.487	0	19063	0.899	-2.461	-2.907	0.984	0.347	-1.183	-3.505	4.024	6.105
Granite County	Granite, MT	Granite County MT	30	MT	30039	1239	*	*	102	*	*	*	*	*	*	1.262	0.14	0	0	0	1.297	96.32	14.125	80.827	0	24458	1.667	-0.96	-2.047	0.938	0.657	-0.861	-0.757	2.601	6.762
Hill County	Hill, MT	Hill County MT	30	MT	30041	9631	71	32	974	43	*	55	49	*	72	18.961	0.342	0.006	0.189	0.006	1.258	77.241	16.976	80.807	62	29069	5.737	0.064	-0.628	0.939	0.413	-0.373	0.369	3.915	10.923
Jefferson County	Jefferson, MT	Jefferson County MT	30	MT	30043	8521	111	38	757	*	*	47	87	*	114	1.446	0.396	0.018	0.101	0.018	1.492	95.054	9.496	81.302	0	28436	6.925	0.439	-1.41	1.02	1.487	1.148	-0.316	2.82	7.282
Judith Basin Coun	Judith Basin, MT	Judith Basin County MT	30	MT	30045	1397	*	*	98	*	*	*	*	*	*	0.776	0	0	0.046	0	0.593	97.992	13.692	80.694	0	22679	1.097	-1.266	-2.815	-0.151	0.61	-0.314	-0.838	2.874	7.035
Lake County	Lake, MT	Lake County MT	30	MT	30047	14444	126	65	1438	34	*	79	97	*	126	23.694	0.319	0.018	0.186	0.021	1.966	70.884	18.747	75.751	15.5	21080	19.196	0.304	-0.967	1.035	0.76	-0.478	1.151	7.391	4.572
Lewis and Clark C	Lewis and Clark, MT	Lewis and Clark County MT	30	MT	30049	53269	926	244	6376	173	31	341	740	107	940	2.13	0.552	0.029	0.241	0.043	1.547	94.028	11.231	85.17	69.2	29721	17.908	1.388	0.12	1.018	1.108	0.611	1.682	2.573	6.953
Liberty County	Liberty, MT	Liberty County MT	30	MT	30051	972	*	*	81	*	*	*	*	*	*	0.149	0.347	0	0	0	0.198	99.307	11.535	83.663	0	26880	1.222	-0.785	-2.391	0.915	0.738	-0.326	-0.559	2.902	10.211
Lincoln County	Lincoln, MT	Lincoln County MT	30	MT	30053	9894	67	*	848	30	*	67	50	*	72	1.429	0.524	0.01	0.183	0.021	1.707	94.403	17.816	80.064	22.3	20778	5.181	-0.053	-0.428	1.031	0.393	-1.109	0.601	4.161	5.886
McCone County	McCone, MT	McCone County MT	30	MT	30055	1101	*	*	93	*	*	*	*	*	*	1.352	0.451	0	0.394	0	1.014	96.225	10.535	83.831	0	23112	0.614	-0.939	-2.611	-1.487	0.468	-0.06	0.396	7.364	13.03
Madison County	Madison, MT	Madison County MT	30	MT	30057	4789	32	*	317	*	*	*	30	*	35	0.579	0.311	0	0.028	0	1.978	96.129	11.188	79.545	0	24715	2.079	-0.457	-2.225	0.239	0.761	-0.043	0.216	2.108	7.857
Meagher County	Meagher, MT	Meagher County MT	30	MT	30059	1034	*	*	85	*	*	*	*	*	*	1.113	0.202	0	0	0	1.265	97.218	14.972	73.546	0	23810	0.798	-1.291	-2.341	-0.353	0.81	-1.026	-0.662	2.491	7.72
Mineral County	Mineral, MT	Mineral County MT	30	MT	30061	2682	*	*	228	*	*	*	*	*	*	2.114	0.593	0	0.232	0	2.14	93.194	16.86	78.242	0	22601	3.143	-0.741	-1.824	1.002	0.498	-0.856	-0.284	5.174	4.298
Missoula County	Missoula, MT	Missoula County MT	30	MT	30063	84010	800	286	6551	193	32	412	618	117	829	2.46	1.12	0.028	0.3	0.125	1.666	92.676	14.286	81.251	72.5	29625	41.884	1.27	0.683	1.004	0.424	0.359	1.616	5.53	5.256
Musselshell Count	Musselshell, MT	Musselshell County MT	30	MT	30065	2743	*	*	223	*	*	*	*	*	*	1.484	0.133	0	0.089	0.044	2.171	95.46	15.238	77.099	0	20474	2.462	-0.784	-1.637	0.064	0.276	-0.797	0.011	4.599	7.72
Park County	Park, MT	Park County MT	30	MT	30067	12321	129	*	1037	30	*	67	93	36	139	1.064	0.418	0.07	0.405	0.019	2.064	95.035	11.608	83.921	53	25720	5.687	0.93	-0.49	1.032	0.792	0.193	1.686	1.807	8.897
Petroleum County	Petroleum, MT	Petroleum County MT	30	MT	30069	260	*	*	*	*	*	*	*	*	*	0.407	0	0	0	0	1.016	98.577	10.366	71.951	0	19006	0.266	-2.7	-3.242	-1.486	0.347	-1.034	-2.725	5.584	9.335
Phillips County	Phillips, MT	Phillips County MT	30	MT	30071	2432	35	*	191	*	*	*	*	*	35	7.284	0.381	0.024	0.143	0	1.262	89.169	15.282	84.885	0	23670	0.767	-0.952	-2.429	0.996	0.678	-0.478	-0.817	5.502	12.1
Pondera County	Pondera, MT	Pondera County MT	30	MT	30073	3377	*	*	340	*	*	*	*	*	*	15.517	0.179	0	0.098	0.016	0.699	82.694	16.526	82.141	43.3	23709	3.583	-0.694	-1.998	0.969	0.797	-0.416	-0.664	2.409	7.72
Powder River Coun	Powder River, MT	Powder River County MT	30	MT	30075	995	*	*	75	*	*	*	*	*	*	1.961	0.168	0	0	0	0.672	97.199	9.356	80.504	0	21484	0.505	-1.789	-2.343	-1.501	0.166	-0.231	-1.78	6.926	8.924
Powell County	Powell, MT	Powell County MT	30	MT	30077	4508	53	*	520	*	*	40	41	*	56	4.088	0.466	0.015	0.582	0	2.008	91.707	12.891	69.809	69.9	20914	3.047	-0.145	-1.621	0.995	0.903	-0.076	0.03	3.175	7.09
Prairie County	Prairie, MT	Prairie County MT	30	MT	30079	709	*	*	63	*	*	*	*	*	*	0.436	0.174	0	0	0	0.61	98.256	10.636	84.568	0	27772	0.638	-1.687	-2.794	0.969	0.564	-0.412	-2.456	9.006	11.799
Ravalli County	Ravalli, MT	Ravalli County MT	30	MT	30081	25121	201	100	2095	44	*	123	150	41	210	0.985	0.325	0.015	0.152	0.094	2.131	95.121	13.064	77.217	16.8	23699	16.911	0.362	-0.894	1.024	0.48	0.502	0.427	3.586	5.694
Richland County	Richland, MT	Richland County MT	30	MT	30083	7238	65	*	596	55	*	45	50	*	68	1.942	0.198	0	0.11	0	2.491	94.787	12.094	87.226	55.9	27534	4.469	-0.199	-1.069	0.935	0.693	0.06	-0.599	8.733	13.961
Roosevelt County	Roosevelt, MT	Roosevelt County MT	30	MT	30085	3403	*	*	312	*	*	*	*	*	*	57.486	0.535	0.009	0.094	0.028	1.388	38.555	26.013	72.852	60.1	21079	4.375	-0.742	-1.292	0.095	0.654	-1.607	0.342	8.158	15.412
Rosebud County	Rosebud, MT	Rosebud County MT	30	MT	30087	5160	61	*	558	*	*	30	43	*	62	34.563	0.442	0	0.248	0	1.888	61.046	17.443	78.77	0	26963	1.848	-0.484	-1.392	1.018	0.525	-0.53	-0.364	6.241	9.691
Sanders County	Sanders, MT	Sanders County MT	30	MT	30089	5457	40	*	362	*	*	*	33	*	40	4.504	0.302	0	0.183	0	1.974	91.01	15.642	73.659	0	19577	4.02	-0.385	-1.57	1.014	0.86	-0.828	0.138	5.803	4.38
Sheridan County	Sheridan, MT	Sheridan County MT	30	MT	30091	1986	*	*	129	*	*	*	*	*	*	1.519	0.359	0	0.055	0	1.05	96.354	11.713	91.934	0	28678	1.934	-0.9	-2.374	-1.154	0.968	-0.096	-0.243	8.514	17.383
Silver Bow County	Silver Bow, MT	Silver Bow County MT	30	MT	30093	23545	370	94	2424	43	*	223	295	42	380	2.248	0.338	0.036	0.251	0.033	2.541	93.373	14.668	85.069	88.2	28550	45.859	1.161	0.096	0.847	1.314	0.069	1.583	2.19	8.021
Stillwater County	Stillwater, MT	Stillwater County MT	30	MT	30095	7155	83	*	691	*	*	35	60	*	83	1.251	0.31	0.036	0.191	0	2.062	95.09	8.616	85.77	0	30395	4.894	-0.093	-1.732	0.978	0.666	0.405	-0.034	2.956	5.803
Sweet Grass Count	Sweet Grass, MT	Sweet Grass County MT	30	MT	30097	2932	*	*	261	*	*	*	*	*	*	0.541	0.487	0	0.081	0.027	1.703	96.431	9.246	81.536	0	23812	1.977	-0.91	-2.237	0.009	0.657	0.291	-1.17	2.956	6.132
Teton County	Teton, MT	Teton County MT	30	MT	30099	3274	*	*	229	*	*	*	*	*	*	1.91	0.127	0	0.239	0	1.05	95.496	11.65	84.18	0	26158	2.679	-0.239	-2.168	0.92	0.71	0.004	0.4	2.108	6.898
Toole County	Toole, MT	Toole County MT	30	MT	30101	2641	*	*	252	*	*	*	*	*	*	4.672	0.373	0	0.196	0	1.57	91.755	11.936	78.465	57.5	28100	2.689	-0.526	-2.007	0.944	0.646	-0.021	-0.481	2.792	9.116
Treasure County	Treasure, MT	Treasure County MT	30	MT	30103	503	*	*	33	*	*	*	*	*	*	1.879	0.403	0	0.134	0	1.745	95.705	11.141	91.141	0	22861	0.626	-1.337	-2.113	0.879	0.463	0.011	-2.469	5.831	8.924
Valley County	Valley, MT	Valley County MT	30	MT	30105	3823	34	*	283	*	*	*	*	*	35	10.083	0.358	0	0.138	0	0.715	87.18	13.453	84.512	43.9	31048	1.375	-0.286	-1.885	1.028	0.726	-0.15	0.093	6.296	14.755
Wheatland County	Wheatland, MT	Wheatland County MT	30	MT	30107	983	*	*	67	*	*	*	*	*	*	1.161	0.193	0	0.193	0.097	1.015	96.663	16.973	76.692	0	20411	1.436	-1.456	-2.471	0.969	0.435	-1.198	-1.205	3.285	6.105
Wibaux County	Wibaux, MT	Wibaux County MT	30	MT	30109	625	*	*	46	*	*	*	*	*	*	0.515	0.103	0	0.103	0	0.412	98.249	9.887	84.449	0	22210	1.009	-2.396	-2.048	-1.488	0.51	-0.455	-3.767	9.143	12.346
Yellowstone Count	Yellowstone, MT	Yellowstone County MT	30	MT	30111	100511	1250	383	11091	298	*	573	966	302	1328	3.356	0.559	0.085	0.453	0.06	3.469	90.226	11.951	82.347	83.3	31220	54.987	1.225	0.419	1.065	0.394	0.72	1.357	4.736	7.473
Adams County	Adams, NE	Adams County NE	31	NE	31001	8392	94	*	598	40	*	65	65	*	100	0.521	2.271	0.123	0.647	0.01	5.241	90.522	10.342	86.983	77.5	26246	59.162	1.016	0.61	0.925	0.567	0.655	0.608	12.62	7.09
Antelope County	Antelope, NE	Antelope County NE	31	NE	31003	783	*	*	43	*	*	*	*	*	*	0.295	0.042	0	0.07	0	1.041	98.369	11.011	85.937	0	30148	7.76	-0.151	-1.29	-0.064	0.54	0.337	0.088	13.167	8.979
Arthur County	Arthur, NE	Arthur County NE	31	NE	31005	*	*	*	*	*	*	*	*	*	*	0	0.995	0	0	0.249	1.99	96.517	8.955	74.378	0	20885	0.474	-2.114	-2.123	-0.073	-1.205	-0.211	-2.593	14.536	7.008
Banner County	Banner, NE	Banner County NE	31	NE	31007	52	*	*	*	*	*	*	*	*	*	0.262	0	0	0.131	0	5.512	93.832	9.186	78.346	0	27971	0.867	-2.083	-1.504	-0.212	0.362	0.345	-4.814	11.497	5.174
Blaine County	Blaine, NE	Blaine County NE	31	NE	31009	50	*	*	*	*	*	*	*	*	*	0.579	0	0	0	0	0.193	99.228	12.741	76.062	0	21127	0.644	-2.958	-2.716	-0.162	-0.9	-0.533	-4.193	12.592	7.282
Boone County	Boone, NE	Boone County NE	31	NE	31011	727	*	*	*	*	*	*	*	*	*	0.017	0	0	0.051	0.017	1.115	98.714	9.467	88.664	0	28428	7.905	0.198	-0.994	-0.124	0.771	0.774	0.154	12.675	7.993
Box Butte County	Box Butte, NE	Box Butte County NE	31	NE	31013	2437	38	*	214	*	*	*	31	*	38	3.275	0.641	0.079	0.404	0	8.272	86.02	11.31	90.139	73.4	27663	10.128	0.277	-0.923	0.109	0.408	0.617	0.627	12.921	6.077
Boyd County	Boyd, NE	Boyd County NE	31	NE	31015	87	*	*	*	*	*	*	*	*	*	0.618	0.176	0	0	0	0.176	98.897	10.984	85.487	0	20617	3.821	-0.578	-1.957	-0.183	1.138	-0.243	-0.232	14.043	9.855
Brown County	Brown, NE	Brown County NE	31	NE	31017	274	*	*	*	*	*	*	*	*	*	0.233	0.35	0	0	0	0.845	98.251	10.466	81.749	0	26988	2.507	-1.041	-2.363	-1.472	-0.598	0.006	0.617	12.675	7.911
Buffalo County	Buffalo, NE	Buffalo County NE	31	NE	31019	15224	140	35	1169	34	*	94	99	*	143	0.415	0.569	0.025	0.673	0.007	5.119	92.503	10.065	80.832	64.2	27986	47.323	1.099	0.206	1.032	0.632	0.791	0.974	12.976	7.117
Burt County	Burt, NE	Burt County NE	31	NE	31021	1349	*	*	84	*	*	*	*	*	*	1.228	0.24	0.027	0.267	0	1.215	96.609	9.426	89.72	0	27680	14.081	0.14	-0.901	0.143	0.951	0.588	-0.172	13.687	9.609
Butler County	Butler, NE	Butler County NE	31	NE	31023	1933	*	*	105	*	*	*	*	*	*	0.17	0.125	0.057	0.079	0.182	2.542	96.641	8.646	90.832	29.5	27371	14.361	0.082	-0.574	0.149	0.886	0.57	-0.579	13.879	7.966
Cass County	Cass, NE	Cass County NE	31	NE	31025	6663	56	*	495	*	*	*	46	*	60	0.273	0.491	0.004	0.386	0	1.48	96.482	6.221	87.722	29.4	32059	45.717	0.956	0.278	1.025	0.782	1.543	-0.392	13.633	8.021
Cedar County	Cedar, NE	Cedar County NE	31	NE	31027	1871	*	*	83	*	*	*	*	*	*	0.276	0.011	0	0.121	0	0.53	98.797	7.926	90.076	0	31981	11.295	0.013	-1.299	0.883	1.102	0.61	-0.661	13.879	9.882
Chase County	Chase, NE	Chase County NE	31	NE	31029	521	*	*	*	*	*	*	*	*	*	0.126	0.202	0	0.177	0	3.812	95.557	9.164	83.237	0	30989	4.053	-0.43	-1.766	0.247	0.2	0.506	-0.302	15.987	7.829
Cherry County	Cherry, NE	Cherry County NE	31	NE	31031	593	*	*	*	*	*	*	*	*	*	4.069	0.494	0.016	0.082	0.296	0.791	92.637	11.81	80.959	44.1	26438	0.918	-0.614	-2.472	0.928	-0.719	0.16	0.585	13.523	7.61
Cheyenne County	Cheyenne, NE	Cheyenne County NE	31	NE	31033	1025	*	*	58	*	*	*	*	*	*	0.757	0.939	0.061	0.141	0.01	4.474	93.294	9.412	86.457	62.2	31329	8.125	0.235	-0.623	0.932	0.513	0.515	-0.173	13.742	6.57
Clay County	Clay, NE	Clay County NE	31	NE	31035	1224	*	*	83	*	*	*	*	*	*	0.384	0.31	0.148	0.118	0	3.939	95.087	9.87	88.197	0	27958	10.842	-0.201	-0.888	1.048	0.707	0.721	-1.542	12.757	7.117
Colfax County	Colfax, NE	Colfax County NE	31	NE	31037	6623	*	*	219	*	*	*	*	*	*	0.41	0.305	0.067	0.057	0.667	29.482	68.68	9.364	83.149	50.5	27697	25.098	-0.132	-0.734	0.684	0.943	0.183	-0.928	13.222	8.623
Cuming County	Cuming, NE	Cuming County NE	31	NE	31039	1457	*	*	41	*	*	*	*	*	*	0.521	0.245	0.072	0.102	0.01	6.887	92.029	8.073	87.625	32.2	37404	16.004	0.635	-0.862	1.007	1.088	0.617	0.569	13.113	9.444
Custer County	Custer, NE	Custer County NE	31	NE	31041	1169	*	*	51	*	*	*	*	*	*	0.478	0.174	0	0.087	0	1.051	97.916	11.559	82.562	30.1	29179	4.187	0.176	-1.166	1.027	0.29	0.437	0.39	11.853	7.391
Dakota County	Dakota, NE	Dakota County NE	31	NE	31043	12376	33	30	486	*	*	62	*	*	36	2.484	3.183	0.587	0.742	0.005	26.824	64.851	10.858	82.069	78.4	23105	78.147	0.494	0.609	0.994	0.951	0.258	-0.739	14.125	9.8
Dawes County	Dawes, NE	Dawes County NE	31	NE	31045	1027	*	*	43	*	*	*	*	*	*	3.602	0.343	0.091	0.949	0.011	2.241	91.688	14.338	77.956	59.9	21607	6.255	0.234	-1.161	0.623	0.397	-0.163	1.301	12.784	7.282
Dawson County	Dawson, NE	Dawson County NE	31	NE	31047	13436	109	50	890	*	*	53	78	*	112	0.885	0.66	0.473	0.493	0.057	28.449	68.592	10.798	82.688	73.1	24747	24.752	0.571	-0.135	1.025	0.465	0.091	0.72	12.346	7.145
Deuel County	Deuel, NE	Deuel County NE	31	NE	31049	233	*	*	*	*	*	*	*	*	*	0.545	0.396	0	0.05	0	2.625	96.236	9.014	88.806	0	27161	4.181	-0.19	-1.775	0.659	0.441	0.691	-0.225	15.439	6.981
Dixon County	Dixon, NE	Dixon County NE	31	NE	31051	1584	*	*	84	*	*	*	*	*	*	0.655	0.344	0	0.033	0.082	6.399	92.39	8.265	88.101	0	29634	13.206	0.011	-0.714	0.483	1.13	0.631	-1.063	13.77	9.91
Dodge County	Dodge, NE	Dodge County NE	31	NE	31053	7505	64	31	442	*	*	*	52	*	71	0.402	0.577	0.103	0.502	0.158	5.701	92.045	9.488	86.96	71.3	28529	67.409	1.173	0.583	0.889	1.113	0.756	0.559	13.66	9.088
Douglas County	Douglas, NE	Douglas County NE	31	NE	31055	136358	1117	398	7899	152	40	614	876	337	1237	0.661	2.121	0.235	11.49	0.073	7.903	76.028	11.033	85.467	97.6	39692	1553.31	1.498	1.385	0.667	0.81	0.949	0.824	13.578	8.815
Dundy County	Dundy, NE	Dundy County NE	31	NE	31057	141	*	*	*	*	*	*	*	*	*	0.772	0.681	0	0	0	3.406	94.777	11.308	82.198	0	31801	2.128	-0.727	-2.344	0.011	0.131	-0.044	0.191	15.959	8.185
Fillmore County	Fillmore, NE	Fillmore County NE	31	NE	31059	629	*	*	33	*	*	*	*	*	*	0.665	0.077	0.031	0.232	0.015	1.903	96.812	8.883	88.254	0	31498	10.362	0.477	-1.01	0.952	0.833	0.918	0.184	13.332	7.336
Franklin County	Franklin, NE	Franklin County NE	31	NE	31061	426	*	*	44	*	*	*	*	*	*	0.35	0.058	0	0	0	0.73	98.774	10.949	85.693	0	27863	5.365	-0.29	-1.482	0.679	0.47	0.147	-0.241	13.03	8.514
Frontier County	Frontier, NE	Frontier County NE	31	NE	31063	391	*	*	31	*	*	*	*	*	*	0.313	0.243	0.035	0.104	0	1.009	97.948	9.739	84.452	0	26378	2.582	-0.585	-1.854	0.668	0.372	0.309	-0.787	13.113	7.829
Furnas County	Furnas, NE	Furnas County NE	31	NE	31065	579	*	*	42	*	*	*	*	*	*	0.546	0.273	0.039	0.039	0	1.229	97.367	11.018	86.622	0	25242	6.335	-0.258	-1.535	0.321	0.458	0.292	-0.06	13.414	8.897
Gage County	Gage, NE	Gage County NE	31	NE	31067	4113	*	*	271	*	*	*	*	*	30	0.533	0.38	0.017	0.333	0.051	1.22	96.74	8.931	86.734	56.1	30561	26.604	1.167	0.487	0.991	0.814	0.707	0.86	13.715	8.158
Garden County	Garden, NE	Garden County NE	31	NE	31069	123	*	*	*	*	*	*	*	*	*	0.23	0.276	0.046	0.092	0	1.751	97.419	11.06	79.493	0	27728	1.02	-0.794	-2.395	0.306	-0.427	-0.111	0.4	15.001	6.652
Garfield County	Garfield, NE	Garfield County NE	31	NE	31071	131	*	*	*	*	*	*	*	*	*	0.272	0.054	0	0	0.054	1.034	98.096	10.229	81.121	0	28587	2.999	-0.772	-2.099	0.206	-0.314	0.041	-0.018	12.1	8.869
Gosper County	Gosper, NE	Gosper County NE	31	NE	31073	640	*	*	41	*	*	*	*	*	*	0.147	0.295	0	0	0	1.327	98.083	6.686	86.48	0	27821	4.025	-0.907	-1.623	0.924	0.387	0.715	-2.461	13.195	7.638
Grant County	Grant, NE	Grant County NE	31	NE	31075	*	*	*	*	*	*	*	*	*	*	0.149	0.299	0	0	0	1.493	98.06	7.91	91.493	0	15104	0.721	-0.923	-2.824	-0.201	-1.211	-0.007	1.21	13.852	6.981
Greeley County	Greeley, NE	Greeley County NE	31	NE	31077	337	*	*	*	*	*	*	*	*	*	0	0.079	0	0.828	0	1.104	97.793	10.761	83.563	0	27300	3.95	-0.843	-1.964	-0.213	0.218	0.266	-0.771	12.729	8.048
Hall County	Hall, NE	Hall County NE	31	NE	31079	18318	149	61	1312	45	*	114	103	*	154	0.406	1.063	0.323	0.713	0.248	16.988	79.532	12.158	83.48	84.2	29432	105.232	0.868	0.351	1.007	0.596	0.356	0.699	13.222	6.898
Hamilton County	Hamilton, NE	Hamilton County NE	31	NE	31081	2249	31	*	190	*	*	*	*	*	33	0.116	0.295	0.011	0.211	0	1.107	97.976	7.887	87.801	45	27087	17.094	0.941	-0.472	0.885	0.887	1.18	0.662	12.921	6.707
Harlan County	Harlan, NE	Harlan County NE	31	NE	31083	178	*	*	*	*	*	*	*	*	*	0.055	0.11	0	0.137	0	0.879	98.627	9.942	88.025	0	27027	5.843	-0.186	-1.659	0.884	0.472	-0.072	0.338	13.332	8.842
Hayes County	Hayes, NE	Hayes County NE	31	NE	31085	44	*	*	*	*	*	*	*	*	*	0	0.269	0	0.179	0	2.96	96.143	8.61	76.233	0	23669	1.345	-1.74	-1.941	0.331	0.374	-0.106	-3.266	14.837	8.212
Hitchcock County	Hitchcock, NE	Hitchcock County NE	31	NE	31087	543	*	*	39	*	*	*	*	*	*	0.265	0.099	0	0.099	0	1.49	97.584	12.082	80.801	0	21734	3.952	-1.468	-1.829	0.534	0.447	-0.069	-2.826	14.947	9.362
Holt County	Holt, NE	Holt County NE	31	NE	31089	1118	*	*	43	*	*	*	*	*	*	0.313	0.249	0.009	0.074	0.018	0.903	98.315	11.356	85.587	30.7	30205	4.15	-0.173	-1.561	0.736	0.561	0.344	-0.15	13.441	9.581
Hooker County	Hooker, NE	Hooker County NE	31	NE	31091	90	*	*	*	*	*	*	*	*	*	0.401	0.134	0	0	0	1.068	97.997	6.676	81.442	0	23375	1.003	-1.753	-2.572	-0.317	-1.102	0.198	-1.553	13.468	6.844
Howard County	Howard, NE	Howard County NE	31	NE	31093	1839	*	*	138	*	*	*	*	*	*	0.238	0.134	0.074	0.298	0.015	1.309	97.873	10.146	82.327	0	25544	11.317	-0.312	-0.976	0.592	0.366	0.553	-1.089	13.332	7.254
Jefferson County	Jefferson, NE	Jefferson County NE	31	NE	31095	886	*	*	53	*	*	*	*	*	*	0.47	0.284	0.049	0.062	0.012	1.323	97.651	8.48	90.396	51.6	28959	12.694	0.659	-0.036	0.99	0.576	0.53	0.338	13.085	8.103
Johnson County	Johnson, NE	Johnson County NE	31	NE	31097	692	*	*	*	*	*	*	*	*	*	0.504	3.419	0	0.263	0	4.975	90.489	8.613	82.49	0	28128	13.501	-0.126	-0.768	1.022	0.586	0.398	-1.005	13.441	8.076
Kearney County	Kearney, NE	Kearney County NE	31	NE	31099	1062	*	*	73	*	*	*	*	*	*	0.203	0.247	0.116	0.145	0	2.195	96.89	7.922	88.677	41.9	30897	12.514	0.462	-0.707	0.359	0.778	1.052	0.058	13.222	7.665
Keith County	Keith, NE	Keith County NE	31	NE	31101	1118	*	*	68	*	*	*	*	*	*	0.893	0.226	0.071	0.083	0	3.892	94.56	9.927	89.251	51.6	25025	7.31	0.585	0.112	0.498	-0.056	0.122	1.156	14.728	7.2
Keya Paha County	Keya Paha, NE	Keya Paha County NE	31	NE	31103	60	*	*	*	*	*	*	*	*	*	0.213	0	0	0	0	4.584	95.203	12.687	70.469	0	23583	1.037	-2.581	-2.601	-1.36	0.104	-0.835	-3.098	13.304	9.28
Kimball County	Kimball, NE	Kimball County NE	31	NE	31105	394	*	*	*	*	*	*	*	*	*	0.634	0.106	0	0.291	0.026	4.044	94.264	11.234	88.501	62.6	26978	3.757	-0.341	-1.456	0.59	0.548	0.227	-0.503	11.114	5.42
Knox County	Knox, NE	Knox County NE	31	NE	31107	984	*	*	34	*	*	*	*	*	*	7.626	0.167	0	0.1	0.044	1.123	90.839	13.063	82.813	0	25327	7.559	-0.051	-1.471	0.579	0.839	-0.165	0.503	14.235	9.526
Lancaster County	Lancaster, NE	Lancaster County NE	31	NE	31109	83260	862	284	5920	152	38	327	672	174	915	0.702	3.196	0.149	2.872	0.07	3.688	87.79	9.328	84.424	90.5	32896	336.136	1.333	0.948	1.072	0.78	0.948	0.606	13.879	7.911
Lincoln County	Lincoln, NE	Lincoln County NE	31	NE	31111	7820	75	*	457	*	*	39	48	*	78	0.76	0.466	0.074	0.758	0.003	5.392	91.741	10.672	85.334	69.5	28265	13.911	0.754	0.166	0.987	-0.202	0.578	0.951	12.976	7.2
Logan County	Logan, NE	Logan County NE	31	NE	31113	146	*	*	*	*	*	*	*	*	*	1.268	0	0	0.141	0	0.986	97.606	7.606	91.831	0	26128	1.283	-2.697	-2.529	-0.205	-0.848	0.377	-4.629	12.647	6.981
Loup County	Loup, NE	Loup County NE	31	NE	31115	*	*	*	*	*	*	*	*	*	*	0.284	0.142	0	0	0	2.134	97.44	8.25	72.973	0	13372	1.163	-2.599	-2.409	-0.202	-0.495	-0.194	-4.147	12.373	7.857
McPherson County	McPherson, NE	McPherson County NE	31	NE	31117	60	*	*	*	*	*	*	*	*	*	0	0.382	0	0	0	1.527	98.092	11.069	84.351	0	18398	0.568	-2.965	-2.105	-0.307	-1.155	-0.183	-4.894	13.441	6.762
Madison County	Madison, NE	Madison County NE	31	NE	31119	13560	93	*	668	*	*	59	68	*	97	1.326	0.68	0.305	1.729	0.05	11.289	83.858	11.348	84.558	69.7	28472	60.245	0.947	0.135	0.458	0.842	0.406	1.166	12.894	8.733
Merrick County	Merrick, NE	Merrick County NE	31	NE	31121	1628	*	*	114	*	*	*	*	*	*	0.185	0.247	0.012	0.284	0.012	2.444	96.655	8.974	84.73	40.1	26665	15.81	0.192	-0.681	1.075	0.751	0.663	-0.648	13.633	7.008
Morrill County	Morrill, NE	Morrill County NE	31	NE	31123	591	*	*	34	*	*	*	*	*	*	0.876	0.267	0.019	0.038	0	9.825	88.88	13.462	82.331	0	24398	3.449	-0.647	-1.616	0.625	0.264	-0.293	-0.444	14.426	6.406
Nance County	Nance, NE	Nance County NE	31	NE	31125	558	*	*	*	*	*	*	*	*	*	0.373	0.027	0	0	0	1.066	98.267	10.184	88.51	0	27516	7.835	-0.333	-1.382	0.149	0.518	0.349	-0.431	12.976	7.035
Nemaha County	Nemaha, NE	Nemaha County NE	31	NE	31127	722	*	*	*	*	*	*	*	*	*	0.354	0.764	0.085	0.382	0.014	1.005	97.071	10.768	89.798	46.4	35597	16.829	0.137	-0.576	0.6	0.671	0.286	-0.194	13.14	7.583
Nuckolls County	Nuckolls, NE	Nuckolls County NE	31	NE	31129	325	*	*	*	*	*	*	*	*	*	0	0.269	0	0.062	0	1.221	98.324	10.056	89.654	0	26788	7.535	-0.118	-1.129	0.991	0.56	0.376	-0.578	12.127	8.076
Otoe County	Otoe, NE	Otoe County NE	31	NE	31131	3998	34	*	294	*	*	*	*	*	35	0.252	0.271	0.039	0.387	0.006	3.106	95.435	8.264	89.282	45.8	27341	24.713	0.895	0.183	0.065	0.753	0.814	0.817	13.386	7.747
Pawnee County	Pawnee, NE	Pawnee County NE	31	NE	31133	338	*	*	*	*	*	*	*	*	*	0.141	0.317	0	0	0	0.739	98.487	11.295	89.62	0	32448	6.064	-0.477	-1.159	-0.327	0.674	0.252	-0.811	12.894	8.103
Perkins County	Perkins, NE	Perkins County NE	31	NE	31135	243	*	*	*	*	*	*	*	*	*	0.292	0.26	0	0.032	0	2.499	96.787	10.224	84.453	0	30727	3.135	-0.43	-1.63	-0.221	0.239	0.623	-0.343	15.795	7.501
Phelps County	Phelps, NE	Phelps County NE	31	NE	31137	1055	*	*	72	*	*	*	*	*	*	0.27	0.26	0.052	0.083	0.104	2.357	96.408	9.313	88.445	58.2	33305	16.732	0.554	-0.504	0.722	0.775	0.966	0.022	13.551	7.857
Pierce County	Pierce, NE	Pierce County NE	31	NE	31139	1816	*	*	82	*	*	*	*	*	*	0.403	0.26	0	0.117	0	0.715	98.297	9.113	88.092	0	27674	12.532	-0.156	-1.222	0.361	0.921	0.536	-0.712	13.332	9.225
Platte County	Platte, NE	Platte County NE	31	NE	31141	8549	50	*	342	*	*	*	37	*	58	0.342	0.496	0.131	0.483	0.048	8.571	89.169	8.584	89.451	66.5	28325	48.238	0.982	0.045	0.754	1.013	1.034	0.402	12.976	7.747
Polk County	Polk, NE	Polk County NE	31	NE	31143	815	*	*	47	*	*	*	*	*	*	0.296	0.037	0	0.018	0	1.886	97.337	7.267	89.312	0	29399	11.587	0.249	-1.105	0.943	0.92	1.062	-0.565	13.578	6.844
Red Willow County	Red Willow, NE	Red Willow County NE	31	NE	31145	2658	34	*	181	*	*	*	*	*	37	0.458	0.261	0.027	0.207	0	2.74	95.76	10.206	86.83	68.7	26754	14.855	0.583	-0.501	0.634	0.404	0.558	0.858	13.852	8.979
Richardson County	Richardson, NE	Richardson County NE	31	NE	31147	896	*	*	39	*	*	*	*	*	*	2.229	0.248	0.023	0.203	0	0.968	94.856	11.335	89.475	46.5	29099	14.723	0.241	-0.751	0.989	0.716	0.18	0.135	12.757	7.254
Rock County	Rock, NE	Rock County NE	31	NE	31149	69	*	*	*	*	*	*	*	*	*	0.507	0.253	0	0	0	0.38	98.607	13.68	85.434	0	24242	1.497	-1.463	-2.248	-0.163	-0.115	-0.391	-1.283	12.948	8.705
Saline County	Saline, NE	Saline County NE	31	NE	31151	5072	*	*	266	*	*	*	*	*	*	0.371	1.716	0.308	0.427	0	13.303	83.285	7.902	81.128	42.5	27695	24.166	0.294	-0.56	0.443	0.758	0.674	-0.175	13.852	7.61
Sarpy County	Sarpy, NE	Sarpy County NE	31	NE	31153	42672	377	119	2654	51	*	218	292	100	404	0.432	2.103	0.194	3.951	0.101	4.599	86.666	5.488	85.105	92.7	30833	642.303	1.383	1.051	0.893	0.613	2.19	-0.443	13.468	8.24
Saunders County	Saunders, NE	Saunders County NE	31	NE	31155	5081	44	*	298	*	*	*	31	*	46	0.378	0.236	0	0.128	0	1.278	97.434	7.216	88.67	19.9	30366	26.734	0.471	0.001	1.054	0.868	1.256	-1.235	13.468	8.787
Scotts Bluff Coun	Scotts Bluff, NE	Scotts Bluff County NE	31	NE	31157	6880	99	*	405	*	*	*	70	*	100	2.187	0.699	0.123	0.295	0.041	17.723	78.109	14.384	82.294	66.6	27835	49.858	0.743	-0.106	1.059	0.59	-0.056	1.206	12.182	6.077
Seward County	Seward, NE	Seward County NE	31	NE	31159	4144	36	*	290	*	*	*	30	*	38	0.252	0.48	0.006	0.384	0.21	1.243	96.728	6.49	84.48	38.4	30464	28.842	0.559	-0.046	0.676	0.76	1.257	-0.673	14.043	7.61
Sheridan County	Sheridan, NE	Sheridan County NE	31	NE	31161	494	*	*	*	*	*	*	*	*	*	9.902	0.12	0.034	0.052	0.052	1.152	86.591	12.962	82.448	0	22423	2.157	-0.039	-1.9	0.971	0.013	0.181	1.012	13.551	7.145
Sherman County	Sherman, NE	Sherman County NE	31	NE	31163	669	*	*	50	*	*	*	*	*	*	0.126	0.252	0	0.063	0	1.039	98.173	10.709	82.709	0	25088	5.092	-0.508	-1.556	-0.208	0.428	-0.131	0.014	12.428	7.473
Sioux County	Sioux, NE	Sioux County NE	31	NE	31165	*	*	*	*	*	*	*	*	*	*	0.069	0.207	0	0	0	2.281	97.305	9.191	74.499	0	20768	0.62	-2.029	-2.511	-1.392	0.142	0.006	-2.565	10.183	6.488
Stanton County	Stanton, NE	Stanton County NE	31	NE	31167	834	*	*	60	*	*	*	*	*	*	0.598	0.23	0	0.475	0	2.653	95.491	7.301	84.417	24.4	26175	14.747	-0.345	-0.863	-0.213	0.934	1.099	-1.883	13.003	9.034
Thayer County	Thayer, NE	Thayer County NE	31	NE	31169	326	*	*	*	*	*	*	*	*	*	0.309	0.164	0	0	0	1.182	98.017	9.458	92.434	0	31941	8.719	-0.082	-1.209	0.869	0.728	0.403	-0.494	12.647	8.021
Thomas County	Thomas, NE	Thomas County NE	31	NE	31171	45	*	*	*	*	*	*	*	*	*	0.779	0	0	0	0	1.246	97.975	8.879	90.343	0	22439	0.792	-1.635	-2.561	-0.203	-0.979	-0.343	-0.823	12.894	7.145
Thurston County	Thurston, NE	Thurston County NE	31	NE	31173	523	*	*	*	*	*	*	*	*	*	52.004	0.084	0.042	0.603	0	1.388	44.477	21.054	77.306	0	22994	18.563	-0.398	-0.706	-0.215	0.969	-0.973	-0.024	13.715	9.882
Valley County	Valley, NE	Valley County NE	31	NE	31175	359	*	*	*	*	*	*	*	*	*	0.442	0.066	0.111	0.088	0.088	1.57	97.257	10.86	85.247	0	26128	7.232	-0.148	-1.377	0.956	0.263	0.216	-0.007	11.99	8.021
Washington County	Washington, NE	Washington County NE	31	NE	31177	4384	*	*	244	*	*	*	*	*	31	0.214	0.383	0.026	0.495	0.148	1.122	97.184	6.182	87.416	39.2	32285	50.564	1.079	0.339	0.999	1.217	1.679	-0.576	13.66	9.225
Wayne County	Wayne, NE	Wayne County NE	31	NE	31179	1539	*	*	88	*	*	*	*	*	*	0.38	0.499	0.033	1.009	0	2.876	94.877	9.616	81.832	56.1	27366	20.882	0.333	-0.472	0.442	1.169	0.707	-0.501	13.14	9.663
Webster County	Webster, NE	Webster County NE	31	NE	31181	488	*	*	34	*	*	*	*	*	*	0.284	0.671	0	0.155	0.026	0.645	97.91	9.34	88.519	0	29496	5.968	-0.26	-1.23	-0.169	0.545	0.185	-0.06	12.51	8.212
Wheeler County	Wheeler, NE	Wheeler County NE	31	NE	31183	54	*	*	*	*	*	*	*	*	*	0.247	0	0	0	0	0.617	99.137	10.358	79.655	0	34675	1.327	-2.352	-2.252	-0.21	-0.483	-0.647	-3.145	12.757	8.924
York County	York, NE	York County NE	31	NE	31185	3052	*	*	210	*	*	*	*	*	*	0.443	0.661	0.028	1.328	0.119	2.123	94.855	8.294	88.628	54	31970	24.169	0.894	-0.334	0.995	0.948	0.926	0.564	13.797	6.871
Churchill County	Churchill, NV	Churchill County NV	32	NV	32001	6723	46	*	434	*	*	43	35	*	48	4.944	3.034	0.09	1.449	0.177	8.766	79.29	10.138	82.032	65	32171	5.05	0.544	-0.752	1.054	0.873	0.524	0.453	0.356	2.956
Clark County	Clark, NV	Clark County NV	32	NV	32003	680110	3890	2349	27709	538	321	3164	2740	692	4171	0.942	6.408	0.643	9.215	0.573	23.562	55.93	11.906	72.434	97.7	32963	241.127	0.959	0.747	1.226	0.495	0.289	0.604	0.985	18.533
Douglas County	Douglas, NV	Douglas County NV	32	NV	32005	16622	167	44	1316	*	*	114	115	41	178	1.604	1.511	0.13	0.463	0.17	7.717	86.893	7.232	80.486	68.9	42772	64.059	1.305	0.021	1.043	1.003	1.602	0.575	1.013	0.219
Elko County	Elko, NV	Elko County NV	32	NV	32007	11689	171	41	846	*	*	62	107	*	174	5.504	0.738	0.198	0.57	0.132	20.092	71.648	8.723	82.741	52.8	28385	2.79	0.661	0.055	1.079	0.508	0.431	0.365	0.931	2.299
Esmeralda County	Esmeralda, NV	Esmeralda County NV	32	NV	32009	203	*	*	*	*	*	*	*	*	*	6.145	0	0	0.12	0.12	11.325	81.446	11.566	98.072	0	33620	0.175	-2.345	-2.664	-1.346	0.528	-0.787	-2.772	0.383	0.794
Eureka County	Eureka, NV	Eureka County NV	32	NV	32011	498	*	*	*	*	*	*	*	*	*	1.202	1.344	0.071	0.424	0	12.093	83.239	8.982	96.747	0	28827	0.409	-1.457	-2.395	1.104	1.087	-0.656	-2.418	0.903	1.369
Humboldt County	Humboldt, NV	Humboldt County NV	32	NV	32013	3973	*	*	226	*	*	*	*	*	*	4.854	0.669	0.024	0.627	0.065	18.446	73.977	9.761	73.829	58.5	25709	1.894	0.14	-1.454	0.952	0.824	0.133	0.516	0.383	1.095
Lander County	Lander, NV	Lander County NV	32	NV	32015	948	*	*	39	*	*	*	*	*	*	4.401	0.411	0.137	0.352	0	16.764	77.426	9.409	90.513	65.4	28000	0.94	-0.929	-1.797	-1.036	1.153	-0.351	-0.811	0.712	0.958
Lincoln County	Lincoln, NV	Lincoln County NV	32	NV	32017	1398	*	*	109	*	*	*	*	*	*	1.937	0.42	0.117	1.89	0	5.716	89.617	12.203	73.658	0	21542	0.451	-1.424	-2.252	-1.463	0.568	-0.512	-0.897	2.382	1.314
Lyon County	Lyon, NV	Lyon County NV	32	NV	32019	13860	168	65	1077	*	*	95	120	33	176	2.38	0.888	0.231	0.849	0.252	11.298	81.969	9.764	69.065	49.3	24071	26.305	0.147	-0.701	1.098	0.95	0.573	-0.82	0.52	0.958
Mineral County	Mineral, NV	Mineral County NV	32	NV	32021	991	*	*	62	*	*	*	*	*	*	15.839	1.038	0.224	4.357	0.02	6.698	71.132	14.556	80.13	68.9	25341	1.242	-1.145	-1.752	1.037	0.437	-1.014	-1.27	0.301	0.328
Nye County	Nye, NV	Nye County NV	32	NV	32023	8958	93	40	495	*	*	59	62	*	98	1.944	1.037	0.101	1.437	0.477	9.402	83.807	12.709	73.238	45	27093	2.433	-0.326	-1.506	1.031	0.679	0.232	-0.748	0.876	0.493
Pershing County	Pershing, NV	Pershing County NV	32	NV	32027	1153	*	*	101	*	*	*	*	*	*	3.575	0.812	0.078	5.667	0.156	18.782	70.117	10.023	66.339	0	18320	1.041	-1.1	-1.914	-0.159	1.133	-0.282	-1.677	0.383	1.588
Storey County	Storey, NV	Storey County NV	32	NV	32029	397	*	*	42	*	*	*	*	*	*	1.391	1.579	0.027	0.241	0	5.646	90.26	5.539	77.442	5.6	30890	16.891	-0.432	-0.42	-0.119	0.605	0.823	-2.053	0.411	0.52
Washoe County	Washoe, NV	Washoe County NV	32	NV	32031	114936	1215	483	7623	142	78	809	914	283	1275	1.985	4.876	0.297	2.076	0.522	18.22	69.813	10.164	77.555	92.9	39513	65.82	1.16	0.616	1.12	0.721	0.686	0.746	0.438	0.52
White Pine County	White Pine, NV	White Pine County NV	32	NV	32033	4832	55	*	489	*	*	*	33	*	55	4.04	1.054	0.164	4.356	0.094	10.61	79.037	11.254	72.713	46.8	30306	1.035	-0.021	-1.557	0.983	0.894	-0.276	0.533	1.369	2.163
Carson City	Carson City city, NV	Carson City city County NV	32	NV	32510	22428	371	87	2251	52	*	168	242	44	381	2.138	2.105	0.305	1.776	0.17	16.727	75.499	9.617	76.275	94	36055	381.418	0.9	0.571	-1.51	0.719	0.924	1.181	0.958	0.328
Belknap County	Belknap, NH	Belknap County NH	33	NH	33001	17962	141	75	1749	30	*	118	104	*	144	0.289	0.782	0.036	0.35	0.013	0.703	97.074	7.021	86.36	39.9	33351	153.307	1.175	0.733	0.997	-0.016	0.794	1.187	5.448	7.692
Carroll County	Carroll, NH	Carroll County NH	33	NH	33003	8767	74	44	871	*	*	61	56	*	77	0.218	0.552	0.017	0.237	0.002	0.693	97.69	7.115	86.382	0	33763	51.404	0.757	0.008	1.008	-0.18	0.497	1.167	3.778	9.362
Cheshire County	Cheshire, NH	Cheshire County NH	33	NH	33005	19641	164	69	2143	35	*	146	133	32	168	0.332	0.66	0.044	0.462	0.038	0.875	96.856	6.755	86.133	33.8	32306	109.027	1.02	0.822	0.928	0.146	0.748	0.637	4.982	7.857
Coos County	Coos, NH	Coos County NH	33	NH	33007	6825	57	*	679	*	*	42	44	*	57	0.281	0.409	0.021	0.236	0.003	0.677	97.681	10.033	87.679	34.4	28884	17.545	0.305	-0.008	0.95	0.054	-0.287	0.616	1.615	16.178
Grafton County	Grafton, NH	Grafton County NH	33	NH	33009	27427	209	79	2671	59	*	180	145	35	218	0.305	1.997	0.048	0.631	0.02	1.179	94.801	7.723	81.818	35.2	37109	50.499	1.044	0.269	0.958	0.209	0.641	1.282	2.82	11.58
Hillsborough Coun	Hillsborough, NH	Hillsborough County NH	33	NH	33011	131728	1388	586	13359	334	80	772	1067	252	1443	0.244	2.695	0.268	1.412	0.05	3.584	90.656	6.625	88.119	78	38515	463.289	1.646	1.478	0.992	0.178	1.552	0.825	6.269	5.94
Merrimack County	Merrimack, NH	Merrimack County NH	33	NH	33013	46582	510	212	5527	122	35	303	404	81	533	0.259	1.167	0.071	0.584	0.023	1.076	95.866	6.196	84.655	46.1	33639	159.584	1.366	0.959	0.995	0.07	1.323	0.874	5.721	7.282
Rockingham County	Rockingham, NH	Rockingham County NH	33	NH	33015	99133	960	446	9520	229	64	613	737	193	1016	0.186	1.402	0.088	0.643	0.052	1.47	95.341	4.616	89.766	70.5	41623	430.787	1.75	1.198	1.022	0.252	2.043	0.79	6.46	4.216
Strafford County	Strafford, NH	Strafford County NH	33	NH	33017	36497	407	193	3974	84	*	255	309	85	432	0.258	1.713	0.07	0.733	0.066	1.147	94.947	8.539	84.522	65.3	30529	334.948	1.142	0.97	0.961	0.187	0.964	0.555	5.639	5.557
Sullivan County	Sullivan, NH	Sullivan County NH	33	NH	33019	12623	101	44	1360	*	*	73	74	*	108	0.308	0.466	0.009	0.285	0.005	0.671	97.499	8.044	88.097	36.9	32224	79.455	0.687	0.442	0.98	0.227	0.707	0.043	4.873	9.171
Atlantic County	Atlantic, NJ	Atlantic County NJ	34	NJ	34001	26575	195	104	1267	*	*	203	146	*	202	0.332	6.137	1.703	16.312	0.069	11.449	62.568	9.927	81.039	85.7	32538	488.954	0.46	0.969	0.035	-0.705	0.316	0.524	8.349	0.849
Bergen County	Bergen, NJ	Bergen County NJ	34	NJ	34003	183546	1412	569	10668	355	116	1295	1049	240	1486	0.216	13.127	0.643	5.166	0.025	11.637	68.048	5.627	88.602	99.8	53131	3842.11	2.255	1.961	0.01	0.651	2.245	1.45	10.594	1.725
Burlington County	Burlington, NJ	Burlington County NJ	34	NJ	34005	77359	795	289	4375	114	43	651	597	149	838	0.224	3.492	0.69	15.756	0.04	3.868	74.193	5.328	84.977	92.5	38575	558.627	1.623	1.673	0.086	0.048	2.056	0.611	9.034	1.04
Camden County	Camden, NJ	Camden County NJ	34	NJ	34007	74888	645	214	4083	99	40	592	474	124	693	0.304	4.333	1.851	18.229	0.089	8.674	65.163	10.432	84.427	99.3	34422	2340.59	1.476	1.881	0.062	0.295	0.996	0.948	10.047	1.177
Cape May County	Cape May, NJ	Cape May County NJ	34	NJ	34009	14695	143	63	1012	*	*	152	94	*	147	0.163	0.722	0.379	4.607	0.035	3.258	90.113	8.206	88.738	83.2	36525	382.178	0.167	0.663	-0.04	-0.183	0.173	-0.197	7.2	0.821
Cumberland County	Cumberland, NJ	Cumberland County NJ	34	NJ	34011	16581	103	99	1025	*	*	142	72	*	113	1.023	1.107	2.013	19.606	0.282	18.395	56.073	13.33	75.619	80.1	27224	326.122	0.604	1.165	0.136	0.543	-0.348	0.425	9.034	0.985
Essex County	Essex, NJ	Essex County NJ	34	NJ	34013	143077	1169	487	7747	221	71	984	851	271	1244	0.316	4.228	1.926	40.877	0.13	14.599	36.634	13.46	83.186	100	40634	6098.12	1.36	2.066	0.068	0.182	0.217	1.353	10.512	1.478
Gloucester County	Gloucester, NJ	Gloucester County NJ	34	NJ	34015	41510	348	123	2285	55	*	360	249	60	359	0.187	1.873	0.342	9.487	0.028	2.509	84.556	6.26	83.586	88.9	32619	900.345	1.551	1.63	0.056	0.641	1.683	0.408	10.457	1.204
Hudson County	Hudson, NJ	Hudson County NJ	34	NJ	34017	122425	613	348	5602	158	52	837	445	121	654	0.622	10.723	2.832	12.333	0.128	36.755	34.616	14.197	81.845	100	32947	12944.9	-0.439	2.411	-1.525	-5.045	-0.61	1.774	11.415	1.642
Hunterdon County	Hunterdon, NJ	Hunterdon County NJ	34	NJ	34019	93774	1348	550	9374	228	121	864	1031	366	1446	0.164	2.664	0.215	2.536	0.005	3.042	90.801	3.017	85.701	46.9	59384	303.946	2.587	1.29	0.099	1.05	3.537	1.293	8.103	1.752
Mercer County	Mercer, NJ	Mercer County NJ	34	NJ	34021	74767	737	270	4015	129	34	418	572	183	786	0.252	7.092	0.941	19.659	0.17	9.985	60.647	7.649	81.688	95.8	44661	1630.84	1.884	1.777	0.164	0.774	1.299	1.429	9.28	1.588
Middlesex County	Middlesex, NJ	Middlesex County NJ	34	NJ	34023	187888	1472	672	9095	247	122	1321	1116	303	1546	0.319	17.459	1.341	9.001	0.048	13.87	56.525	6.808	83.847	99	40036	2559.77	1.816	1.817	0.135	0.868	1.641	0.785	9.088	1.451
Monmouth County	Monmouth, NJ	Monmouth County NJ	34	NJ	34025	152195	1310	456	8970	257	132	1221	980	259	1359	0.171	4.755	0.504	7.669	0.031	6.606	79.198	5.797	87.644	95.4	45784	1373.97	1.887	1.324	0.087	0.512	2.229	1.135	8.24	1.287
Morris County	Morris, NJ	Morris County NJ	34	NJ	34027	128504	1524	454	8503	302	85	1070	1181	381	1624	0.16	7.732	0.235	2.781	0.034	8.822	79.302	4.017	87.218	92.1	58817	1061.58	2.379	1.362	0.149	0.771	3.184	1.212	8.103	2.354
Ocean County	Ocean, NJ	Ocean County NJ	34	NJ	34029	89718	1121	327	5766	166	76	681	852	151	1162	0.169	1.571	0.296	3.01	0.034	5.605	88.541	7.633	83.593	97.1	33558	912.367	0.73	0.971	0.091	-0.425	0.995	0.305	8.267	1.068
Passaic County	Passaic, NJ	Passaic County NJ	34	NJ	34031	67977	537	221	3571	106	*	454	414	86	555	0.671	4.281	3.204	12.149	0.234	28.613	49.479	11.785	81.631	97.6	33249	2664.16	1.488	1.872	0.045	0.654	0.567	1.174	9.499	2.08
Salem County	Salem, NJ	Salem County NJ	34	NJ	34033	10607	125	54	714	*	*	119	84	*	132	0.36	0.687	0.727	14.458	0.047	3.716	79.05	9.237	86.284	58.9	31246	199.886	1.182	1.479	-0.076	0.662	0.911	0.403	10.293	1.204
Somerset County	Somerset, NJ	Somerset County NJ	34	NJ	34035	91892	969	345	5892	178	87	706	777	225	1028	0.165	11.038	0.549	8.102	0.037	9.807	69.262	4.265	86.956	93.1	57033	1083.03	2.404	1.549	0.017	0.883	3.033	1.245	8.842	1.725
Sussex County	Sussex, NJ	Sussex County NJ	34	NJ	34037	30529	434	106	2095	65	*	303	343	65	449	0.116	1.667	0.182	1.315	0.009	4.373	91.53	4.354	87.168	60.1	39931	291.166	1.689	0.835	0.081	0.878	2.424	0.574	6.871	3.23
Union County	Union, NJ	Union County NJ	34	NJ	34039	124319	970	386	6841	194	60	896	715	221	1036	0.348	4.336	1.418	21.047	0.086	21.013	50.596	9.038	85.654	100	42728	5117.89	1.706	2.013	-0.012	0.34	1.359	1.073	9.882	1.369
Warren County	Warren, NJ	Warren County NJ	34	NJ	34041	23163	305	110	1589	42	*	257	239	56	320	0.101	2.051	0.206	2.54	0.003	4.917	89.407	5.403	86.39	57.1	35016	307.178	1.936	1.502	0.068	0.946	1.935	1.084	7.145	2.409
Bernalillo County	Bernalillo, NM	Bernalillo County NM	35	NM	35001	351797	3434	1723	34069	978	245	2639	2453	703	3680	4.773	2.181	0.718	2.564	0.128	41.348	46.416	14.211	74.728	95.7	31160	553.507	0.908	0.73	0.842	0.14	0.214	1.029	9.006	0.903
Catron County	Catron, NM	Catron County NM	35	NM	35003	1421	*	*	115	*	*	*	*	*	*	2.791	0.756	0.087	0.291	0	18.11	77.209	17.82	73.285	0	17504	0.497	-1.632	-2.196	0.795	0.144	-1.871	-0.931	7.2	0.164
Chaves County	Chaves, NM	Chaves County NM	35	NM	35005	32439	451	169	2653	47	*	234	299	31	462	1.335	0.81	0.592	1.903	0.073	44.721	49.524	19.57	70.625	76.8	23556	10.49	-0.026	0.128	0.617	0.147	-1.143	0.577	18.177	5.119
Cibola County	Cibola, NM	Cibola County NM	35	NM	35006	11486	162	63	1020	*	*	99	80	*	164	40.575	0.396	0.16	1.249	0.022	31.62	25.104	19.485	65.948	40.2	18498	5.956	-0.709	-0.451	0.892	-0.253	-1.614	-0.083	7.939	0.438
Colfax County	Colfax, NM	Colfax County NM	35	NM	35007	8457	108	47	783	*	*	68	65	*	109	1.959	0.383	0.072	0.311	0	46.013	50.459	14.026	75.859	47.8	23899	3.389	-0.048	-1.598	0.977	0.475	-0.639	1.204	7.802	1.287
Curry County	Curry, NM	Curry County NM	35	NM	35009	17797	158	78	1417	*	*	134	101	*	168	1.388	2.376	1.062	6.244	0.138	31.05	55.372	16.959	72.395	85.3	25998	31.611	-0.127	-0.198	0.852	0.161	-0.694	0.009	18.286	4.517
DeBaca County	De Baca, NM	De Baca County NM	35	NM	35011	954	*	*	79	*	*	*	*	*	*	0.983	0.295	0.147	0.049	0	34.447	63.833	15.381	74.054	0	22742	0.783	-1.816	-2.687	-1.484	-0.015	-1.256	-0.316	17.137	5.338
Dona Ana County	Dona Ana, NM	Dona Ana County NM	35	NM	35013	96994	836	397	7731	183	61	691	573	87	866	1.624	0.932	0.882	1.451	0.158	62.139	31.531	22.885	65.719	80.1	21677	54.214	0.047	0.518	1.038	0.454	-1.288	0.105	11.881	8.514
Eddy County	Eddy, NM	Eddy County NM	35	NM	35015	36406	513	203	2942	53	*	310	359	57	520	1.397	0.53	0.623	1.31	0.213	38.932	56.152	16.189	74.667	75.5	26731	12.622	0.113	0.185	0.94	-0.234	-0.727	0.594	17.273	9.937
Grant County	Grant, NM	Grant County NM	35	NM	35017	20431	255	99	1374	38	*	168	124	*	257	1.498	0.36	0.462	0.459	0.095	47.173	49.037	17.787	78.497	57.6	21084	7.548	0.219	-0.381	1.002	0.623	-0.828	0.846	12.373	0.547
Guadalupe County	Guadalupe, NM	Guadalupe County NM	35	NM	35019	2515	*	*	196	*	*	36	*	*	*	1.479	1.038	0.132	1.435	0	78.344	17.572	16.446	65.055	54.1	15709	1.399	-1.397	-2.325	-0.152	-0.325	-1.683	0.488	15.576	2.272
Harding County	Harding, NM	Harding County NM	35	NM	35021	441	*	*	38	*	*	*	*	*	*	1.938	0	0	0.388	0	42.506	55.039	12.274	78.941	0	19001	0.312	-2.464	-3.13	0.78	-0.451	-1.33	-2.428	16.042	2.354
Hidalgo County	Hidalgo, NM	Hidalgo County NM	35	NM	35023	2875	30	*	137	*	*	*	*	*	30	0.945	0.521	0.27	0.328	0.135	54.666	43.078	20.767	75.472	50.3	18882	1.471	-1.363	-0.829	-1.457	0.435	-1.807	-0.631	14.454	4.982
Lea County	Lea, NM	Lea County NM	35	NM	35025	46221	323	127	2700	41	*	235	232	*	332	1.241	0.535	0.706	4.387	0.055	41.87	50.278	17.211	72.412	78.7	24455	13.717	-0.261	0.105	0.963	0.208	-1.33	-0.072	18.642	8.733
Lincoln County	Lincoln, NM	Lincoln County NM	35	NM	35027	10188	106	40	1099	*	*	81	77	*	111	2.379	0.347	0.314	0.671	0.068	26.159	69.311	14.57	69.166	47.7	21381	4.35	0.045	-0.837	0.84	-0.284	-0.494	1.232	14.043	0.328
Los Alamos County	Los Alamos, NM	Los Alamos County NM	35	NM	35028	17580	243	87	1559	96	*	170	170	57	262	0.819	4.549	0.064	0.436	0	12.588	79.916	3.229	78.916	88.4	51027	165.558	0.575	-0.318	-1.472	-0.565	3.069	-0.154	6.762	0.931
Luna County	Luna, NM	Luna County NM	35	NM	35029	9955	94	49	755	*	*	70	61	*	95	1.263	0.482	0.907	0.8	0	57.825	38.099	24.433	63.11	59.8	17573	9.12	-0.976	-0.513	0.925	0.663	-2.806	-0.221	12.127	8.431
McKinley County	McKinley, NM	McKinley County NM	35	NM	35031	17719	163	78	1169	30	*	114	127	*	171	76.113	0.561	0.139	0.467	0.032	9.339	11.92	27.05	67.884	39.3	17196	12.939	-1.411	-0.279	0.908	-0.247	-3.173	-0.55	7.993	0.766
Mora County	Mora, NM	Mora County NM	35	NM	35033	2143	*	*	187	*	*	*	*	*	*	1.381	0.173	0.249	0.096	0.038	79.259	18.803	19.129	70.223	0	17142	2.555	-1.695	-1.843	0.843	-0.028	-2.328	-0.853	8.979	0.903
Otero County	Otero, NM	Otero County NM	35	NM	35035	21349	170	109	1686	*	*	218	121	*	172	6.187	1.399	0.574	3.641	0.144	31.181	55.061	14.897	71.959	70.2	20292	9.557	-0.226	0.029	0.834	-0.227	-0.771	-0.093	15.467	1.04
Quay County	Quay, NM	Quay County NM	35	NM	35037	4280	33	36	383	*	*	39	*	*	35	1.571	1.213	0.137	0.939	0.211	37.298	58.42	19.308	74.228	58.2	21252	3.102	-0.401	-0.855	0.855	0.009	-1.15	0.481	17.054	6.625
Rio Arriba County	Rio Arriba, NM	Rio Arriba County NM	35	NM	35039	25199	175	116	1880	39	*	191	114	*	182	15.112	0.169	0.302	0.258	0.282	69.504	13.78	18.064	74.761	42.9	21698	6.941	-0.496	-0.749	0.947	0.283	-1.227	-0.056	6.077	1.396
Roosevelt County	Roosevelt, NM	Roosevelt County NM	35	NM	35041	7210	75	43	586	*	*	71	48	*	75	1.349	0.853	0.374	1.751	0.006	34.137	61.013	19.108	69.298	64	27027	7.688	-0.588	-0.359	0.847	0.233	-1.148	-0.679	18.752	5.557
Sandoval County	Sandoval, NM	Sandoval County NM	35	NM	35043	83547	940	475	8194	188	49	571	696	182	983	15.809	1.057	0.434	1.687	0.177	29.666	49.42	12.089	73.237	76.6	25468	33.953	0.324	0.319	0.783	0.014	0.634	-0.499	8.733	0.547
San Juan County	San Juan, NM	San Juan County NM	35	NM	35045	70851	531	191	4748	87	*	403	379	65	554	40.12	0.337	0.239	0.511	0.085	14.676	42.351	16.651	68.889	59.2	21899	22.516	0.071	0.324	0.855	0.61	-0.968	-0.005	6.652	1.369
San Miguel County	San Miguel, NM	San Miguel County NM	35	NM	35047	16108	136	91	1862	35	*	181	94	*	140	2.097	0.674	0.427	0.759	0.19	75.551	19.557	20.756	71.231	59.7	21130	6.006	-0.383	-0.341	0.915	-0.028	-1.613	0.522	13.906	0.63
Santa Fe County	Santa Fe, NM	Santa Fe County NM	35	NM	35049	100075	996	579	9360	353	82	857	719	202	1073	3.453	1.126	0.283	0.698	0.156	47.738	45.217	11.953	73.808	75.4	34448	77.266	1.166	0.393	1.017	0.455	0.606	1.318	9.855	0.52
Sierra County	Sierra, NM	Sierra County NM	35	NM	35051	4707	60	30	466	*	*	44	42	*	61	1.867	0.224	0.131	0.432	0.039	27.174	69.555	19.782	73.497	66.5	19402	3.084	-0.581	-0.335	-0.12	0.295	-1.397	0.032	12.702	2.245
Socorro County	Socorro, NM	Socorro County NM	35	NM	35053	6306	42	*	588	*	*	48	*	*	45	12.285	1.199	0.38	0.523	0.011	46.196	38.439	22.672	68.609	46.6	20186	2.722	-0.644	-0.711	0.915	0.373	-1.795	0.045	10.266	0.575
Taos County	Taos, NM	Taos County NM	35	NM	35055	16693	151	73	1057	*	*	115	103	31	161	6.995	0.454	0.229	0.454	0.235	54.246	36.508	17.588	69.098	40.6	23031	14.301	0.138	-0.869	1.05	0.589	-1.115	1.394	1.67	2.299
Torrance County	Torrance, NM	Torrance County NM	35	NM	35057	6477	64	*	601	*	*	44	42	*	67	2.407	0.391	0.391	1.666	0.095	36.468	57.228	21.667	70.903	4.8	20483	4.925	-0.8	-1.082	0.418	-0.075	-0.688	-0.595	11.935	0.438
Union County	Union, NM	Union County NM	35	NM	35059	2404	*	*	114	*	*	*	*	*	*	1.307	0.549	0	0	0.052	34.727	63.104	15.077	77.685	0	29444	0.998	-0.808	-2.539	0.992	0.104	-0.775	0.44	15.138	1.506
Valencia County	Valencia, NM	Valencia County NM	35	NM	35061	38810	340	303	3957	75	42	325	232	40	358	3.821	0.555	0.45	1.239	0.227	53.137	39.263	16.049	74.007	80.2	22968	68.387	-0.169	-0.067	0.809	0.108	-0.277	-0.609	9.444	4.489
Albany County	Albany, NY	Albany County NY	36	NY	36001	51082	485	249	4150	112	34	370	374	141	536	0.235	3.57	0.675	11.459	0.029	2.571	80.177	10.305	85.465	90.2	37314	570.551	1.726	1.391	-0.035	1.099	0.729	1.82	5.311	6.105
Allegany County	Allegany, NY	Allegany County NY	36	NY	36003	5333	38	*	450	*	*	41	*	*	43	0.267	0.951	0.077	0.868	0	0.908	96.316	13.665	79.998	20.6	20531	47.757	-0.004	-0.304	0.836	0.303	-0.34	-0.024	4.27	8.733
Bronx County	Bronx, NY	Bronx County NY	36	NY	36005	209601	1112	832	7845	351	106	1273	726	156	1169	1.225	3.446	11.487	31.046	0.514	36.194	13.372	27.382	75.325	100	23099	33189.7	-0.069	2.336	-0.43	0.269	-1.993	-0.316	11.278	1.478
Broome County	Broome, NY	Broome County NY	36	NY	36007	34931	345	132	2804	114	*	265	266	69	361	0.207	3.192	0.312	3.64	0.01	1.775	89.567	11.858	86.914	73.8	27180	275.77	1.163	1.131	1.012	0.335	0.31	1.006	4.407	7.145
Cattaraugus Count	Cattaraugus, NY	Cattaraugus County NY	36	NY	36009	6616	72	*	592	*	*	50	52	*	75	2.474	0.557	0.082	1.22	0.002	0.945	93.914	12.705	86.891	41.5	25359	60.908	0.486	0.605	-1.512	0.466	-0.005	1.183	4.051	8.842
Cayuga County	Cayuga, NY	Cayuga County NY	36	NY	36011	11681	59	43	734	*	*	94	45	*	68	0.31	0.433	0.298	4.091	0.013	1.865	92.349	11.102	84.469	47.4	26676	114.992	0.393	0.875	-1.507	0.491	0.506	0.11	6.543	6.597
Chautauqua County	Chautauqua, NY	Chautauqua County NY	36	NY	36013	13411	129	59	979	31	*	122	101	*	132	0.492	0.446	0.251	2.127	0.034	4.166	91.68	14.335	85.31	58.8	23406	125.919	0.617	0.953	-1.514	0.738	0.024	0.971	4.708	7.309
Chemung County	Chemung, NY	Chemung County NY	36	NY	36015	23389	352	122	2200	64	*	155	275	52	365	0.257	0.968	0.307	5.892	0	1.587	89.902	13.163	85.183	73.8	25464	216.843	1.071	1.092	0.721	0.516	0.24	0.877	4.736	6.898
Chenango County	Chenango, NY	Chenango County NY	36	NY	36017	6626	50	*	528	*	*	47	35	*	51	0.226	0.339	0.06	0.904	0.006	1.431	96.533	13.116	85.388	17	24083	56.65	0.332	0.611	-1.24	0.385	0.257	0.4	4.051	8.897
Clinton County	Clinton, NY	Clinton County NY	36	NY	36019	10668	77	*	530	*	*	47	58	*	81	0.362	0.796	0.413	3.41	0.012	2.184	92.269	12.043	80.661	38.9	25735	78.641	0.746	0.489	0.98	0.049	0.04	0.995	6.57	11.634
Columbia County	Columbia, NY	Columbia County NY	36	NY	36021	10988	73	35	656	*	*	44	55	*	83	0.256	1.161	0.366	4.399	0.016	2.478	90.402	9.424	86.196	29.4	30264	97.081	1.484	0.586	1.002	1.22	0.904	1.114	5.174	4.763
Cortland County	Cortland, NY	Cortland County NY	36	NY	36023	5222	57	*	394	*	*	*	46	*	59	0.257	0.537	0.047	1.104	0	1.316	95.88	12.637	83.343	54.9	23719	96.231	1.1	0.929	0.588	0.933	0.107	1.002	4.462	9.39
Delaware County	Delaware, NY	Delaware County NY	36	NY	36025	5510	37	*	419	*	*	*	*	*	38	0.34	0.666	0.152	1.545	0.002	2.244	94.443	12.003	84.191	14.8	24515	31.553	0.008	-0.092	-1.481	0.206	0.013	0.703	2.71	8.924
Dutchess County	Dutchess, NY	Dutchess County NY	36	NY	36027	80046	862	366	5949	215	72	683	648	137	909	0.266	3.158	0.774	9.244	0.03	6.689	78.571	7.407	82.95	70.8	34575	368.968	1.838	1.262	1.09	0.92	1.369	1.133	5.995	3.531
Erie County	Erie, NY	Erie County NY	36	NY	36029	84080	826	614	6496	183	81	654	617	141	863	0.605	1.744	0.429	13.146	0.028	2.917	80.213	13.072	89.527	91	31935	872.02	1.047	1.613	-1.517	0.838	0.381	1.07	7.09	5.858
Essex County	Essex, NY	Essex County NY	36	NY	36031	3176	*	*	203	*	*	*	*	*	*	0.347	0.558	0.28	3.041	0.046	2.041	93.198	10.758	83.435	25.2	25146	21.004	0.618	-0.357	0.788	0.271	0.037	1.39	3.805	11.881
Franklin County	Franklin, NY	Franklin County NY	36	NY	36033	4890	54	*	310	*	*	41	38	*	56	5.746	0.447	0.784	6.287	0	3.07	83.319	12.988	75.373	39.2	21318	30.86	-0.059	-0.425	0.792	-0.15	-0.658	0.644	4.791	13.605
Fulton County	Fulton, NY	Fulton County NY	36	NY	36035	5834	35	*	422	*	*	40	*	*	36	0.198	0.772	0.166	1.911	0.004	1.54	94.782	12.772	86.056	50	27082	111.113	0.794	0.78	0.86	0.197	-0.018	0.86	3.696	9.39
Genesee County	Genesee, NY	Genesee County NY	36	NY	36037	6437	62	*	501	*	*	40	46	*	66	0.717	0.534	0.241	2.406	0.03	1.434	93.893	9.219	90.574	40.5	26888	117.394	0.814	0.705	-1.427	0.696	1.052	0.657	8.678	6.05
Greene County	Greene, NY	Greene County NY	36	NY	36039	9982	65	30	507	*	*	52	42	*	75	0.301	0.687	0.63	5.47	0.012	4.09	87.997	11.713	81.051	30.1	26713	75.634	0.672	0.322	-0.427	0.981	0.163	0.838	4.38	6.926
Hamilton County	Hamilton, NY	Hamilton County NY	36	NY	36041	432	*	*	*	*	*	*	*	*	*	0.23	0.21	0.019	1.282	0.057	1.09	96.977	9.145	94.93	0	27082	2.867	-0.244	-1.025	0.778	0.074	-0.924	0.827	2.217	13.304
Herkimer County	Herkimer, NY	Herkimer County NY	36	NY	36043	9233	78	42	558	*	*	57	56	*	79	0.219	0.598	0.075	0.713	0.013	1.002	96.815	12.462	89.683	48.4	23656	44.093	0.82	0.674	0.865	0.345	0.286	0.596	3.34	11.224
Jefferson County	Jefferson, NY	Jefferson County NY	36	NY	36045	19838	120	84	1509	33	*	108	80	*	128	0.531	1.044	0.308	4.901	0.23	3.168	88.54	13.52	79.078	47.2	27059	93.583	0.157	0.247	-1.112	0.697	-0.295	0.545	6.022	9.307
Kings County	Kings, NY	Kings County NY	36	NY	36047	431176	2456	1737	19001	747	236	2539	1665	436	2639	0.518	8.77	4.068	34.548	0.102	15.014	35.474	23.824	79.613	100	27343	36248.2	0.534	2.353	-1.547	1.374	-1.096	0.111	10.567	1.259
Lewis County	Lewis, NY	Lewis County NY	36	NY	36049	4641	*	*	240	*	*	*	*	*	*	0.279	0.248	0.049	0.58	0.015	0.7	97.911	12.762	89.666	12.6	22092	20.52	-0.509	-0.685	-0.348	0.312	-0.229	-0.561	4.106	11.497
Livingston County	Livingston, NY	Livingston County NY	36	NY	36051	6391	81	*	596	*	*	34	56	*	87	0.305	0.938	0.253	2.859	0.005	2.103	92.888	9.738	81.922	45.2	25321	99.517	0.836	0.369	0.78	0.355	0.978	0.24	7.063	6.789
Madison County	Madison, NY	Madison County NY	36	NY	36053	8202	56	41	524	*	*	81	41	*	59	0.545	0.717	0.112	1.513	0.006	0.953	95.581	9.935	85.161	41.8	27117	106.826	0.954	0.492	1.024	0.775	0.713	0.279	4.407	9.116
Monroe County	Monroe, NY	Monroe County NY	36	NY	36055	109195	1020	641	9552	247	67	470	788	267	1093	0.274	2.762	0.785	13.942	0.036	4.619	76.25	12.736	87.76	93	34486	1116.39	0.906	1.503	-1.516	0.024	0.813	0.955	9.061	5.119
Montgomery County	Montgomery, NY	Montgomery County NY	36	NY	36057	8929	62	52	556	*	*	51	49	*	66	0.331	0.795	0.465	1.27	0.002	7.183	89.23	12.793	86.511	59.1	27242	120.623	1.12	0.851	0.851	0.762	0.174	1.056	5.311	6.898
Nassau County	Nassau, NY	Nassau County NY	36	NY	36059	402150	2865	1808	23188	1041	300	3125	2098	690	3129	0.227	6.257	0.684	10.61	0.046	10.379	70.789	6.154	89.298	99.8	52899	4767.59	2.132	1.782	-1.506	0.777	2.797	1.388	8.979	1.232
New York County	New York, NY	New York County NY	36	NY	36061	408511	3368	1228	29200	1432	208	2351	2437	846	3723	0.708	10.457	5.669	14.682	0.121	19.363	46.885	18.733	83.167	100	89328	71355.8	2.52	2.79	-1.539	0.596	1.874	2.615	11.361	1.56
Niagara County	Niagara, NY	Niagara County NY	36	NY	36063	36417	390	334	2957	63	49	309	275	72	411	0.956	0.756	0.13	6.349	0.016	1.253	89.533	11.549	89.867	75	27013	410.745	1.289	1.502	0.812	0.553	0.517	0.718	8.869	4.681
Oneida County	Oneida, NY	Oneida County NY	36	NY	36065	32471	186	140	1938	31	*	169	131	39	196	0.243	1.424	0.433	5.706	0.004	3.045	88.242	12.824	84.834	64.6	26455	190.563	1.09	1.066	0.874	0.748	0.205	0.733	4.298	8.924
Onondaga County	Onondaga, NY	Onondaga County NY	36	NY	36067	88232	849	482	6760	213	59	964	669	148	888	0.853	2.459	0.48	9.636	0.025	2.032	82.831	11.918	88.086	86.6	32122	584.223	1.46	1.266	0.633	0.637	0.696	1.253	5.968	7.172
Ontario County	Ontario, NY	Ontario County NY	36	NY	36069	11530	102	49	998	*	*	68	71	*	107	0.232	0.888	0.272	2.018	0.004	1.942	93.697	8.346	87.873	49.2	30370	164.035	1.365	0.642	0.777	0.504	1.194	1.093	7.993	6.597
Orange County	Orange, NY	Orange County NY	36	NY	36071	112781	881	359	6665	210	62	741	640	131	916	0.415	2.035	1.195	8.614	0.075	12.606	73.471	10.056	80.46	75.7	30208	472.51	1.184	1.258	-1.465	0.461	1.116	1.275	6.981	3.285
Orleans County	Orleans, NY	Orleans County NY	36	NY	36073	8639	79	41	676	*	*	43	59	*	83	0.505	0.381	0.598	7.06	0.05	3.285	87.448	11.616	82.455	43.1	22230	107.476	0.188	0.477	-1.519	0.658	0.437	-0.12	8.733	5.119
Oswego County	Oswego, NY	Oswego County NY	36	NY	36075	22144	171	111	1721	41	*	243	120	*	178	0.407	0.521	0.059	0.671	0.006	1.242	96.337	13.096	85.606	35.5	23481	127.544	0.419	0.512	0.416	0.164	0.027	0.294	5.42	7.501
Otsego County	Otsego, NY	Otsego County NY	36	NY	36077	6541	52	*	464	*	*	38	38	*	53	0.234	0.766	0.15	1.806	0.022	1.855	94.526	11.753	81.319	26	24473	61.497	0.264	0.398	-1.517	0.479	-0.069	0.831	3.394	9.171
Putnam County	Putnam, NY	Putnam County NY	36	NY	36079	29815	243	120	2074	78	*	236	186	57	263	0.209	1.727	0.425	2.044	0.017	7.852	86.891	4.479	86.604	75.8	42261	431.006	2.142	1.194	0.915	0.707	2.693	0.893	7.446	2.902
Queens County	Queens, NY	Queens County NY	36	NY	36081	423277	2497	1693	18078	744	309	3128	1735	419	2656	0.714	20.667	1.817	19.509	0.079	23.131	32.049	15.001	81.016	100	31125	21254.1	0.853	2.203	-1.549	1.115	-0.043	0.222	11.005	1.314
Rensselaer County	Rensselaer, NY	Rensselaer County NY	36	NY	36083	24909	194	91	1941	63	*	184	145	50	210	0.21	2.048	0.384	5.085	0.006	1.986	89.237	10.166	87.889	67.9	30425	238.403	1.369	1.294	0.959	0.914	0.938	0.34	4.161	6.844
Richmond County	Richmond, NY	Richmond County NY	36	NY	36085	120775	938	682	7712	303	93	932	623	144	995	0.331	6.9	1.51	9.293	0.061	12.109	68.508	10.142	85.1	100	37699	8424.36	1.045	2.128	-1.548	-0.045	1.416	0.175	9.882	1.259
Rockland County	Rockland, NY	Rockland County NY	36	NY	36087	72435	496	238	3808	160	33	502	356	147	560	0.299	6.354	0.82	11.125	0.085	10.577	69.562	9.4	84.952	99	43751	1729.61	2.119	1.588	-0.058	0.523	2.343	1.464	9.335	2.245
St. Lawrence Coun	St. Lawrence, NY	St. Lawrence County NY	36	NY	36089	18612	237	87	1639	34	*	103	170	34	241	0.871	0.818	0.201	2.173	0.011	1.538	93.861	14.024	79.24	39.2	21899	40.933	-0.169	0.044	-1.51	0.367	-0.352	0.362	5.721	11.744
Saratoga County	Saratoga, NY	Saratoga County NY	36	NY	36091	57000	536	208	4506	123	34	366	394	152	574	0.192	1.494	0.093	1.422	0.015	1.587	94.346	6.351	88.252	68.4	33591	271.697	1.586	1.029	0.875	0.574	1.515	0.887	4.462	7.364
Schenectady Count	Schenectady, NY	Schenectady County NY	36	NY	36093	40676	367	224	3182	80	36	295	276	115	402	0.283	3.014	0.595	7.579	0.043	2.891	83.898	11.593	88.436	91	33273	744.03	1.515	1.252	0.957	0.76	0.874	0.968	5.502	6.406
Schoharie County	Schoharie, NY	Schoharie County NY	36	NY	36095	4824	38	*	307	*	*	30	*	*	40	0.369	0.419	0.128	1.206	0.003	1.856	95.42	11.086	83.834	16.8	25140	50.704	0.6	0.003	0.965	0.684	0.38	0.224	3.86	8.431
Schuyler County	Schuyler, NY	Schuyler County NY	36	NY	36097	4200	50	34	426	*	*	*	43	*	51	0.472	0.338	0.144	1.528	0.005	1.118	95.842	11.284	85.112	20.4	24053	57.016	0.425	0.097	1.142	0.609	0.162	-0.15	5.256	7.364
Seneca County	Seneca, NY	Seneca County NY	36	NY	36099	2497	*	*	190	*	*	*	*	*	*	0.242	0.858	0.356	4.49	0.009	2.349	91.008	10.52	81.195	42.6	24327	105.184	0.545	0.438	-0.238	0.564	0.354	0.395	8.486	5.311
Steuben County	Steuben, NY	Steuben County NY	36	NY	36101	31819	554	214	3164	101	35	225	430	89	564	0.252	1.064	0.047	1.399	0	0.875	95.734	13.456	89.129	37.6	28216	69.434	0.704	0.489	0.821	0.468	0.246	0.427	4.134	7.857
Suffolk County	Suffolk, NY	Suffolk County NY	36	NY	36103	450007	3985	1703	29394	973	357	3501	2882	581	4172	0.336	3.157	0.771	7.093	0.056	11.146	76.33	6.904	86.782	97	39786	1664.9	1.455	1.411	-1.568	0.072	2.115	1.173	7.391	1.232
Sullivan County	Sullivan, NY	Sullivan County NY	36	NY	36105	29078	215	90	1626	54	*	184	148	48	233	0.273	1.366	0.939	8.446	0.047	9.275	78.618	12.959	80.384	28.3	28138	78.324	-0.094	0.205	-1.476	-0.211	-0.563	1.059	4.161	6.351
Tioga County	Tioga, NY	Tioga County NY	36	NY	36107	14621	169	67	1280	34	*	113	126	35	177	0.21	0.685	0.052	0.695	0	1.17	96.558	9.396	90.63	34.9	25514	96.537	0.582	0.574	-0.039	0.559	1.121	-0.539	4.873	6.57
Tompkins County	Tompkins, NY	Tompkins County NY	36	NY	36109	26661	257	108	2523	63	*	180	204	135	307	0.291	9.007	0.265	3.497	0.017	2.848	82.262	11.818	77.164	57.9	27078	214.43	1.25	1.076	0.789	0.622	0.36	1.142	5.475	7.172
Ulster County	Ulster, NY	Ulster County NY	36	NY	36111	60719	565	236	3989	192	42	475	422	101	601	0.286	1.457	0.627	5.629	0.007	5.749	84.955	10.347	83.303	51	28076	161.389	0.795	0.899	-1.441	0.271	0.526	1.305	5.037	4.9
Warren County	Warren, NY	Warren County NY	36	NY	36113	14147	123	60	1488	52	*	87	87	31	134	0.215	0.691	0.087	0.657	0.002	1.234	96.4	9.741	87.878	60.5	29731	76.153	1.248	0.775	0.959	-0.036	0.431	1.767	3.175	10.266
Washington County	Washington, NY	Washington County NY	36	NY	36115	12534	133	63	1320	50	*	96	98	40	141	0.21	0.377	0.253	2.969	0.027	1.954	93.644	10.309	82.397	29.6	23334	75.499	0.724	0.484	0.866	0.83	0.624	-0.214	4.188	7.145
Wayne County	Wayne, NY	Wayne County NY	36	NY	36117	17694	133	63	1433	32	*	77	96	*	141	0.302	0.57	0.139	3.115	0.017	2.541	92.304	9.989	89.985	36.6	26795	151.187	0.848	0.652	0.8	-0.095	1.156	0.148	8.404	5.119
Westchester Count	Westchester, NY	Westchester County NY	36	NY	36119	262501	2080	846	15473	698	228	1799	1534	504	2250	0.363	5.32	1.218	13.83	0.086	15.762	62.143	8.727	87.397	96.5	58952	2220.59	2.435	1.886	0.862	0.849	2.038	1.643	9.198	1.807
Wyoming County	Wyoming, NY	Wyoming County NY	36	NY	36121	2664	*	*	190	*	*	*	*	*	31	0.277	0.502	0.372	5.483	0.054	2.533	90.541	8.894	81.901	35.7	23252	69.841	0.335	-0.063	-1.045	0.928	0.759	0.012	5.995	8.952
Yates County	Yates, NY	Yates County NY	36	NY	36123	1749	*	*	154	*	*	*	*	*	*	0.089	0.304	0.057	0.6	0.012	1.143	97.434	11.893	83.854	26.7	22012	72.402	0.402	0.117	-0.034	0.723	0.018	0.438	6.844	6.57
Alamance County	Alamance, NC	Alamance County NC	37	NC	37001	45986	420	140	2810	77	*	239	310	101	454	0.495	1.152	0.261	18.635	0.009	8.953	69.515	11.72	80.729	69.3	27016	354.668	0.995	1.184	1.07	0.517	0.27	0.367	12.647	1.232
Alexander County	Alexander, NC	Alexander County NC	37	NC	37003	6718	49	*	456	*	*	44	32	*	50	0.138	1.18	0.083	4.612	0	2.965	90.374	11.495	85.248	17.2	25234	141.455	0.199	0.563	1.084	-0.314	0.489	-0.826	10.512	0.465
Alleghany County	Alleghany, NC	Alleghany County NC	37	NC	37005	1667	*	*	92	*	*	*	*	*	*	0.286	0.222	0.129	1.366	0	7.125	90.706	16.428	83.738	0	25425	46.643	0.059	0.001	0.99	0.228	-0.67	0.184	4.325	1.341
Anson County	Anson, NC	Anson County NC	37	NC	37007	6620	41	*	295	*	*	38	*	*	42	0.562	0.908	0.235	47.696	0	0.836	49.628	18.479	79.979	26.4	21845	47.146	-0.07	0.217	0.925	0.179	-0.628	-0.352	11.799	2.135
Ashe County	Ashe, NC	Ashe County NC	37	NC	37009	6574	44	*	473	*	*	50	33	*	46	0.385	0.246	0.04	0.741	0	2.743	95.651	14.082	82.568	0	24451	60.572	0.026	-0.06	1.036	0.336	-0.409	-0.232	2.546	1.752
Avery County	Avery, NC	Avery County NC	37	NC	37011	2572	*	*	152	*	*	*	*	*	*	0.45	0.315	0.011	3.924	0	2.766	92.202	13.696	74.969	0	24101	72.573	0.249	0.12	1.072	0.28	-0.683	0.522	3.121	1.697
Beaufort County	Beaufort, NC	Beaufort County NC	37	NC	37013	9139	48	37	516	*	*	50	*	*	53	0.227	0.266	0.107	28.052	0.002	3.385	67.644	17.653	81.369	31.3	24401	56.11	0.395	0.609	0.951	-0.209	-0.289	0.476	8.979	0.931
Bertie County	Bertie, NC	Bertie County NC	37	NC	37015	4367	*	*	179	*	*	*	*	*	*	0.532	0.169	0.297	62.69	0	0.66	35.524	21.163	80.536	0	22489	27.665	-0.505	-0.061	1.006	-0.38	-1.21	-0.282	9.773	1.122
Bladen County	Bladen, NC	Bladen County NC	37	NC	37017	6052	38	*	204	*	*	34	*	*	39	2.381	0.173	0.261	36.701	0.079	4.066	55.961	19.902	79.429	11.1	23223	36.992	-0.43	-0.012	1.04	-1.193	-0.512	-0.253	8.623	1.478
Brunswick County	Brunswick, NC	Brunswick County NC	37	NC	37019	21868	179	114	1415	34	*	150	117	*	185	0.822	0.343	0.101	13.049	0.082	3.051	81.83	13.843	75.383	33.8	24805	126.406	0.125	0.417	1.02	-0.95	-0.105	0.255	5.584	0.575
Buncombe County	Buncombe, NC	Buncombe County NC	37	NC	37021	36100	466	130	2641	62	*	224	351	72	485	0.426	0.893	0.091	7.356	0.057	3.392	86.696	13.722	82.778	71	28037	352.463	1.204	1.188	1.107	0.246	0.332	1.063	3.696	0.684
Burke County	Burke, NC	Burke County NC	37	NC	37023	14517	141	52	912	*	*	96	79	*	144	0.448	3.713	0.061	6.525	0.254	4.024	84.318	13.582	83.595	54.4	24591	176.588	0.479	0.905	0.943	-0.017	-0.076	0.057	8.349	0.246
Cabarrus County	Cabarrus, NC	Cabarrus County NC	37	NC	37025	53715	451	185	3613	99	*	415	346	47	467	0.417	1.266	0.255	14.088	0.019	6.768	76.37	11.013	80.812	72.4	30500	476.083	1.29	1.478	1.039	0.501	0.924	0.237	12.565	1.396
Caldwell County	Caldwell, NC	Caldwell County NC	37	NC	37027	12139	95	40	810	*	*	83	70	*	98	0.21	0.533	0.037	5.362	0.032	3.498	89.796	13.542	85.422	61.7	25948	169.464	0.411	0.877	1.021	0.044	0.027	-0.299	7.884	0.301
Camden County	Camden, NC	Camden County NC	37	NC	37029	2195	*	*	133	*	*	*	*	*	*	0.356	1.043	0.047	15.124	0	1.019	82.032	9.304	74.79	0	26276	40.447	-0.58	-0.122	0.914	0.26	0.806	-2.997	7.884	0.63
Carteret County	Carteret, NC	Carteret County NC	37	NC	37031	8690	64	40	568	*	*	53	47	*	71	0.513	0.627	0.097	6.914	0.074	1.786	89.172	11.79	82.303	62	29177	127.255	0.507	0.218	1.069	0.06	0.424	0.141	4.489	0.055
Caswell County	Caswell, NC	Caswell County NC	37	NC	37033	4541	41	33	322	*	*	33	33	*	42	0.203	0.232	0.169	34.858	0.042	2.07	62.176	15.44	83.433	0	22046	54.137	0.142	0.379	1.016	0.322	-0.155	-0.579	11.771	1.259
Catawba County	Catawba, NC	Catawba County NC	37	NC	37035	37221	268	102	2554	64	*	227	192	32	275	0.306	3.228	0.165	8.153	0.058	7.382	79.903	11.451	83.958	64.9	27829	399.09	1.142	1.375	1.03	0.24	0.416	0.668	11.443	0.766
Chatham County	Chatham, NC	Chatham County NC	37	NC	37037	9553	48	*	556	*	*	40	38	*	50	0.431	1.859	0.24	14.354	0.205	10.932	71.24	10.348	78.209	19.3	35426	94.947	0.778	0.547	1.043	0.246	0.792	0.053	11.58	1.423
Cherokee County	Cherokee, NC	Cherokee County NC	37	NC	37039	4665	*	*	228	*	*	*	*	*	30	1.57	0.344	0.063	1.819	0	1.099	94.128	15.311	80.849	0	20549	57.763	-0.039	-0.249	1.024	-0.359	-0.693	0.607	5.639	0.411
Chowan County	Chowan, NC	Chowan County NC	37	NC	37041	2857	*	*	139	*	*	*	*	*	*	0.234	0.393	0.345	36.273	0	1.338	61.107	16.692	81.102	37.3	26043	85.719	0.276	0.133	0.514	0.048	-0.441	0.794	9.691	0.849
Clay County	Clay, NC	Clay County NC	37	NC	37043	1837	*	*	88	*	*	*	*	*	*	0.306	0.032	0	1.109	0.021	0.75	97.571	13.014	82.265	0	22093	48.116	-0.444	-0.501	1.013	-0.242	-0.372	-0.685	3.285	0.575
Cleveland County	Cleveland, NC	Cleveland County NC	37	NC	37045	36952	315	138	2194	34	*	227	211	38	323	0.171	0.804	0.164	20.687	0	1.36	76.248	15.078	84.291	44.5	25006	213.837	0.501	1.205	1	-0.256	-0.11	0.019	10.649	1.068
Columbus County	Columbus, NC	Columbus County NC	37	NC	37047	11064	57	38	419	*	*	68	34	*	59	3.097	0.247	0.122	30.969	0.013	2.488	62.444	20.9	79.902	11.7	23796	57.849	-0.325	0.193	1.077	-1.242	-0.733	0.09	8.13	0.958
Craven County	Craven, NC	Craven County NC	37	NC	37049	14982	106	47	861	*	*	87	79	*	112	0.455	1.188	0.403	24.521	0.078	2.799	69.139	13.038	81.334	67.8	29456	138.977	0.375	0.623	1.066	-0.94	0.197	0.396	7.774	0.657
Cumberland County	Cumberland, NC	Cumberland County NC	37	NC	37051	62194	515	198	3075	73	*	367	376	86	540	1.666	2.078	1.036	35.617	0.323	4.586	51.772	15.048	77.401	87.3	29425	483.209	0.4	1.177	1.072	-0.853	0.064	0.003	10.375	1.642
Currituck County	Currituck, NC	Currituck County NC	37	NC	37053	5562	42	30	415	*	*	44	34	*	45	0.544	0.612	0.027	7.101	0.014	1.536	89.387	10.038	73.762	0	28362	92.48	0.562	-0.307	1.035	0.561	0.64	0.202	7.638	0.575
Dare County	Dare, NC	Dare County NC	37	NC	37055	7474	51	*	460	*	*	40	40	*	57	0.301	0.522	0.054	2.846	0.015	2.679	92.819	7.915	80.187	69.6	31401	89.448	0.136	-0.358	1.028	-0.878	0.44	0.396	5.119	0.301
Davidson County	Davidson, NC	Davidson County NC	37	NC	37057	28552	250	88	2055	41	*	201	180	55	270	0.46	1.005	0.102	9.287	0.008	4.574	83.853	13.168	84.626	43.1	27029	286.933	0.733	1.397	1.011	0.504	0.209	-0.451	12.401	0.821
Davie County	Davie, NC	Davie County NC	37	NC	37059	11854	100	30	833	*	*	68	77	*	109	0.276	0.424	0.137	6.657	0.005	4.857	87.073	9.575	84.081	22.8	30371	156.829	0.739	0.748	0.996	0.418	1.003	-0.576	10.485	0.575
Duplin County	Duplin, NC	Duplin County NC	37	NC	37061	7878	38	*	333	*	*	35	*	*	42	0.396	0.211	0.386	27.208	0.195	17.502	53.766	17.882	75.88	13.5	23383	65.15	-0.381	-0.125	1.056	-0.589	-0.593	-0.396	8.103	1.15
[truncated: 1,206 more rows]
