# Supplementary material for: Environmental pollution is associated with increased risk of psychiatric disorders in the US and Denmark
Source: PLoS Biol. 2019 Aug 20;17(8):e3000353. doi: 10.1371/journal.pbio.3000353 (PMC6701746; doi:10.1371/journal.pbio.3000353)
Supplement: S2 Table — (XLSX) [file pbio.3000353.s018.xlsx]

## Sheet: Fixed Effects 
	Bipolar Disorder													Schizophrenia													Personality Disorder													Major Depression
		Groups	Post.mean	L-95% CI	U-95% CI	Exp(mean)	Exp(l-95% CI)	Exp(u-95% CI)	Eff. Sample Size	MCMC p-value	FDR p-value				Groups	Post.mean	L-95% CI	U-95% CI	Exp(mean)	Exp(l-95% CI)	Exp(u-95% CI)	Eff. Sample Size	MCMC p-value	FDR p-value				Groups	Post.mean	L-95% CI	U-95% CI	Exp(mean)	Exp(l-95% CI)	Exp(u-95% CI)	Eff. Sample Size	MCMC p-value	FDR p-value				Groups	Post.mean	L-95% CI	U-95% CI	Exp(mean)	Exp(l-95% CI)	Exp(u-95% CI)	Eff. Sample Size	MCMC p-value
	(Intercept)		-7.86989	-8.05076	-7.69623	0.000382078	0.000318858	0.000454536	1404.66	<1e-04	0.0001			(Intercept)		-8.15481	-8.32938	-7.97237	0.00028735	0.000241321	0.000344861	886.2	<1e-04	0.0001			(Intercept)		-8.13477	-8.40371	-7.85825	0.000293166	0.000224035	0.000386548	519.75	<1e-04	0.0001			(Intercept)		-5.84026	-5.95204	-5.72744	0.00290809	0.00260052	0.00325541	4957.7	<1e-04
	SexM	Female	----------------------------------------------------------------Referent ----------------------------------------------------------------											SexM	Female	----------------------------------------------------------------Referent ----------------------------------------------------------------											SexM	Female	----------------------------------------------------------------Referent ----------------------------------------------------------------											SexM	Female	----------------------------------------------------------------Referent ----------------------------------------------------------------
		Male	-0.414698	-0.422702	-0.406055	0.660539	0.655274	0.666274	3979.74	<1e-04	0.00012				Male	-0.0106088	-0.0205473	0.000418698	0.989447	0.979662	1.00042	3438.8	0.0478	0.0478				Male	-0.396306	-0.410279	-0.382406	0.6728	0.663465	0.682218	2079.99	<1e-04	0.00012				Male	-0.702967	-0.707688	-0.698266	0.495114	0.492782	0.497447	6525.6	<1e-04
	Age	0_5i	----------------------------------------------------------------Referent ----------------------------------------------------------------											Age	0_5i	----------------------------------------------------------------Referent ----------------------------------------------------------------											Age	0_5i	----------------------------------------------------------------Referent ----------------------------------------------------------------											Age	0_5i	----------------------------------------------------------------Referent ----------------------------------------------------------------
		6_17i	2.5093	2.47942	2.53929	12.2963	11.9343	12.6707	570.32	<1e-04	0.0001				6_17i	2.19244	2.15153	2.23107	8.95706	8.598	9.30981	446.2	<1e-04	0.0001				6_17i	1.62781	1.58568	1.67063	5.09273	4.88261	5.31552	538.058	<1e-04	0.0001				6_17i	2.5881	2.57241	2.60352	13.3045	13.0974	13.5113	1532.2	<1e-04
		18_30i	2.65134	2.62044	2.68005	14.1731	13.7417	14.5858	562.27	<1e-04	0.0001				18_30i	2.10191	2.06203	2.14093	8.1818	7.86191	8.50736	421.5	<1e-04	0.0001				18_30i	1.64177	1.60049	1.68417	5.1643	4.95545	5.388	498.631	<1e-04	0.0001				18_30i	2.98781	2.9731	3.00362	19.8421	19.5524	20.1584	1437.4	<1e-04
		31_40i	2.8654	2.8356	2.89534	17.5561	17.0407	18.0897	607.94	<1e-04	0.00012				31_40i	2.26764	2.22756	2.3069	9.65663	9.2772	10.0433	428.9	<1e-04	0.00012				31_40i	1.75216	1.70829	1.79353	5.76707	5.51954	6.01061	465.388	<1e-04	0.00012				31_40i	3.42475	3.40899	3.43994	30.715	30.2347	31.1851	1427.3	<1e-04
		41_50i	2.78925	2.75944	2.81865	16.2689	15.791	16.7542	575.33	<1e-04	0.0001				41_50i	2.628	2.58851	2.66596	13.846	13.3099	14.3817	400.8	<1e-04	0.0001				41_50i	1.7096	1.66755	1.75283	5.52677	5.29916	5.77091	481.082	<1e-04	0.0001				41_50i	3.46663	3.4515	3.48217	32.0287	31.5477	32.5302	1420.9	<1e-04
		51_65i	2.54312	2.51392	2.57376	12.7193	12.3532	13.115	574.05	<1e-04	0.0001				51_65i	3.07679	3.03972	3.11736	21.6888	20.8993	22.5867	358.9	<1e-04	0.0001				51_65i	1.42458	1.3792	1.46494	4.1561	3.97172	4.3273	460.188	<1e-04	0.0001				51_65i	3.40098	3.38568	3.4164	29.9934	29.538	30.4595	1434.6	<1e-04
		66plus	1.97074	1.62986	2.3072	7.17598	5.10316	10.0462	84.55	<1e-04	0.00015				66plus	2.89353	2.62968	3.15982	18.0569	13.8693	23.5664	168.9	<1e-04	0.00015				66plus	-0.90284	-3.41615	0.860347	0.405417	0.0328387	2.36398	3.533	0.437	0.437				66plus	2.21455	2.07838	2.35633	9.15724	7.99153	10.5521	330.9	<1e-04
	Air Quality	Q1 (Best)	----------------------------------------------------------------Referent ----------------------------------------------------------------											Air Quality	Q1 (Best)	----------------------------------------------------------------Referent ----------------------------------------------------------------											Air Quality	Q1 (Best)	----------------------------------------------------------------Referent ----------------------------------------------------------------											Air Quality	Q1 (Best)	----------------------------------------------------------------Referent ----------------------------------------------------------------
		Q2	0.0684454	0.00473381	0.136315	1.07084	1.00475	1.14604	1239.87	0.0426	0.2556				Q2	-0.0117717	-0.0843634	0.0573092	0.988297	0.919097	1.05898	704.2	0.7412	0.88944				Q2	-0.00222761	-0.126483	0.107826	0.997775	0.881189	1.11385	339.131	0.973	0.973				Q2	0.0136234	-0.0223904	0.0505498	1.01372	0.977858	1.05185	5304.8	0.4596
		Q3	0.11291	0.0357936	0.18528	1.11953	1.03644	1.20356	1591.99	0.0028	0.0168				Q3	0.0106856	-0.0665911	0.0887828	1.01074	0.935578	1.09284	890.5	0.784	0.784				Q3	0.0572417	-0.0755864	0.184346	1.05891	0.9272	1.20243	371.539	0.3914	0.5871				Q3	0.0300658	-0.0099506	0.074605	1.03052	0.990099	1.07746	5754	0.1648
		Q4	0.168861	0.0946866	0.250005	1.18396	1.09931	1.28403	1775	<1e-04	0.0006				Q4	0.024002	-0.0566533	0.104231	1.02429	0.944922	1.10986	941.6	0.5544	0.75672				Q4	0.0341782	-0.101447	0.167494	1.03477	0.903529	1.18234	446.023	0.6306	0.75672				Q4	0.0241862	-0.0184239	0.0714089	1.02448	0.981745	1.07402	5507.1	0.2898
		Q5	0.166571	0.08365	0.248402	1.18125	1.08725	1.28198	1898.13	0.0002	0.0012				Q5	0.00979207	-0.0790498	0.0902465	1.00984	0.923994	1.09444	1073	0.8146	0.8146				Q5	0.0339567	-0.108703	0.17194	1.03454	0.896997	1.18761	481.109	0.6396	0.8146				Q5	0.0411294	-0.00620771	0.0911973	1.04199	0.993812	1.09549	6448.2	0.0932
		Q6	0.204008	0.117441	0.296191	1.22631	1.12462	1.34473	2105.62	<1e-04	0.0006				Q6	-0.00298515	-0.0921712	0.0888568	0.997019	0.911949	1.09292	1111.7	0.9482	0.9482				Q6	0.0274858	-0.124415	0.17626	1.02787	0.883013	1.19275	548.99	0.7276	0.87312				Q6	0.0331334	-0.0179599	0.0883123	1.03369	0.9822	1.09233	6639.4	0.2188
		Q7 (Worst)	0.237053	0.140163	0.336807	1.26751	1.15046	1.40047	2095.24	<1e-04	0.0006				Q7 (Worst)	0.000657125	-0.0932327	0.102281	1.00066	0.910981	1.1077	1252.6	0.983	0.983				Q7 (Worst)	-0.0047472	-0.167783	0.150116	0.995264	0.845538	1.16197	564.729	0.9594	0.983				Q7 (Worst)	0.0585695	-0.000424904	0.116573	1.06032	0.999575	1.12364	6558.7	0.05
	Water Quality	Q1 (Best)	----------------------------------------------------------------Referent ----------------------------------------------------------------											Water Quality	Q1 (Best)	----------------------------------------------------------------Referent ----------------------------------------------------------------											Water Quality	Q1 (Best)	----------------------------------------------------------------Referent ----------------------------------------------------------------											Water Quality	Q1 (Best)	----------------------------------------------------------------Referent ----------------------------------------------------------------
		Q2	-0.0629496	-0.118993	-0.00685052	0.938991	0.887814	0.993173	2227.29	0.0262	0.0786				Q2	-0.0295508	-0.0851212	0.0231908	0.970882	0.918401	1.02346	1570.7	0.2826	0.5652				Q2	-0.0152388	-0.101284	0.0749785	0.984877	0.903676	1.07786	726.473	0.7368	0.8498				Q2	-0.0386618	-0.0729946	-0.00523659	0.962076	0.929606	0.994777	6856.5	0.0262
		Q3	-0.0558145	-0.116279	0.0035504	0.945715	0.890227	1.00356	2494.41	0.0712	0.4272				Q3	-0.00101077	-0.0592752	0.0534313	0.99899	0.942447	1.05488	1861.9	0.972	0.994				Q3	0.0443218	-0.0476136	0.141839	1.04532	0.953502	1.15239	989.179	0.3508	0.7016				Q3	-3.27645e-06	-0.0376374	0.0360164	0.999997	0.963062	1.03667	7114.3	0.994
		Q4	-0.0138628	-0.0747507	0.0450558	0.986233	0.927975	1.04609	2768.36	0.6456	0.77472				Q4	-0.0213639	-0.0759863	0.0381866	0.978863	0.926829	1.03893	2052.2	0.448	0.77472				Q4	0.0253667	-0.070894	0.116799	1.02569	0.931561	1.12389	942.357	0.576	0.77472				Q4	0.00250778	-0.0335646	0.0397709	1.00251	0.966992	1.04057	7164.5	0.8944
		Q5	-0.0431152	-0.105016	0.0195966	0.957801	0.90031	1.01979	2880.97	0.177	0.531				Q5	-0.0282459	-0.0847831	0.0299021	0.972149	0.918712	1.03035	1884.8	0.34	0.68				Q5	0.00858457	-0.088199	0.101718	1.00862	0.915579	1.10707	1004.45	0.8602	0.8602				Q5	-0.0073877	-0.0465596	0.029317	0.99264	0.954508	1.02975	7075.5	0.7082
		Q6	-0.0529915	-0.117496	0.00863078	0.948388	0.889144	1.00867	2923.32	0.101	0.303				Q6	-0.065455	-0.123144	-0.00777783	0.936641	0.884137	0.992252	2268	0.0288	0.1728				Q6	0.0168519	-0.0798299	0.11128	1.01699	0.923273	1.11771	1150.16	0.7156	0.7156				Q6	-0.0169915	-0.0575237	0.0207323	0.983152	0.944099	1.02095	7039.1	0.3988
		Q7 (Worst)	-0.0630881	-0.129061	0.000472827	0.938861	0.87892	1.00047	3044.33	0.0554	0.3324				Q7 (Worst)	-0.0445269	-0.102393	0.0167327	0.95645	0.902675	1.01687	2053.4	0.1428	0.4284				Q7 (Worst)	-0.0347695	-0.127418	0.0674945	0.965828	0.880365	1.06982	1322	0.4808	0.60984				Q7 (Worst)	-0.0200716	-0.0593978	0.0199368	0.980128	0.942332	1.02014	7307.2	0.3368
	Land Quality	Q1 (Best)	----------------------------------------------------------------Referent ----------------------------------------------------------------											Land Quality	Q1 (Best)	----------------------------------------------------------------Referent ----------------------------------------------------------------											Land Quality	Q1 (Best)	----------------------------------------------------------------Referent ----------------------------------------------------------------											Land Quality	Q1 (Best)	----------------------------------------------------------------Referent ----------------------------------------------------------------
		Q2	-0.020694	-0.0600499	0.0201579	0.979519	0.941718	1.02036	3926.34	0.3084	0.49584				Q2	0.0165265	-0.0211544	0.0547138	1.01666	0.979068	1.05624	2761.7	0.3836	0.49584				Q2	0.04896	-0.0161088	0.112711	1.05018	0.98402	1.11931	1138.14	0.1474	0.4422				Q2	0.010743	-0.0142749	0.0378396	1.0108	0.985827	1.03856	7900.2	0.4132
		Q3	-0.0327685	-0.0788251	0.00972318	0.967763	0.924202	1.00977	3279.59	0.1498	0.1698				Q3	-0.0353341	-0.0777302	0.00431877	0.965283	0.925214	1.00433	2336.6	0.0894	0.1698				Q3	0.0709052	-0.00524236	0.13793	1.07348	0.994771	1.14789	1075.8	0.053	0.159				Q3	0.0210436	-0.00630269	0.0495098	1.02127	0.993717	1.05076	7905.7	0.1394
		Q4	-0.0116953	-0.0605431	0.0341402	0.988373	0.941253	1.03473	3223	0.633	0.7596				Q4	-0.012514	-0.0590778	0.0291641	0.987564	0.942633	1.02959	2226.5	0.5852	0.7596				Q4	0.100323	0.0284277	0.175537	1.10553	1.02884	1.19189	1212.49	0.0078	0.0234				Q4	0.0286491	-0.00247472	0.0574494	1.02906	0.997528	1.05913	6522.4	0.0652
		Q5	-0.0213635	-0.0738266	0.0289658	0.978863	0.928833	1.02939	3135.26	0.4164	0.49968				Q5	-0.0393354	-0.0885171	0.0101447	0.961428	0.915288	1.0102	2223	0.1136	0.2272				Q5	0.100377	0.0183248	0.182529	1.10559	1.01849	1.20025	876.809	0.0196	0.0588				Q5	0.00469041	-0.0285982	0.0358566	1.0047	0.971807	1.03651	6561.6	0.7698
		Q6	-0.0385464	-0.0957585	0.0165536	0.962187	0.908683	1.01669	2938.98	0.1808	0.3616				Q6	-0.0187786	-0.0693034	0.0342871	0.981397	0.933044	1.03488	2191.4	0.4912	0.5254				Q6	0.130031	0.043479	0.214165	1.13886	1.04444	1.23883	1123.68	0.0042	0.0126				Q6	0.0113164	-0.0239194	0.0462613	1.01138	0.976364	1.04735	6439.8	0.5254
		Q7 (Worst)	0.0138183	-0.0441414	0.0712149	1.01391	0.956819	1.07381	2979.22	0.6432	0.7076				Q7 (Worst)	-0.0446936	-0.0988353	0.00702555	0.95629	0.905892	1.00705	2215.4	0.097	0.194				Q7 (Worst)	0.175396	0.084728	0.261685	1.19172	1.08842	1.29912	1108.15	<1e-04	0.0006				Q7 (Worst)	0.0130777	-0.0225608	0.0492894	1.01316	0.977692	1.05052	6463.3	0.4824
	Built Quality	Q1 (Best)	----------------------------------------------------------------Referent ----------------------------------------------------------------											Built Quality	Q1 (Best)	----------------------------------------------------------------Referent ----------------------------------------------------------------											Built Quality	Q1 (Best)	----------------------------------------------------------------Referent ----------------------------------------------------------------											Built Quality	Q1 (Best)	----------------------------------------------------------------Referent ----------------------------------------------------------------
		Q2	0.0294742	-0.0165077	0.0734546	1.02991	0.983628	1.07622	1429.31	0.203	0.4256				Q2	0.0183224	-0.0257895	0.0627861	1.01849	0.97454	1.0648	1261.8	0.4254	0.51048				Q2	-0.0490398	-0.119962	0.0327027	0.952143	0.886954	1.03324	422.434	0.2128	0.4256				Q2	-0.0172397	-0.043773	0.00839632	0.982908	0.957171	1.00843	4605.1	0.1956
		Q3	0.0129445	-0.0338042	0.06083	1.01303	0.966761	1.06272	1500.2	0.5888	0.70656				Q3	-0.0153796	-0.0616583	0.0305117	0.984738	0.940204	1.03098	1237.6	0.5178	0.70656				Q3	-0.0307375	-0.110004	0.0495556	0.96973	0.895831	1.0508	425.369	0.458	0.70656				Q3	-0.037087	-0.0633223	-0.00940513	0.963592	0.938641	0.990639	5449.4	0.0086
		Q4	-0.00324286	-0.0510007	0.0457011	0.996762	0.950278	1.04676	1560.01	0.89	0.89				Q4	-0.01195	-0.0598483	0.0360964	0.988121	0.941907	1.03676	1112.6	0.6274	0.75288				Q4	-0.0417324	-0.118949	0.0376746	0.959126	0.887853	1.03839	480.999	0.3084	0.75288				Q4	-0.0642041	-0.0924538	-0.0352559	0.937814	0.911691	0.965358	5385.7	<1e-04
		Q5	0.0298454	-0.0187471	0.0810868	1.0303	0.981428	1.08446	1590.83	0.2326	0.6204				Q5	0.00957264	-0.0386515	0.0601966	1.00962	0.962086	1.06205	1233.6	0.7098	0.85176				Q5	-0.033986	-0.112918	0.0511565	0.966585	0.893224	1.05249	519.862	0.4136	0.6204				Q5	-0.0483853	-0.0788347	-0.0198996	0.952767	0.924193	0.980297	5879.6	0.0008
		Q6	0.0191579	-0.0348684	0.068942	1.01934	0.965732	1.07137	1595.15	0.468	0.834				Q6	0.00484773	-0.0469089	0.0553522	1.00486	0.954174	1.05691	1236.9	0.8568	0.8568				Q6	-0.0172067	-0.102933	0.0660844	0.982941	0.902187	1.06832	518.504	0.695	0.834				Q6	-0.0552712	-0.085835	-0.0236845	0.946228	0.917746	0.976594	5275.8	0.0006
		Q7 (Worst)	0.0278366	-0.0248229	0.0842099	1.02823	0.975483	1.08786	1607.71	0.315	0.4725				Q7 (Worst)	-0.0395695	-0.0922917	0.0154196	0.961203	0.911839	1.01554	1271	0.149	0.298				Q7 (Worst)	0.0197203	-0.0693097	0.109646	1.01992	0.933038	1.11588	485.778	0.6716	0.80592				Q7 (Worst)	-0.0545974	-0.0872177	-0.0225123	0.946866	0.916478	0.977739	6055.3	0.001
	Population Density	Q1 (Lowest)	----------------------------------------------------------------Referent ----------------------------------------------------------------											Population Density	Q1 (Lowest)	----------------------------------------------------------------Referent ----------------------------------------------------------------											Population Density	Q1 (Lowest)	----------------------------------------------------------------Referent ----------------------------------------------------------------											Population Density	Q1 (Lowest)	----------------------------------------------------------------Referent ----------------------------------------------------------------
		Q2	0.0200101	-0.0434126	0.0859072	1.02021	0.957516	1.08971	917	0.5524	0.8168				Q2	-0.0358312	-0.106416	0.0337917	0.964803	0.89905	1.03437	719.4	0.3186	0.8168				Q2	-0.0431796	-0.153137	0.071391	0.957739	0.858012	1.074	331.308	0.4324	0.8168				Q2	-0.00455836	-0.0422117	0.0303775	0.995452	0.958667	1.03084	4251.3	0.8168
		Q3	0.0268235	-0.0451654	0.1021	1.02719	0.955839	1.10749	1336.36	0.4774	0.7161				Q3	-0.0122576	-0.0925278	0.0623057	0.987817	0.911624	1.06429	867.4	0.7726	0.7726				Q3	-0.0707056	-0.195673	0.0584583	0.931736	0.822281	1.0602	399.097	0.2772	0.5544				Q3	0.0249086	-0.0173562	0.0687436	1.02522	0.982794	1.07116	5343.3	0.2592
		Q4	0.0525374	-0.0229794	0.132551	1.05394	0.977283	1.14174	1459.52	0.1834	0.3668				Q4	0.0220419	-0.0639585	0.101387	1.02229	0.938044	1.10671	910.5	0.6024	0.6542				Q4	-0.0296978	-0.164647	0.106126	0.970739	0.848193	1.11196	419.667	0.6542	0.6542				Q4	0.0374186	-0.0101596	0.0824437	1.03813	0.989892	1.08594	5574.1	0.1086
		Q5	0.0733382	-0.00828922	0.155235	1.07609	0.991745	1.16793	1609.2	0.0786	0.1788				Q5	0.0385621	-0.049892	0.119292	1.03932	0.951332	1.1267	1012	0.3766	0.45192				Q5	0.00988539	-0.129607	0.150884	1.00993	0.878441	1.16286	506.741	0.8892	0.8892				Q5	0.0428913	-0.00383811	0.0936963	1.04382	0.996169	1.09823	5674.4	0.0894
		Q6	0.113382	0.0280604	0.205165	1.12006	1.02846	1.22773	1820.84	0.0134	0.0804				Q6	0.0505716	-0.0385237	0.143365	1.05187	0.962209	1.15415	1056.9	0.2848	0.34176				Q6	-0.0125979	-0.153582	0.150937	0.987481	0.857631	1.16292	548.861	0.8732	0.8732				Q6	0.0551606	0.000594875	0.108509	1.05671	1.0006	1.11461	6096.3	0.0454
		Q7 (Highest)	0.151574	0.0559854	0.259554	1.16366	1.05758	1.29635	2160.23	0.0044	0.0204				Q7 (Highest)	0.0623929	-0.0431034	0.162126	1.06438	0.957812	1.17601	1269.1	0.2266	0.27192				Q7 (Highest)	0.0142252	-0.151647	0.182249	1.01433	0.859292	1.19991	613.124	0.8606	0.8606				Q7 (Highest)	0.0575682	-0.00725309	0.117362	1.05926	0.992773	1.12453	6484	0.0712
	Good Weather Days	Q1 (Lowest)	----------------------------------------------------------------Referent ----------------------------------------------------------------											Good Weather Days	Q1 (Lowest)	----------------------------------------------------------------Referent ----------------------------------------------------------------											Good Weather Days	Q1 (Lowest)	----------------------------------------------------------------Referent ----------------------------------------------------------------											Good Weather Days	Q1 (Lowest)	----------------------------------------------------------------Referent ----------------------------------------------------------------
		Q2	-0.0545783	-0.10536	-0.00616606	0.946884	0.9	0.993853	3068.24	0.0314	0.0628				Q2	-0.0192465	-0.0672404	0.0257041	0.980937	0.93497	1.02604	1962.5	0.4128	0.4128				Q2	-0.0946506	-0.165741	-0.0179074	0.909691	0.847265	0.982252	1376.63	0.0116	0.0348				Q2	-0.017404	-0.0479378	0.0136118	0.982747	0.953193	1.0137	8129.6	0.2762
		Q3	-0.118743	-0.17453	-0.0661841	0.888036	0.839851	0.935959	2911.47	<1e-04	0.0006				Q3	-0.0672163	-0.116639	-0.0179714	0.934993	0.889906	0.982189	2487.6	0.0082	0.0123				Q3	-0.134401	-0.215615	-0.0571996	0.874239	0.806046	0.944406	1445.16	0.0006	0.0012				Q3	-0.044934	-0.0804953	-0.0123077	0.956061	0.922659	0.987768	7898.3	0.0108
		Q4	-0.164332	-0.223318	-0.108554	0.848461	0.79986	0.897131	3005.55	<1e-04	0.0003				Q4	-0.0700617	-0.121338	-0.0156103	0.932336	0.885734	0.984511	2136	0.0074	0.00888				Q4	-0.124254	-0.20545	-0.0409509	0.883155	0.814281	0.959876	1438.19	0.0034	0.0051				Q4	-0.0681738	-0.10248	-0.0313744	0.934098	0.902596	0.969113	7257.6	0.0004
		Q5	-0.158082	-0.215285	-0.0975987	0.85378	0.806311	0.907013	3023.23	<1e-04	0.0006				Q5	-0.0656828	-0.118033	-0.0099472	0.936428	0.888667	0.990102	2198.9	0.0178	0.0267				Q5	-0.0845673	-0.174038	-0.00319049	0.91891	0.840265	0.996815	1460.78	0.0526	0.06312				Q5	-0.0475099	-0.082417	-0.00964244	0.953601	0.920888	0.990404	8006.1	0.01
		Q6	-0.141081	-0.200352	-0.0796082	0.868419	0.818443	0.923478	2868.66	<1e-04	0.0006				Q6	-0.07094	-0.125805	-0.0147368	0.931518	0.881787	0.985371	2247	0.0102	0.0153				Q6	-0.090972	-0.17518	-0.000352577	0.913043	0.839306	0.999647	1319.01	0.0412	0.04944				Q6	-0.0517765	-0.0891872	-0.0131551	0.949541	0.914674	0.986931	7314.3	0.0064
		Q7 (Highest)	-0.24584	-0.312302	-0.183796	0.782047	0.73176	0.832106	2250.17	<1e-04	0.0003				Q7 (Highest)	-0.0995096	-0.159954	-0.0405101	0.905281	0.852183	0.960299	1807.9	0.0006	0.0009				Q7 (Highest)	-0.221152	-0.316822	-0.126306	0.801595	0.72846	0.881345	1030.69	<1e-04	0.0003				Q7 (Highest)	-0.0708968	-0.111404	-0.0312447	0.931558	0.894577	0.969238	6702.5	0.0006
	Bad Weather Days	Q1 (Lowest)	----------------------------------------------------------------Referent ----------------------------------------------------------------											Bad Weather Days	Q1 (Lowest)	----------------------------------------------------------------Referent ----------------------------------------------------------------											Bad Weather Days	Q1 (Lowest)	----------------------------------------------------------------Referent ----------------------------------------------------------------											Bad Weather Days	Q1 (Lowest)	----------------------------------------------------------------Referent ----------------------------------------------------------------
		Q2	0.0975643	0.0560792	0.136402	1.10248	1.05768	1.14614	4546.97	<1e-04	0.0006				Q2	0.0226587	-0.0151854	0.0590784	1.02292	0.984929	1.06086	3250.7	0.2396	0.4792				Q2	0.00425804	-0.0602287	0.0659597	1.00427	0.941549	1.06818	1688.39	0.8914	0.8914				Q2	0.0332295	0.00708956	0.0602472	1.03379	1.00711	1.0621	8186	0.0108
		Q3	0.0824718	0.0348193	0.132276	1.08597	1.03543	1.14142	4923.77	0.0014	0.0042				Q3	0.0279137	-0.0136686	0.0738396	1.02831	0.986424	1.07663	3315.1	0.212	0.26424				Q3	0.0455185	-0.0284773	0.119383	1.04657	0.971924	1.1268	1747.74	0.2202	0.26424				Q3	0.0559044	0.0243094	0.0869866	1.0575	1.02461	1.09088	8701.4	0.0002
		Q4	0.0682507	0.0149094	0.123731	1.07063	1.01502	1.13171	4301.62	0.0134	0.0804				Q4	0.0296726	-0.02091	0.0758405	1.03012	0.979307	1.07879	3251.9	0.2286	0.4572				Q4	0.00825523	-0.0755826	0.0872341	1.00829	0.927203	1.09115	1554.93	0.838	0.838				Q4	0.0307551	-0.00315433	0.0665781	1.03123	0.996851	1.06884	8352.8	0.0828
		Q5	0.0816819	0.0228852	0.142868	1.08511	1.02315	1.15358	3531.78	0.0076	0.0456				Q5	0.00301668	-0.0500571	0.058645	1.00302	0.951175	1.0604	2999.5	0.9198	0.9198				Q5	0.0118377	-0.0756024	0.101605	1.01191	0.927185	1.10695	1359.02	0.804	0.9198				Q5	0.00326358	-0.0347612	0.0411576	1.00327	0.965836	1.04202	8389.5	0.872
		Q6	0.0316866	-0.0344928	0.0980768	1.03219	0.966095	1.10305	3223.81	0.3472	0.4238				Q6	-0.0287935	-0.0911305	0.0313575	0.971617	0.912899	1.03185	2416	0.3584	0.4238				Q6	-0.0403878	-0.137905	0.0586146	0.960417	0.871182	1.06037	1366.75	0.4238	0.4238				Q6	-0.0231113	-0.0660818	0.0186671	0.977154	0.936054	1.01884	7759.6	0.2896
		Q7 (Highest)	-0.0972269	-0.16797	-0.0231482	0.90735	0.845379	0.977118	3159.68	0.0086	0.0129				Q7 (Highest)	-0.112223	-0.179651	-0.04748	0.893845	0.835562	0.95363	2629.9	0.0014	0.0042				Q7 (Highest)	-0.0207987	-0.120879	0.0873255	0.979416	0.886141	1.09125	1323.17	0.6906	0.6906				Q7 (Highest)	-0.0317981	-0.0767294	0.0137266	0.968702	0.92614	1.01382	7951.3	0.1678
	American Indian (%)	Q1 (Lowest)	----------------------------------------------------------------Referent ----------------------------------------------------------------											American Indian (%)	Q1 (Lowest)	----------------------------------------------------------------Referent ----------------------------------------------------------------											American Indian (%)	Q1 (Lowest)	----------------------------------------------------------------Referent ----------------------------------------------------------------											American Indian (%)	Q1 (Lowest)	----------------------------------------------------------------Referent ----------------------------------------------------------------
		Q2	0.022176	-0.0174454	0.0607219	1.02242	0.982706	1.0626	3149.65	0.2668	0.5336				Q2	0.00109639	-0.0369136	0.036493	1.0011	0.963759	1.03717	2257.4	0.9486	0.9486				Q2	0.0484638	-0.0116297	0.110474	1.04966	0.988438	1.11681	1153.93	0.12	0.5336				Q2	0.0152822	-0.0090689	0.0390966	1.0154	0.990972	1.03987	7392.4	0.221
		Q3	0.0367758	-0.00460293	0.0799173	1.03746	0.995408	1.0832	2829.81	0.0838	0.5028				Q3	-0.00354946	-0.0436146	0.0347562	0.996457	0.957323	1.03537	1879.4	0.8534	0.8534				Q3	0.014423	-0.0493774	0.0801258	1.01453	0.951822	1.08342	954.16	0.6652	0.8534				Q3	0.00377723	-0.0223351	0.028925	1.00378	0.977912	1.02935	6974.9	0.78
		Q4	0.0618464	0.0157953	0.106124	1.0638	1.01592	1.11196	2611.16	0.0092	0.0552				Q4	-0.004089	-0.0454097	0.040181	0.995919	0.955606	1.041	1791.9	0.834	0.834				Q4	0.0315871	-0.036923	0.102935	1.03209	0.96375	1.10842	866.158	0.375	0.5625				Q4	0.0140017	-0.0127367	0.0415896	1.0141	0.987344	1.04247	6341.6	0.3114
		Q5	0.069324	0.0196407	0.119195	1.07178	1.01983	1.12659	2331.62	0.0058	0.0348				Q5	0.00815868	-0.0376313	0.0566774	1.00819	0.963068	1.05831	1618.1	0.732	0.7524				Q5	0.0239739	-0.0518275	0.103507	1.02426	0.949493	1.10905	757.59	0.5466	0.7524				Q5	0.00566159	-0.0229407	0.037196	1.00568	0.97732	1.0379	6031.1	0.7118
		Q6	0.0623975	0.0103464	0.117973	1.06439	1.0104	1.12521	2098.44	0.0214	0.1284				Q6	0.0088711	-0.0438652	0.0602409	1.00891	0.957083	1.06209	1557.5	0.7366	0.794				Q6	0.0383916	-0.0480725	0.122692	1.03914	0.953065	1.13054	621.678	0.382	0.5991				Q6	0.0141449	-0.0193194	0.0456763	1.01425	0.980866	1.04674	6020.4	0.3994
		Q7 (Highest)	0.134565	0.0718249	0.197626	1.14404	1.07447	1.21851	1951.27	<1e-04	0.0006				Q7 (Highest)	0.0111	-0.0506752	0.0694266	1.01116	0.950587	1.07189	1470.4	0.7182	0.7182				Q7 (Highest)	0.118625	0.0231365	0.216978	1.12595	1.02341	1.24232	659.459	0.015	0.0225				Q7 (Highest)	0.0501428	0.0133771	0.0882433	1.05142	1.01347	1.09225	6014.3	0.0106
	Asian (%)	Q1 (Lowest)	----------------------------------------------------------------Referent ----------------------------------------------------------------											Asian (%)	Q1 (Lowest)	----------------------------------------------------------------Referent ----------------------------------------------------------------											Asian (%)	Q1 (Lowest)	----------------------------------------------------------------Referent ----------------------------------------------------------------											Asian (%)	Q1 (Lowest)	----------------------------------------------------------------Referent ----------------------------------------------------------------
		Q2	0.0144382	-0.0363543	0.060344	1.01454	0.964299	1.0622	1220.7	0.5622	0.8433				Q2	0.0201973	-0.0297813	0.0677138	1.0204	0.970658	1.07006	987	0.4226	0.8433				Q2	0.0487247	-0.0350387	0.135489	1.04993	0.965568	1.1451	344.306	0.2616	0.8433				Q2	0.00148447	-0.0260156	0.0288957	1.00149	0.97432	1.02932	4759.8	0.9254
		Q3	0.0201892	-0.030824	0.0706447	1.02039	0.969646	1.0732	1226.52	0.443	0.798				Q3	0.00710229	-0.0424779	0.0601504	1.00713	0.958412	1.062	929.6	0.798	0.798				Q3	0.0144493	-0.067566	0.102381	1.01455	0.934666	1.10781	414.414	0.7432	0.798				Q3	0.00522386	-0.0234765	0.0337106	1.00524	0.976797	1.03429	4700.9	0.7236
		Q4	0.0262069	-0.0267552	0.0778106	1.02655	0.9736	1.08092	1245.72	0.3294	0.7104				Q4	-0.0199755	-0.0732276	0.0350036	0.980223	0.929389	1.03562	963	0.459	0.7104				Q4	0.0155014	-0.075753	0.0977762	1.01562	0.927045	1.10272	406.424	0.736	0.736				Q4	-0.00712875	-0.0388798	0.021103	0.992897	0.961866	1.02133	4842.1	0.6322
		Q5	0.0306965	-0.0238052	0.0845659	1.03117	0.976476	1.08824	1476.23	0.2664	0.5328				Q5	-0.0155267	-0.0700774	0.0403247	0.984593	0.932322	1.04115	984.4	0.5936	0.73944				Q5	0.0578966	-0.0351645	0.147312	1.05961	0.965447	1.15872	432.769	0.2172	0.5328				Q5	-0.00792522	-0.03991	0.0242203	0.992106	0.960876	1.02452	5325.6	0.6162
		Q6	0.0490445	-0.0106199	0.107277	1.05027	0.989436	1.11324	1428.01	0.1082	0.2679				Q6	0.021351	-0.0373966	0.0808934	1.02158	0.963294	1.08426	1015.6	0.4878	0.58536				Q6	0.0900494	-0.0075198	0.184525	1.09423	0.992508	1.20265	513.085	0.0668	0.2679				Q6	0.0242506	-0.0109495	0.0582331	1.02455	0.98911	1.05996	5486.1	0.1786
		Q7 (Highest)	0.0406967	-0.0249471	0.111554	1.04154	0.975362	1.11801	1665.9	0.2498	0.4996				Q7 (Highest)	-0.0132675	-0.0798808	0.0520664	0.98682	0.923226	1.05345	1091.5	0.692	0.9028				Q7 (Highest)	0.111516	0.000537815	0.216256	1.11797	1.00054	1.24142	596.528	0.0438	0.1314				Q7 (Highest)	0.00387821	-0.0362246	0.0450992	1.00389	0.964424	1.04613	6202.5	0.8522
	Black Hispanic (%)	Q1 (Lowest)	----------------------------------------------------------------Referent ----------------------------------------------------------------											Black Hispanic (%)	Q1 (Lowest)	----------------------------------------------------------------Referent ----------------------------------------------------------------											Black Hispanic (%)	Q1 (Lowest)	----------------------------------------------------------------Referent ----------------------------------------------------------------											Black Hispanic (%)	Q1 (Lowest)	----------------------------------------------------------------Referent ----------------------------------------------------------------
		Q2	0.0125537	-0.037527	0.0588633	1.01263	0.963168	1.06063	1588.46	0.5948	0.75984				Q2	0.0520826	0.00227165	0.10024	1.05346	1.00227	1.10544	1115.4	0.0394	0.1182				Q2	-0.0178905	-0.0961171	0.0557832	0.982269	0.908358	1.05737	669.063	0.6332	0.75984				Q2	0.036177	0.00899763	0.0643752	1.03684	1.00904	1.06649	5978.5	0.0098
		Q3	0.0348071	-0.0187318	0.084514	1.03542	0.981443	1.08819	1527.36	0.1896	0.4288				Q3	0.0290788	-0.0242485	0.0821617	1.02951	0.976043	1.08563	980.2	0.2924	0.4386				Q3	-0.0174735	-0.102588	0.0674725	0.982678	0.902499	1.0698	618.131	0.6912	0.7102				Q3	0.0242592	-0.0058048	0.0538546	1.02456	0.994212	1.05533	4843.1	0.1142
		Q4	-0.012999	-0.0687581	0.0442639	0.987085	0.933552	1.04526	1510.05	0.653	0.86808				Q4	-0.000985495	-0.0592743	0.0584778	0.999015	0.942448	1.06022	924.1	0.9718	0.9718				Q4	0.0174894	-0.0757669	0.111002	1.01764	0.927032	1.1174	536.616	0.7234	0.86808				Q4	0.0177622	-0.0158486	0.0496593	1.01792	0.984276	1.05091	4674.9	0.2804
		Q5	-0.0044421	-0.0667574	0.0562524	0.995568	0.935422	1.05786	1564.84	0.8846	0.922				Q5	0.0133825	-0.0510502	0.073743	1.01347	0.950231	1.07653	982.3	0.6712	0.922				Q5	-0.0513836	-0.154681	0.0485253	0.949914	0.856688	1.04972	570.121	0.3226	0.922				Q5	-0.00315916	-0.03945	0.0326389	0.996846	0.961318	1.03318	4512.5	0.8706
		Q6	-0.00743284	-0.0746822	0.0597463	0.992595	0.928038	1.06157	1740.67	0.8286	0.989				Q6	0.00328575	-0.0633294	0.0712231	1.00329	0.938634	1.07382	1078.5	0.9148	0.989				Q6	-0.0914056	-0.202407	0.020569	0.912647	0.816763	1.02078	595.017	0.1194	0.3582				Q6	-0.0109157	-0.0511696	0.0283551	0.989144	0.950117	1.02876	4793.6	0.5996
		Q7 (Highest)	-0.0503011	-0.127603	0.0222295	0.950943	0.880203	1.02248	1810.63	0.1938	0.3336				Q7 (Highest)	0.00876838	-0.0621303	0.0866577	1.00881	0.93976	1.09052	1127.4	0.8178	0.8356				Q7 (Highest)	-0.0826328	-0.202575	0.047385	0.920689	0.816625	1.04853	572.694	0.2002	0.3336				Q7 (Highest)	-0.0462517	-0.0906154	-0.00174072	0.954802	0.913369	0.998261	4427.7	0.0446
	Black Non Hispanic (%)	Q1 (Lowest)	----------------------------------------------------------------Referent ----------------------------------------------------------------											Black Non Hispanic (%)	Q1 (Lowest)	----------------------------------------------------------------Referent ----------------------------------------------------------------											Black Non Hispanic (%)	Q1 (Lowest)	----------------------------------------------------------------Referent ----------------------------------------------------------------											Black Non Hispanic (%)	Q1 (Lowest)	----------------------------------------------------------------Referent ----------------------------------------------------------------
		Q2	0.0526216	0.00118864	0.102894	1.05403	1.00119	1.10837	1219.08	0.0402	0.1206				Q2	0.0227457	-0.0326754	0.0764484	1.02301	0.967853	1.07945	909.7	0.4112	0.49344				Q2	-0.00586415	-0.0865036	0.0809381	0.994153	0.917132	1.0843	452.577	0.8868	0.8868				Q2	0.0429489	0.0137516	0.0704876	1.04388	1.01385	1.07303	4935.2	0.0042
		Q3	0.0570487	0.00219079	0.10986	1.05871	1.00219	1.11612	1525.23	0.0372	0.0606				Q3	0.0577555	0.00204122	0.113282	1.05946	1.00204	1.11995	992.2	0.0404	0.0606				Q3	-0.038193	-0.12872	0.0467098	0.962527	0.87922	1.04782	552.231	0.3884	0.46608				Q3	0.0675949	0.0357132	0.0985046	1.06993	1.03636	1.10352	5272.2	<1e-04
		Q4	0.128169	0.0692575	0.188879	1.13674	1.07171	1.20789	1768.56	<1e-04	0.0003				Q4	0.0796979	0.0204651	0.141596	1.08296	1.02068	1.15211	1044.1	0.009	0.0135				Q4	0.0152081	-0.0830014	0.108625	1.01532	0.92035	1.11474	664.695	0.761	0.761				Q4	0.104537	0.0673217	0.138051	1.1102	1.06964	1.14803	5364.2	<1e-04
		Q5	0.163171	0.0951721	0.228533	1.17724	1.09985	1.25676	1592.98	<1e-04	0.0002				Q5	0.0985497	0.0317792	0.163865	1.10357	1.03229	1.17806	1118.8	0.004	0.006				Q5	0.0113291	-0.0969735	0.112498	1.01139	0.90758	1.11907	678.888	0.8314	0.8314				Q5	0.118968	0.0789214	0.157136	1.12633	1.08212	1.17015	5842.8	<1e-04
		Q6	0.193877	0.116357	0.267182	1.21395	1.1234	1.30628	1686.32	<1e-04	0.0002				Q6	0.142487	0.0681931	0.212	1.15314	1.07057	1.23615	1196.7	0.0002	0.0003				Q6	0.0385184	-0.0805643	0.148407	1.03927	0.922596	1.15998	728.989	0.5294	0.5294				Q6	0.129615	0.0866927	0.176705	1.13839	1.09056	1.19328	5967.4	<1e-04
		Q7 (Highest)	0.245182	0.150292	0.339576	1.27785	1.16217	1.40435	1826.23	<1e-04	0.0002				Q7 (Highest)	0.185085	0.0937222	0.271598	1.20332	1.09825	1.31206	1390.4	0.0002	0.0003				Q7 (Highest)	0.0423394	-0.100861	0.184218	1.04325	0.904058	1.20228	796.317	0.5736	0.5736				Q7 (Highest)	0.10261	0.0467902	0.161733	1.10806	1.0479	1.17555	6855.7	<1e-04
	Pacific (%)	Q1 (Lowest)	----------------------------------------------------------------Referent ----------------------------------------------------------------											Pacific (%)	Q1 (Lowest)	----------------------------------------------------------------Referent ----------------------------------------------------------------											Pacific (%)	Q1 (Lowest)	----------------------------------------------------------------Referent ----------------------------------------------------------------											Pacific (%)	Q1 (Lowest)	----------------------------------------------------------------Referent ----------------------------------------------------------------
		Q2	0.0457455	-0.00871159	0.0965855	1.04681	0.991326	1.1014	2139.38	0.0918	0.1836				Q2	0.0387147	-0.0147834	0.0889865	1.03947	0.985325	1.09307	1414.4	0.1438	0.2157				Q2	0.0258979	-0.0590255	0.111715	1.02624	0.942683	1.11819	828.231	0.5534	0.66408				Q2	0.0424926	0.0107187	0.0744542	1.04341	1.01078	1.0773	6495.9	0.0078
		Q3	0.00900554	-0.0356578	0.0531526	1.00905	0.96497	1.05459	2564.9	0.691	0.8292				Q3	0.027166	-0.0159972	0.0699415	1.02754	0.98413	1.07245	1986	0.2166	0.5236				Q3	0.0405658	-0.0326884	0.108243	1.0414	0.96784	1.11432	1087.32	0.2618	0.5236				Q3	0.0376491	0.00984881	0.0642398	1.03837	1.0099	1.06635	7877.2	0.0054
		Q4	0.0157272	-0.0264122	0.0603452	1.01585	0.973934	1.0622	2515.28	0.4756	0.57072				Q4	0.0282963	-0.016419	0.0678836	1.0287	0.983715	1.07024	1867.1	0.178	0.267				Q4	0.0771606	0.00808508	0.145306	1.08022	1.00812	1.15639	1001.87	0.0282	0.0846				Q4	0.0387644	0.0133629	0.0653387	1.03953	1.01345	1.06752	7089.7	0.003
		Q5	0.044047	-0.00348182	0.0870883	1.04503	0.996524	1.09099	2306.82	0.0566	0.1059				Q5	0.0512641	0.00747084	0.0929172	1.0526	1.0075	1.09737	1691.7	0.016	0.048				Q5	0.0642048	-0.00420651	0.135455	1.06631	0.995802	1.14506	1040.16	0.0706	0.1059				Q5	0.0393012	0.0126848	0.0665246	1.04008	1.01277	1.06879	7422.5	0.0032
		Q6	0.00360818	-0.0447684	0.04888	1.00361	0.956219	1.05009	2196.53	0.8766	0.9674				Q6	-0.000830897	-0.0455785	0.0425714	0.999169	0.955445	1.04349	1830.4	0.9674	0.9674				Q6	0.0315432	-0.040222	0.105652	1.03205	0.960576	1.11144	930.893	0.3898	0.7548				Q6	0.0137261	-0.0140744	0.0424616	1.01382	0.986024	1.04338	6401.7	0.3514
		Q7 (Highest)	0.00105907	-0.0500406	0.0500958	1.00106	0.951191	1.05137	1773.41	0.9714	0.9762				Q7 (Highest)	0.0247248	-0.0217734	0.0719176	1.02503	0.978462	1.07457	1728.5	0.3192	0.9576				Q7 (Highest)	0.0145156	-0.0642612	0.0966687	1.01462	0.93776	1.1015	843.839	0.712	0.9762				Q7 (Highest)	0.0103349	-0.0189838	0.0412952	1.01039	0.981195	1.04216	5841	0.506
	White Hispanic (%)	Q1 (Lowest)	----------------------------------------------------------------Referent ----------------------------------------------------------------											White Hispanic (%)	Q1 (Lowest)	----------------------------------------------------------------Referent ----------------------------------------------------------------											White Hispanic (%)	Q1 (Lowest)	----------------------------------------------------------------Referent ----------------------------------------------------------------											White Hispanic (%)	Q1 (Lowest)	----------------------------------------------------------------Referent ----------------------------------------------------------------
		Q2	0.0178676	-0.0264667	0.0656261	1.01803	0.97388	1.06783	1657.28	0.4426	0.7682				Q2	-0.0175219	-0.0581586	0.0270496	0.982631	0.9435	1.02742	1513	0.4274	0.7682				Q2	0.0145644	-0.0567396	0.087198	1.01467	0.94484	1.09111	642.395	0.6986	0.7682				Q2	-0.00377065	-0.0300534	0.0213544	0.996236	0.970394	1.02158	5668.8	0.7682
		Q3	0.0256072	-0.0214348	0.075733	1.02594	0.978793	1.07867	1615.38	0.3084	0.6978				Q3	-0.00465522	-0.0492155	0.0415667	0.995356	0.951976	1.04244	1590.2	0.8376	0.9538				Q3	-0.0353391	-0.112609	0.0421915	0.965278	0.8935	1.04309	739.106	0.365	0.6978				Q3	0.0107611	-0.017589	0.0400771	1.01082	0.982565	1.04089	5769.4	0.4652
		Q4	0.0284452	-0.0224841	0.0813756	1.02885	0.977767	1.08478	1627.13	0.286	0.6339				Q4	-0.0303463	-0.0791926	0.0192519	0.97011	0.923862	1.01944	1654	0.2258	0.6339				Q4	-0.0359332	-0.116678	0.050268	0.964705	0.889871	1.05155	715.662	0.3894	0.6339				Q4	-0.000427105	-0.0319132	0.0299249	0.999573	0.968591	1.03038	5431.9	0.9776
		Q5	0.0254613	-0.0294418	0.081456	1.02579	0.970987	1.08487	1833.3	0.3666	0.484				Q5	-0.0193554	-0.0732821	0.0316214	0.980831	0.929339	1.03213	1682.2	0.4648	0.484				Q5	-0.0431363	-0.130858	0.0471566	0.957781	0.877343	1.04829	744.538	0.3456	0.484				Q5	0.0118496	-0.0210453	0.0458477	1.01192	0.979175	1.04691	6221	0.484
		Q6	0.0481874	-0.013968	0.111846	1.04937	0.986129	1.11834	1983.78	0.1276	0.5904				Q6	-0.031735	-0.0885688	0.0294431	0.968763	0.91524	1.02988	1749.2	0.2952	0.5904				Q6	-0.0648895	-0.161222	0.0349073	0.937171	0.851103	1.03552	750.916	0.1978	0.5904				Q6	0.00608978	-0.0315875	0.0429378	1.00611	0.968906	1.04387	6066.1	0.7512
		Q7 (Highest)	0.0346106	-0.047378	0.11019	1.03522	0.953727	1.11649	2150.14	0.3834	0.5751				Q7 (Highest)	-0.0482958	-0.12213	0.0246672	0.952852	0.885033	1.02497	2146.4	0.194	0.4664				Q7 (Highest)	-0.0751953	-0.19725	0.0480561	0.927562	0.820985	1.04923	801.466	0.2332	0.4664				Q7 (Highest)	-0.0106789	-0.0569884	0.0383582	0.989378	0.944605	1.0391	6289.6	0.6566
	White Non Hispanic (%)	Q1 (Lowest)	----------------------------------------------------------------Referent ----------------------------------------------------------------											White Non Hispanic (%)	Q1 (Lowest)	----------------------------------------------------------------Referent ----------------------------------------------------------------											White Non Hispanic (%)	Q1 (Lowest)	----------------------------------------------------------------Referent ----------------------------------------------------------------											White Non Hispanic (%)	Q1 (Lowest)	----------------------------------------------------------------Referent ----------------------------------------------------------------
		Q2	0.20698	0.162418	0.251843	1.22996	1.17635	1.28639	3318.84	<1e-04	0.0002				Q2	0.034417	-0.00452807	0.0748758	1.03502	0.995482	1.07775	2636	0.0958	0.0958				Q2	0.175452	0.106188	0.240442	1.19179	1.11203	1.27181	1163.04	<1e-04	0.0002				Q2	0.165252	0.138535	0.1927	1.17969	1.14859	1.21252	7076	<1e-04
		Q3	0.32407	0.26171	0.386053	1.38274	1.29915	1.47116	2426.34	<1e-04	0.0002				Q3	0.0844501	0.0301822	0.143994	1.08812	1.03064	1.15488	2135.7	0.0038	0.00456				Q3	0.179023	0.0850977	0.274277	1.19605	1.08882	1.31558	959.838	0.0004	0.0006				Q3	0.201936	0.16527	0.238874	1.22377	1.17971	1.26982	6397.9	<1e-04
		Q4	0.357324	0.283243	0.432966	1.4295	1.32743	1.54182	1851.66	<1e-04	0.0003				Q4	0.110061	0.0401706	0.181307	1.11635	1.04099	1.19878	1852.4	0.0028	0.00336				Q4	0.180871	0.0596783	0.28857	1.19826	1.06149	1.33452	884.161	0.0028	0.00336				Q4	0.23751	0.192062	0.282182	1.26809	1.21175	1.32602	5600.4	<1e-04
		Q5	0.352415	0.263532	0.434229	1.4225	1.30152	1.54377	1599.75	<1e-04	0.0003				Q5	0.0919312	0.0118737	0.171431	1.09629	1.01194	1.187	1596.6	0.0228	0.02736				Q5	0.184067	0.0526492	0.314387	1.2021	1.05406	1.36942	767.388	0.006	0.009				Q5	0.247007	0.195503	0.296313	1.28019	1.21592	1.34489	5741.2	<1e-04
		Q6	0.374198	0.280201	0.464731	1.45383	1.3234	1.59159	1444.14	<1e-04	0.0003				Q6	0.0706147	-0.01922	0.15848	1.07317	0.980963	1.17173	1522.5	0.1198	0.126				Q6	0.208636	0.0601996	0.348713	1.232	1.06205	1.41724	655.334	0.0062	0.0114				Q6	0.268815	0.213956	0.322914	1.30841	1.23857	1.38115	5272.7	<1e-04
		Q7 (Highest)	0.406097	0.304447	0.50763	1.50095	1.35587	1.66135	1470.28	<1e-04	0.0003				Q7 (Highest)	0.0900384	-0.00541885	0.190894	1.09422	0.994596	1.21033	1337.7	0.069	0.0828				Q7 (Highest)	0.186835	0.0219509	0.348284	1.20543	1.02219	1.41663	533.095	0.0268	0.0402				Q7 (Highest)	0.286603	0.226553	0.346165	1.3319	1.25427	1.41364	5137.1	<1e-04
	Insured (%)	Q1 (Lowest)	----------------------------------------------------------------Referent ----------------------------------------------------------------											Insured (%)	Q1 (Lowest)	----------------------------------------------------------------Referent ----------------------------------------------------------------											Insured (%)	Q1 (Lowest)	----------------------------------------------------------------Referent ----------------------------------------------------------------											Insured (%)	Q1 (Lowest)	----------------------------------------------------------------Referent ----------------------------------------------------------------
		Q2	0.0262204	-0.0154899	0.068475	1.02657	0.984629	1.07087	2910.23	0.2202	0.4101				Q2	0.0226612	-0.016874	0.0618875	1.02292	0.983268	1.06384	2235	0.2548	0.4101				Q2	0.0769997	0.0107468	0.143174	1.08004	1.0108	1.15393	1109.42	0.0216	0.1296				Q2	0.0147833	-0.0111293	0.0404467	1.01489	0.988932	1.04128	6597.7	0.2734
		Q3	0.022918	-0.021346	0.0696904	1.02318	0.97888	1.07218	3039.97	0.328	0.7353				Q3	0.016852	-0.0237162	0.0596684	1.01699	0.976563	1.06148	2136	0.44	0.7353				Q3	0.0334805	-0.040773	0.102068	1.03405	0.960047	1.10746	1016.45	0.363	0.7353				Q3	-0.00305135	-0.0315222	0.0250138	0.996953	0.968969	1.02533	6756.3	0.8432
		Q4	0.0600913	0.0121929	0.108088	1.06193	1.01227	1.11415	2866.76	0.0152	0.0654				Q4	0.0220222	-0.0218925	0.0687228	1.02227	0.978345	1.07114	1918.8	0.3424	0.3424				Q4	0.0878572	0.0110474	0.159752	1.09183	1.01111	1.17322	1182.56	0.0218	0.0654				Q4	0.0236922	-0.00519646	0.0542811	1.02398	0.994817	1.05578	6700.5	0.1144
		Q5	0.0706739	0.016304	0.121867	1.07323	1.01644	1.1296	2756.22	0.0092	0.0444				Q5	0.0590071	0.0110593	0.107888	1.06078	1.01112	1.11392	2213.5	0.0148	0.0444				Q5	0.0932775	0.0111305	0.173325	1.09777	1.01119	1.18925	1087.66	0.0232	0.0464				Q5	0.0214972	-0.0104439	0.0529983	1.02173	0.98961	1.05443	6491.7	0.1918
		Q6	0.0927532	0.0385455	0.153178	1.09719	1.0393	1.16553	2445.34	0.0022	0.0132				Q6	0.0693007	0.0161848	0.120972	1.07176	1.01632	1.12859	2274.3	0.01	0.03				Q6	0.103869	0.0162153	0.188375	1.10945	1.01635	1.20729	1090.86	0.0196	0.0392				Q6	0.0281254	-0.00571734	0.0647083	1.02852	0.994299	1.06685	6568.3	0.1168
		Q7 (Highest)	0.0595808	-0.00571415	0.12394	1.06139	0.994302	1.13195	2275.66	0.0714	0.1428				Q7 (Highest)	0.090205	0.0320364	0.150152	1.0944	1.03256	1.16201	1687.5	0.0022	0.0132				Q7 (Highest)	0.0711047	-0.0238995	0.168267	1.07369	0.976384	1.18325	1070.5	0.1484	0.2226				Q7 (Highest)	0.0195881	-0.0196356	0.0569448	1.01978	0.980556	1.0586	5928.1	0.3202
	Poor (%)	Q1 (Lowest)	----------------------------------------------------------------Referent ----------------------------------------------------------------											Poor (%)	Q1 (Lowest)	----------------------------------------------------------------Referent ----------------------------------------------------------------											Poor (%)	Q1 (Lowest)	----------------------------------------------------------------Referent ----------------------------------------------------------------											Poor (%)	Q1 (Lowest)	----------------------------------------------------------------Referent ----------------------------------------------------------------
		Q2	0.0236134	-0.0174738	0.0648931	1.02389	0.982678	1.06704	2803.02	0.2608	0.33312				Q2	0.0314603	-0.003284	0.0710625	1.03196	0.996721	1.07365	2372.3	0.0934	0.33312				Q2	0.0339404	-0.0278241	0.0923095	1.03452	0.972559	1.0967	1340.83	0.2776	0.33312				Q2	0.01544	-0.00924139	0.0412923	1.01556	0.990801	1.04216	6231.6	0.2382
		Q3	-0.00164221	-0.0469759	0.0427479	0.998359	0.95411	1.04367	2548	0.9304	0.9606				Q3	0.0365328	-0.00549992	0.0783748	1.03721	0.994515	1.08153	2157.9	0.0822	0.4284				Q3	0.0368908	-0.0317094	0.103751	1.03758	0.968788	1.10932	1290.47	0.286	0.572				Q3	0.00177559	-0.0256165	0.030559	1.00178	0.974709	1.03103	5744	0.9114
		Q4	-0.0194146	-0.067426	0.0277624	0.980773	0.934797	1.02815	2801.46	0.4246	0.9898				Q4	0.0297629	-0.0151036	0.0744023	1.03021	0.98501	1.07724	2321.2	0.1956	0.9898				Q4	-0.00769293	-0.080146	0.0644816	0.992337	0.922982	1.06661	1176.55	0.8268	0.9898				Q4	0.00214231	-0.0277836	0.0324689	1.00214	0.972599	1.033	6324.3	0.883
		Q5	0.00801271	-0.0432959	0.0585328	1.00804	0.957628	1.06028	2759.92	0.765	0.765				Q5	0.0356139	-0.0124904	0.0843556	1.03626	0.987587	1.08802	2494.3	0.1566	0.7404				Q5	-0.0176239	-0.0969536	0.0596263	0.982531	0.907598	1.06144	1207.24	0.6682	0.765				Q5	0.00557917	-0.0277034	0.0376062	1.00559	0.972677	1.03832	6057.9	0.7294
		Q6	-0.0383514	-0.0977907	0.017121	0.962375	0.906839	1.01727	2638.17	0.1942	0.5826				Q6	0.0713767	0.0167796	0.125991	1.07399	1.01692	1.13427	2272.3	0.0114	0.0684				Q6	-0.0194985	-0.109505	0.0686692	0.98069	0.896278	1.07108	1210.17	0.6704	0.952				Q6	0.00114191	-0.0348759	0.0377808	1.00114	0.965725	1.0385	6560.1	0.952
		Q7 (Highest)	-0.0870478	-0.153925	-0.0191333	0.916633	0.857336	0.981049	2428.42	0.0104	0.0624				Q7 (Highest)	0.0156781	-0.0499487	0.0783109	1.0158	0.951278	1.08146	2151.4	0.6338	0.76056				Q7 (Highest)	-0.0843771	-0.192921	0.0189313	0.919085	0.824548	1.01911	1053.89	0.1188	0.2376				Q7 (Highest)	-0.0403041	-0.0829321	0.00136685	0.960497	0.920414	1.00137	6574.1	0.0606
	Urban (%)	Q1 (Lowest)	----------------------------------------------------------------Referent ----------------------------------------------------------------											Urban (%)	Q1 (Lowest)	----------------------------------------------------------------Referent ----------------------------------------------------------------											Urban (%)	Q1 (Lowest)	----------------------------------------------------------------Referent ----------------------------------------------------------------											Urban (%)	Q1 (Lowest)	----------------------------------------------------------------Referent ----------------------------------------------------------------
		Q2	-0.000534041	-0.0526562	0.0538295	0.999466	0.948706	1.0553	1205.71	0.9794	0.9912				Q2	-0.0374476	-0.090909	0.0166407	0.963245	0.913101	1.01678	895.1	0.1742	0.5226				Q2	-0.0344973	-0.125365	0.0558554	0.966091	0.882175	1.05744	418.485	0.4562	0.7617				Q2	0.010159	-0.0209344	0.038405	1.01021	0.979283	1.03915	5402.8	0.5078
		Q3	-0.040837	-0.0926158	0.00977632	0.959986	0.911544	1.00982	1554.12	0.1242	0.2484				Q3	-0.0480082	-0.0991921	0.00268356	0.953126	0.905569	1.00269	1024.9	0.0684	0.2484				Q3	-0.0752768	-0.161138	0.0111812	0.927487	0.851174	1.01124	447.22	0.0862	0.2484				Q3	0.00116074	-0.0279489	0.0293692	1.00116	0.972438	1.0298	6626.9	0.9264
		Q4	-0.031703	-0.0848804	0.0208675	0.968794	0.918622	1.02109	1414.73	0.241	0.53712				Q4	-0.0260162	-0.0797185	0.0277773	0.974319	0.923376	1.02817	928.2	0.3364	0.53712				Q4	0.00688662	-0.0846781	0.092068	1.00691	0.918808	1.09644	448.662	0.861	0.861				Q4	0.0348041	0.00429411	0.064559	1.03542	1.0043	1.06669	6040.7	0.0234
		Q5	-0.0325328	-0.0891267	0.0219775	0.967991	0.91473	1.02222	1546.58	0.2512	0.5024				Q5	-0.000526259	-0.0581336	0.0531617	0.999474	0.943524	1.0546	1122.1	0.9774	0.9774				Q5	0.00427666	-0.0887441	0.0935364	1.00429	0.91508	1.09805	459.263	0.92	0.9774				Q5	0.0434101	0.0118428	0.0749701	1.04437	1.01191	1.07785	5948.7	0.0098
		Q6	-0.0254699	-0.0878732	0.0342674	0.974852	0.915877	1.03486	1627.06	0.4168	0.6252				Q6	0.0127764	-0.0457798	0.0751968	1.01286	0.955252	1.0781	1076.4	0.6836	0.7758				Q6	0.0840792	-0.0157265	0.186574	1.08771	0.984396	1.20511	518.494	0.0996	0.2988				Q6	0.0545289	0.0196148	0.0894614	1.05604	1.01981	1.09359	6508.1	0.0012
		Q7 (Highest)	-0.0511501	-0.125699	0.0221034	0.950136	0.88188	1.02235	1818	0.1766	0.36384				Q7 (Highest)	0.0407903	-0.0290601	0.112603	1.04163	0.971358	1.11919	1338.6	0.2614	0.36384				Q7 (Highest)	0.0624664	-0.0563118	0.177989	1.06446	0.945244	1.19481	600.477	0.3032	0.36384				Q7 (Highest)	0.0395519	-0.00465598	0.0831546	1.04034	0.995355	1.08671	6816	0.0816
	Median Income	Q1 (Lowest)	----------------------------------------------------------------Referent ----------------------------------------------------------------											Median Income	Q1 (Lowest)	----------------------------------------------------------------Referent ----------------------------------------------------------------											Median Income	Q1 (Lowest)	----------------------------------------------------------------Referent ----------------------------------------------------------------											Median Income	Q1 (Lowest)	----------------------------------------------------------------Referent ----------------------------------------------------------------
		Q2	-0.00516446	-0.0480414	0.0387992	0.994849	0.953094	1.03956	2255.26	0.8146	0.8146				Q2	-0.00831107	-0.0520219	0.0338369	0.991723	0.949308	1.03442	1530.4	0.7056	0.8146				Q2	-0.0146574	-0.0854883	0.0570421	0.98545	0.918064	1.0587	715.688	0.694	0.8146				Q2	0.00604805	-0.0188537	0.0332038	1.00607	0.981323	1.03376	6179.3	0.652
		Q3	-0.0223683	-0.0687021	0.0214942	0.97788	0.933605	1.02173	2373.01	0.3454	0.41448				Q3	-0.0273846	-0.0712125	0.0183429	0.972987	0.931264	1.01851	1710.6	0.2372	0.41448				Q3	-0.048846	-0.123177	0.024638	0.952328	0.884107	1.02494	848.851	0.1904	0.41448				Q3	-0.0133979	-0.0419458	0.0137004	0.986691	0.958922	1.01379	6726.8	0.343
		Q4	-0.00106039	-0.048229	0.0482049	0.99894	0.952916	1.04939	2757.54	0.965	0.965				Q4	-0.00667898	-0.0571989	0.0386445	0.993343	0.944406	1.0394	1926.9	0.7778	0.965				Q4	-0.0262345	-0.103985	0.0553976	0.974107	0.901239	1.05696	841.444	0.5218	0.965				Q4	0.00818612	-0.0203675	0.0397968	1.00822	0.979839	1.0406	6796.3	0.5822
		Q5	-0.00591244	-0.0588219	0.0463978	0.994105	0.942875	1.04749	2669.66	0.8308	0.8924				Q5	0.00656524	-0.0440981	0.0563285	1.00659	0.95686	1.05795	1692	0.807	0.8924				Q5	0.00564328	-0.0794237	0.0851799	1.00566	0.923648	1.08891	733.765	0.8924	0.8924				Q5	0.00349818	-0.0293742	0.0351388	1.0035	0.971053	1.03576	6348.2	0.8268
		Q6	-0.0482846	-0.105838	0.00558132	0.952863	0.899571	1.0056	2057.14	0.0918	0.5508				Q6	-0.00696429	-0.0618844	0.0466387	0.99306	0.939992	1.04774	1716.7	0.8104	0.9128				Q6	-0.0401305	-0.129487	0.0500885	0.960664	0.878546	1.05136	733.254	0.3866	0.8028				Q6	-0.00206055	-0.0374375	0.0310979	0.997942	0.963255	1.03159	6085.2	0.9128
		Q7 (Highest)	-0.0412854	-0.105021	0.0242085	0.959555	0.900305	1.0245	2028.52	0.2108	0.6324				Q7 (Highest)	-0.000605306	-0.0637814	0.0593982	0.999395	0.93821	1.0612	1787.6	0.9836	0.9836				Q7 (Highest)	-0.0445424	-0.148504	0.0503884	0.956435	0.861996	1.05168	913.822	0.39	0.78				Q7 (Highest)	0.00509387	-0.0368712	0.044682	1.00511	0.9638	1.0457	5949.9	0.7898
[truncated: 48 more columns]

## Sheet: State Level Random Effects
	Bipolar Disorder										Schizophrenia										Personality Disorder										Major Depression										Epilepsy
	State FIPS	Region	Post.mean	L-95% CI	U-95% CI	Exp(mean)	Exp(l-95% CI)	Exp(u-95% CI)	MCMC p-value		State FIPS	Region	Post.mean	L-95% CI	U-95% CI	Exp(mean)	Exp(l-95% CI)	Exp(u-95% CI)	MCMC p-value		State FIPS	Region	Post.mean	L-95% CI	U-95% CI	Exp(mean)	Exp(l-95% CI)	Exp(u-95% CI)	MCMC p-value		State FIPS	Region	Post.mean	L-95% CI	U-95% CI	Exp(mean)	Exp(l-95% CI)	Exp(u-95% CI)	MCMC p-value		State FIPS	Region	Post.mean	L-95% CI	U-95% CI	Exp(mean)	Exp(l-95% CI)	Exp(u-95% CI)	MCMC p-value
	1	Alabama	-0.0528359	-0.158161	0.0501697	0.948536	0.853712	1.05145	0.1621		1	Alabama	0.219065	0.119828	0.321082	1.24491	1.1273	1.37862	1e-05		1	Alabama	-0.108411	-0.25526	0.0382023	0.897259	0.774715	1.03894	0.0749		1	Alabama	-0.299162	-0.376974	-0.223387	0.741439	0.685934	0.799805	1e-05		1	Alabama	0.2508	0.167031	0.334728	1.28505	1.18179	1.39756	1e-05
	4	Arizona	8.64114e-05	-0.147517	0.153531	1.00009	0.862847	1.16594	0.4969		4	Arizona	-0.192337	-0.325007	-0.0416131	0.825029	0.722522	0.959241	0.0043		4	Arizona	-0.19838	-0.407737	0.000125013	0.820058	0.665154	1.00013	0.0266		4	Arizona	-0.355403	-0.456879	-0.246647	0.700891	0.633257	0.781417	1e-05		4	Arizona	-0.154807	-0.270739	-0.0387614	0.856581	0.762816	0.96198	0.0047
	5	Arkansas	-0.0754801	-0.176983	0.0279303	0.927298	0.837794	1.02832	0.073		5	Arkansas	0.0632085	-0.0356149	0.157727	1.06525	0.965012	1.17085	0.1007		5	Arkansas	-0.17969	-0.321573	-0.0388185	0.83553	0.725007	0.961925	0.0071		5	Arkansas	-0.203225	-0.273843	-0.130019	0.816095	0.760451	0.878079	1e-05		5	Arkansas	-0.0210153	-0.0993361	0.0633178	0.979204	0.905438	1.06537	0.3062
	6	California	0.262668	0.15777	0.367573	1.30039	1.1709	1.44423	1e-05		6	California	0.161949	0.0658522	0.257017	1.1758	1.06807	1.29307	0.0003		6	California	0.170635	0.0321161	0.302381	1.18606	1.03264	1.35308	0.0064		6	California	0.20643	0.12764	0.281048	1.22928	1.13614	1.32452	1e-05		6	California	-0.011955	-0.0905914	0.0702509	0.988116	0.913391	1.07278	0.3881
	8	Colorado	-0.0410784	-0.151085	0.0717203	0.959754	0.859775	1.07435	0.2382		8	Colorado	-0.213862	-0.326629	-0.108573	0.80746	0.721352	0.897113	1e-05		8	Colorado	-0.366036	-0.521705	-0.208658	0.693478	0.593508	0.811673	1e-05		8	Colorado	-0.220865	-0.301177	-0.146268	0.801825	0.739947	0.863926	1e-05		8	Colorado	-0.0921093	-0.180566	-0.00510931	0.912005	0.834797	0.994904	0.0183
	9	Connecticut	0.106817	-0.0721932	0.276263	1.11273	0.930351	1.31819	0.1115		9	Connecticut	0.429136	0.276352	0.576958	1.53593	1.31831	1.78061	1e-05		9	Connecticut	0.354188	0.127973	0.57316	1.42502	1.13652	1.77386	0.001		9	Connecticut	0.143105	0.0179725	0.269383	1.15385	1.01814	1.30916	0.013		9	Connecticut	0.198981	0.0751581	0.327414	1.22016	1.07805	1.38738	0.0011
	10	Delaware	0.292886	0.0589335	0.53903	1.34029	1.0607	1.71434	0.0072		10	Delaware	0.115359	-0.0956322	0.31361	1.12228	0.908798	1.36836	0.1379		10	Delaware	-0.0274121	-0.31186	0.26331	0.97296	0.732084	1.30123	0.4223		10	Delaware	0.174994	-0.00505529	0.34839	1.19124	0.994957	1.41679	0.0262		10	Delaware	0.362402	0.18625	0.542345	1.43678	1.20472	1.72004	0.0001
	11	District of Columbia	-0.0349751	-0.352688	0.288279	0.965629	0.702796	1.33413	0.4169		11	District of Columbia	-0.248016	-0.525188	0.054093	0.780347	0.591444	1.05558	0.0448		11	District of Columbia	0.0206565	-0.346791	0.39625	1.02087	0.706953	1.48624	0.457		11	District of Columbia	-0.0886392	-0.327277	0.159236	0.915176	0.720884	1.17261	0.24		11	District of Columbia	-0.0302512	-0.270612	0.209056	0.970202	0.762912	1.23251	0.4051
	12	Florida	0.0107914	-0.106895	0.117364	1.01085	0.89862	1.12453	0.4229		12	Florida	-0.0619681	-0.167259	0.0436942	0.939913	0.845981	1.04466	0.1217		12	Florida	0.00874635	-0.144072	0.161607	1.00878	0.865826	1.1754	0.4524		12	Florida	-0.131615	-0.214931	-0.0523667	0.876678	0.806597	0.948981	0.0012		12	Florida	-0.0384991	-0.12603	0.0498529	0.962233	0.881589	1.05112	0.1964
	13	Georgia	0.241523	0.150854	0.332674	1.27319	1.16283	1.39469	1e-05		13	Georgia	0.1873	0.0974765	0.272093	1.20599	1.10239	1.31271	1e-05		13	Georgia	0.113541	-0.00671814	0.226846	1.12024	0.993304	1.25464	0.0298		13	Georgia	0.146137	0.0752187	0.211683	1.15735	1.07812	1.23576	0.0001		13	Georgia	0.194896	0.123732	0.268538	1.21518	1.13171	1.30805	1e-05
	16	Idaho	0.117873	-0.00840313	0.251228	1.1251	0.991632	1.2856	0.037		16	Idaho	-0.111019	-0.256213	0.0234881	0.894922	0.773977	1.02377	0.064		16	Idaho	-0.0436852	-0.241632	0.148489	0.957255	0.785345	1.16008	0.3289		16	Idaho	0.0311668	-0.0499419	0.122013	1.03166	0.951285	1.12977	0.2402		16	Idaho	-0.12442	-0.235016	-0.00941213	0.883009	0.790558	0.990632	0.0143
	17	Illinois	0.0402553	-0.0523107	0.1297	1.04108	0.949034	1.13849	0.1856		17	Illinois	0.094565	0.00801713	0.179448	1.09918	1.00805	1.19656	0.0173		17	Illinois	0.135847	0.0186158	0.244317	1.14551	1.01879	1.27675	0.0086		17	Illinois	0.0705522	0.00453275	0.139547	1.0731	1.00454	1.14975	0.0196		17	Illinois	0.0702519	0.000572413	0.141548	1.07278	1.00057	1.15206	0.0262
	18	Indiana	0.00650811	-0.0915618	0.0950208	1.00653	0.912505	1.09968	0.4427		18	Indiana	0.279151	0.195938	0.369915	1.32201	1.21645	1.44761	1e-05		18	Indiana	0.32269	0.203194	0.438303	1.38084	1.22531	1.55007	1e-05		18	Indiana	0.104948	0.0339887	0.173233	1.11065	1.03457	1.18914	0.0024		18	Indiana	0.126835	0.0542134	0.199644	1.13523	1.05571	1.22097	0.0003
	19	Iowa	-0.49445	-0.593345	-0.391539	0.609907	0.552476	0.676016	1e-05		19	Iowa	-0.435417	-0.535169	-0.339853	0.646995	0.58557	0.711875	1e-05		19	Iowa	-0.200561	-0.336222	-0.0748565	0.818271	0.714465	0.927877	0.0018		19	Iowa	-0.240401	-0.313074	-0.168673	0.786313	0.731196	0.844785	1e-05		19	Iowa	-0.464987	-0.545465	-0.38485	0.628143	0.579572	0.680553	1e-05
	20	Kansas	-0.0700776	-0.179213	0.038478	0.932321	0.835928	1.03923	0.0991		20	Kansas	-0.0929138	-0.192427	0.0172216	0.911272	0.824955	1.01737	0.0428		20	Kansas	0.0475638	-0.102216	0.198259	1.04871	0.902834	1.21928	0.2666		20	Kansas	0.00206263	-0.073456	0.0753226	1.00206	0.929177	1.07823	0.473		20	Kansas	-0.00103627	-0.0894488	0.0870901	0.998964	0.914435	1.09099	0.4936
	21	Kentucky	0.104935	0.0111175	0.200236	1.11064	1.01118	1.22169	0.0145		21	Kentucky	0.214743	0.122492	0.305549	1.23954	1.13031	1.35737	1e-05		21	Kentucky	-0.00850787	-0.132979	0.113247	0.991528	0.875483	1.11991	0.4474		21	Kentucky	0.107782	0.0396878	0.176874	1.1138	1.04049	1.19348	0.0017		21	Kentucky	0.180492	0.106885	0.256156	1.19781	1.11281	1.29195	1e-05
	22	Louisiana	-0.131486	-0.237397	-0.0163055	0.876792	0.788678	0.983827	0.01		22	Louisiana	-0.191671	-0.29644	-0.084473	0.825579	0.74346	0.918996	0.0003		22	Louisiana	-0.265367	-0.422025	-0.111507	0.766924	0.655718	0.894485	0.0008		22	Louisiana	-0.188293	-0.270974	-0.113299	0.828372	0.762636	0.892883	1e-05		22	Louisiana	-0.0769998	-0.160307	0.0114237	0.92589	0.851882	1.01149	0.0411
	23	Maine	0.0914239	-0.050074	0.240888	1.09573	0.951159	1.27238	0.1081		23	Maine	0.114383	-0.0183722	0.245415	1.12118	0.981796	1.27815	0.0474		23	Maine	0.137366	-0.0537957	0.329247	1.14725	0.947626	1.38992	0.0859		23	Maine	0.348736	0.250398	0.455103	1.41728	1.28454	1.57634	1e-05		23	Maine	0.0459074	-0.0717539	0.155593	1.04698	0.93076	1.16835	0.2141
	24	Maryland	-0.043624	-0.160179	0.0822942	0.957314	0.851991	1.08578	0.239		24	Maryland	-0.209594	-0.310885	-0.089414	0.810914	0.732798	0.914467	0.0003		24	Maryland	-0.145575	-0.296462	0.0188874	0.864525	0.743444	1.01907	0.0352		24	Maryland	-0.234318	-0.323231	-0.1459	0.79111	0.723807	0.864244	1e-05		24	Maryland	-0.0623769	-0.159289	0.0251829	0.939529	0.85275	1.0255	0.094
	25	Massachusetts	0.042121	-0.0983876	0.191253	1.04302	0.906298	1.21077	0.2808		25	Massachusetts	0.187189	0.053515	0.317401	1.20585	1.05497	1.37355	0.0033		25	Massachusetts	0.0203671	-0.165048	0.214728	1.02058	0.847853	1.23952	0.4204		25	Massachusetts	0.0586447	-0.0467191	0.161652	1.0604	0.954355	1.17545	0.1361		25	Massachusetts	0.0733942	-0.036821	0.183304	1.07615	0.963849	1.20118	0.0918
	26	Michigan	0.246777	0.154308	0.344765	1.27989	1.16685	1.41166	1e-05		26	Michigan	0.502312	0.41318	0.592248	1.65254	1.51162	1.80805	1e-05		26	Michigan	0.233264	0.111061	0.354927	1.26272	1.11746	1.42608	0.0002		26	Michigan	0.330146	0.258678	0.399029	1.39117	1.29522	1.49038	1e-05		26	Michigan	0.223442	0.14843	0.297442	1.25037	1.16001	1.34641	1e-05
	27	Minnesota	-0.28651	-0.40104	-0.174559	0.75088	0.669623	0.839827	1e-05		27	Minnesota	0.152605	0.0470742	0.256485	1.16487	1.0482	1.29238	0.002		27	Minnesota	0.37234	0.223992	0.513634	1.45113	1.25106	1.67135	1e-05		27	Minnesota	0.151875	0.0740394	0.225149	1.16402	1.07685	1.25251	0.0003		27	Minnesota	-0.147368	-0.236202	-0.0577984	0.862976	0.789622	0.94384	0.0006
	28	Mississippi	-0.250477	-0.357473	-0.139884	0.778429	0.699441	0.869459	1e-05		28	Mississippi	0.068867	-0.0359314	0.169782	1.07129	0.964706	1.18505	0.0957		28	Mississippi	-0.142459	-0.295423	0.00536036	0.867223	0.744217	1.00537	0.0322		28	Mississippi	-0.225143	-0.300677	-0.14495	0.798402	0.740317	0.865066	1e-05		28	Mississippi	-0.0543594	-0.136986	0.0334168	0.947092	0.871982	1.03398	0.1068
	29	Missouri	0.250247	0.160358	0.342633	1.28434	1.17393	1.40865	1e-05		29	Missouri	0.216523	0.131928	0.307104	1.24175	1.14103	1.35948	1e-05		29	Missouri	0.119368	0.00139222	0.242096	1.12678	1.00139	1.27392	0.0254		29	Missouri	0.0747435	0.00647343	0.143021	1.07761	1.00649	1.15375	0.0162		29	Missouri	0.0706766	0.000141845	0.147613	1.07323	1.00014	1.15906	0.0304
	30	Montana	0.225961	0.104472	0.337796	1.25353	1.11012	1.40185	1e-05		30	Montana	0.0310731	-0.086746	0.148173	1.03156	0.91691	1.15971	0.2975		30	Montana	0.346946	0.192872	0.499789	1.41474	1.21273	1.64837	1e-05		30	Montana	0.312741	0.231365	0.391154	1.36717	1.26032	1.47869	1e-05		30	Montana	-0.0715168	-0.169088	0.0223366	0.930981	0.844435	1.02259	0.0708
	31	Nebraska	0.0468984	-0.0641156	0.165881	1.04802	0.937897	1.18043	0.213		31	Nebraska	-0.154376	-0.273717	-0.037883	0.856949	0.760547	0.962826	0.0056		31	Nebraska	-0.050512	-0.21349	0.114493	0.950742	0.80776	1.1213	0.2765		31	Nebraska	-0.146426	-0.222921	-0.0691431	0.86379	0.800178	0.933193	1e-05		31	Nebraska	-0.239134	-0.333046	-0.136657	0.787309	0.716737	0.87227	1e-05
	32	Nevada	0.171474	0.0111531	0.336351	1.18705	1.01122	1.39983	0.0193		32	Nevada	-0.0119656	-0.164639	0.143343	0.988106	0.8482	1.15413	0.4399		32	Nevada	-0.168491	-0.396357	0.0552886	0.844939	0.672766	1.05685	0.0704		32	Nevada	-0.101897	-0.212105	0.00398442	0.903122	0.80888	1.00399	0.0332		32	Nevada	-0.0277337	-0.160601	0.0983327	0.972647	0.851632	1.10333	0.3349
	33	New Hampshire	-0.106473	-0.270222	0.0609614	0.899	0.76321	1.06286	0.1008		33	New Hampshire	-0.0256742	-0.172557	0.12725	0.974653	0.84151	1.1357	0.37		33	New Hampshire	0.0703288	-0.147499	0.285634	1.07286	0.862864	1.33061	0.2634		33	New Hampshire	0.15754	0.0351027	0.270105	1.17063	1.03573	1.3101	0.0042		33	New Hampshire	0.0620043	-0.0654353	0.183115	1.06397	0.93666	1.20095	0.1708
	34	New Jersey	-0.0114404	-0.142889	0.109989	0.988625	0.86685	1.11627	0.4314		34	New Jersey	-0.0991963	-0.21581	0.012957	0.905565	0.805889	1.01304	0.0455		34	New Jersey	-0.0317729	-0.199153	0.137606	0.968727	0.819425	1.14752	0.3541		34	New Jersey	-0.171444	-0.26369	-0.0781432	0.842447	0.768212	0.924832	0.0003		34	New Jersey	0.25648	0.159913	0.349664	1.29237	1.17341	1.41859	1e-05
	35	New Mexico	0.596353	0.472627	0.725097	1.81549	1.6042	2.06493	1e-05		35	New Mexico	0.336101	0.217078	0.455184	1.39948	1.24244	1.57646	1e-05		35	New Mexico	0.380905	0.203265	0.537374	1.46361	1.2254	1.71151	1e-05		35	New Mexico	0.290043	0.202983	0.377598	1.33649	1.22505	1.45878	1e-05		35	New Mexico	0.347155	0.252454	0.444145	1.41504	1.28718	1.55916	1e-05
	36	New York	-0.181614	-0.283512	-0.0838717	0.833923	0.753134	0.919549	0.0001		36	New York	0.00768287	-0.0828982	0.0982985	1.00771	0.920445	1.10329	0.4338		36	New York	0.204055	0.0769562	0.327131	1.22637	1.07999	1.38698	0.0002		36	New York	-0.0878585	-0.163294	-0.0178179	0.91589	0.849341	0.98234	0.0095		36	New York	0.0622085	-0.0151896	0.137791	1.06418	0.984925	1.14774	0.0572
	37	North Carolina	-0.170326	-0.266211	-0.0731505	0.84339	0.766277	0.929461	0.0004		37	North Carolina	-0.197596	-0.288277	-0.104401	0.820701	0.749554	0.900864	1e-05		37	North Carolina	-0.131623	-0.254727	0.000437032	0.876672	0.775128	1.00044	0.0217		37	North Carolina	-0.283426	-0.357205	-0.212637	0.753199	0.699629	0.808449	1e-05		37	North Carolina	-0.133127	-0.210149	-0.0573958	0.875354	0.810463	0.94422	0.0006
	38	North Dakota	-0.313857	-0.481025	-0.138003	0.730623	0.618149	0.871096	0.0002		38	North Dakota	-0.0318464	-0.203119	0.13284	0.968655	0.816182	1.14207	0.3582		38	North Dakota	0.0843758	-0.138343	0.30426	1.08804	0.8708	1.35562	0.2257		38	North Dakota	0.110174	0.0164211	0.205498	1.11647	1.01656	1.22814	0.0122		38	North Dakota	-0.1086	-0.256065	0.0232641	0.897089	0.774092	1.02354	0.0595
	39	Ohio	0.0419117	-0.0558371	0.135788	1.0428	0.945693	1.14544	0.1967		39	Ohio	0.179709	0.0942132	0.27198	1.19687	1.09879	1.31256	0.0003		39	Ohio	0.158263	0.0413306	0.281683	1.17147	1.0422	1.32536	0.0048		39	Ohio	0.0387354	-0.0299061	0.111802	1.0395	0.970537	1.11829	0.1427		39	Ohio	0.134536	0.0605417	0.212058	1.14401	1.06241	1.23622	0.0003
	40	Oklahoma	-0.0984452	-0.212189	0.0106036	0.906245	0.808812	1.01066	0.0414		40	Oklahoma	-0.0391053	-0.14429	0.0669627	0.961649	0.865636	1.06926	0.23		40	Oklahoma	-0.218051	-0.365535	-0.0711245	0.804084	0.693826	0.931346	0.0013		40	Oklahoma	-0.0152854	-0.0899627	0.0639812	0.984831	0.913965	1.06607	0.3472		40	Oklahoma	-0.149686	-0.236631	-0.0598341	0.860978	0.789283	0.941921	0.0007
	41	Oregon	0.0992074	-0.0287598	0.21827	1.1043	0.97165	1.24392	0.0593		41	Oregon	-0.144353	-0.261878	-0.0257536	0.865582	0.769605	0.974575	0.0076		41	Oregon	-0.032957	-0.202528	0.135763	0.96758	0.816663	1.14541	0.3474		41	Oregon	0.179428	0.0958746	0.270158	1.19653	1.10062	1.31017	1e-05		41	Oregon	-0.0481279	-0.150441	0.0471565	0.953012	0.860329	1.04829	0.1702
	42	Pennsylvania	-0.154295	-0.259098	-0.0546158	0.857019	0.771747	0.946849	0.0017		42	Pennsylvania	-0.186609	-0.285748	-0.0942827	0.829768	0.751452	0.910025	0.0002		42	Pennsylvania	-0.0982768	-0.2365	0.036759	0.906398	0.789386	1.03744	0.0776		42	Pennsylvania	-0.121046	-0.197901	-0.0468848	0.885993	0.820451	0.954197	0.0005		42	Pennsylvania	-0.0182397	-0.0992531	0.0638808	0.981926	0.905513	1.06597	0.3292
	44	Rhode Island	0.191845	-0.0207637	0.392323	1.21148	0.97945	1.48042	0.0349		44	Rhode Island	0.220849	0.0231037	0.403662	1.24714	1.02337	1.4973	0.0112		44	Rhode Island	0.226519	-0.0438946	0.498817	1.25423	0.957055	1.64677	0.0503		44	Rhode Island	0.174102	0.024518	0.32282	1.19018	1.02482	1.38102	0.0125		44	Rhode Island	0.192931	0.0280703	0.349062	1.2128	1.02847	1.41774	0.009
	45	South Carolina	-0.0622603	-0.176458	0.0390586	0.939638	0.838234	1.03983	0.1249		45	South Carolina	-0.040869	-0.135306	0.0623611	0.959955	0.873449	1.06435	0.2122		45	South Carolina	0.224903	0.0789333	0.352916	1.2522	1.08213	1.42321	0.0002		45	South Carolina	-0.00205518	-0.081417	0.0777707	0.997947	0.921809	1.08087	0.4777		45	South Carolina	0.0229432	-0.0605608	0.106136	1.02321	0.941237	1.11197	0.2927
	46	South Dakota	-0.687599	-0.839951	-0.550782	0.502782	0.431732	0.576499	1e-05		46	South Dakota	-0.594241	-0.741626	-0.450607	0.551982	0.476339	0.637241	1e-05		46	South Dakota	-0.536548	-0.749815	-0.329756	0.584763	0.472454	0.719099	1e-05		46	South Dakota	-0.43204	-0.511908	-0.34644	0.649183	0.599351	0.707201	1e-05		46	South Dakota	-0.489196	-0.604705	-0.379335	0.613119	0.546236	0.684316	1e-05
	47	Tennessee	0.122842	0.0291288	0.21729	1.13071	1.02956	1.2427	0.0054		47	Tennessee	0.142352	0.054039	0.231261	1.15298	1.05553	1.26019	0.0007		47	Tennessee	-0.152322	-0.277643	-0.0251252	0.858712	0.757568	0.975188	0.0079		47	Tennessee	-0.0627206	-0.132902	0.00752966	0.939206	0.875551	1.00756	0.0393		47	Tennessee	0.0696608	-0.00234291	0.146867	1.07214	0.99766	1.1582	0.0341
	48	Texas	0.218948	0.125153	0.313969	1.24477	1.13332	1.36885	1e-05		48	Texas	-0.00994175	-0.0987971	0.0818903	0.990108	0.905926	1.08534	0.409		48	Texas	-0.0242374	-0.146845	0.0975308	0.976054	0.863427	1.10245	0.3439		48	Texas	0.0116283	-0.0564383	0.081705	1.0117	0.945125	1.08514	0.3693		48	Texas	0.0619292	-0.0136117	0.13557	1.06389	0.986481	1.14519	0.0523
	49	Utah	0.0508808	-0.0891736	0.191699	1.0522	0.914687	1.21131	0.2361		49	Utah	-0.0967339	-0.24175	0.0441235	0.907798	0.785252	1.04511	0.0918		49	Utah	-0.306541	-0.517113	-0.11234	0.735988	0.59624	0.89374	0.0019		49	Utah	0.136006	0.0414957	0.226512	1.14569	1.04237	1.25422	0.002		49	Utah	-0.132865	-0.247822	-0.0190631	0.875583	0.780499	0.981117	0.0122
	50	Vermont	-0.178453	-0.363195	-0.00706215	0.836563	0.695451	0.992963	0.0244		50	Vermont	-0.195323	-0.37199	-0.0146081	0.822569	0.689361	0.985498	0.0155		50	Vermont	0.0982073	-0.133454	0.336125	1.10319	0.875068	1.39951	0.2116		50	Vermont	0.116259	0.00571632	0.228099	1.12329	1.00573	1.25621	0.0221		50	Vermont	0.042508	-0.0981155	0.188813	1.04342	0.906544	1.20781	0.2802
	51	Virginia	0.0567738	-0.0337154	0.150277	1.05842	0.966847	1.16216	0.1145		51	Virginia	-0.155208	-0.245256	-0.0686355	0.856237	0.782504	0.933667	0.0003		51	Virginia	-0.0603313	-0.180194	0.0562598	0.941453	0.835108	1.05787	0.1572		51	Virginia	0.0249167	-0.044119	0.0944501	1.02523	0.95684	1.09905	0.2393		51	Virginia	0.0571093	-0.0161407	0.12814	1.05877	0.983989	1.13671	0.0616
	53	Washington	-0.0321366	-0.160953	0.0964951	0.968374	0.851332	1.1013	0.3113		53	Washington	-0.158682	-0.284959	-0.0360325	0.853268	0.752045	0.964609	0.0068		53	Washington	-0.331753	-0.510317	-0.151809	0.717664	0.600305	0.859152	0.0001		53	Washington	0.0695952	-0.0188249	0.15967	1.07207	0.981351	1.17312	0.0653		53	Washington	-0.208496	-0.315713	-0.107141	0.811804	0.729269	0.898399	1e-05
	54	West Virginia	0.118193	0.00303552	0.227456	1.12546	1.00304	1.2554	0.0187		54	West Virginia	0.0553137	-0.0503688	0.165877	1.05687	0.950879	1.18043	0.1609		54	West Virginia	0.0454746	-0.113426	0.2045	1.04652	0.89277	1.22691	0.29		54	West Virginia	0.0356308	-0.046703	0.111371	1.03627	0.954371	1.11781	0.1871		54	West Virginia	0.0901812	0.00181475	0.181902	1.09437	1.00182	1.1995	0.0264
	55	Wisconsin	-0.253988	-0.363656	-0.15265	0.775701	0.695131	0.85843	1e-05		55	Wisconsin	-0.0753872	-0.172605	0.0255077	0.927384	0.84147	1.02584	0.0659		55	Wisconsin	0.12388	-0.0172462	0.259611	1.13188	0.982902	1.29643	0.0401		55	Wisconsin	0.0392073	-0.0349815	0.113534	1.03999	0.965623	1.12023	0.153		55	Wisconsin	-0.139797	-0.22213	-0.0572215	0.869535	0.800811	0.944385	0.0004
	56	Wyoming	-0.0625166	-0.217639	0.0909594	0.939398	0.804416	1.09522	0.2126		56	Wyoming	-0.0832482	-0.249843	0.0693084	0.920123	0.778923	1.07177	0.1518		56	Wyoming	-0.221861	-0.447145	0.00958428	0.801027	0.639451	1.00963	0.027		56	Wyoming	-0.069166	-0.16804	0.0287695	0.933172	0.84532	1.02919	0.0841		56	Wyoming	-0.180595	-0.311333	-0.046622	0.834773	0.73247	0.954448	0.0032

## Sheet: County Level  Random Effects
	Bipolar Disorder									Schizophrenia									Personality Disorder									Major Depression									Epilepsy									Parkinson's Disease
	County FIPS	Post.mean	L-95% CI	U-95% CI	Exp(mean)	Exp(l-95% CI)	Exp(u-95% CI)	MCMC p-value		County FIPS	Post.mean	L-95% CI	U-95% CI	Exp(mean)	Exp(l-95% CI)	Exp(u-95% CI)	MCMC p-value		County FIPS	Post.mean	L-95% CI	U-95% CI	Exp(mean)	Exp(l-95% CI)	Exp(u-95% CI)	MCMC p-value		County FIPS	Post.mean	L-95% CI	U-95% CI	Exp(mean)	Exp(l-95% CI)	Exp(u-95% CI)	MCMC p-value		County FIPS	Post.mean	L-95% CI	U-95% CI	Exp(mean)	Exp(l-95% CI)	Exp(u-95% CI)	MCMC p-value		County FIPS	Post.mean	L-95% CI	U-95% CI
	1001	0.0169599	-0.194893	0.235241	1.0171	0.822922	1.26521	0.4387		1001	-0.0151942	-0.237916	0.20253	0.984921	0.788269	1.2245	0.4463		1001	-0.420426	-0.858444	-0.00616241	0.656767	0.423821	0.993857	0.0256		1001	-0.0450185	-0.175417	0.0840983	0.95598	0.839107	1.08774	0.2464		1001	0.05267	-0.1275	0.225928	1.05408	0.880294	1.25349	0.2831		1001	0.113004	-0.171315	0.419114
	1003	-0.0582488	-0.250124	0.114788	0.943415	0.778704	1.12164	0.271		1003	-0.15963	-0.359279	0.0278055	0.852459	0.698179	1.0282	0.0535		1003	0.227256	-0.0931514	0.518344	1.25515	0.911056	1.67925	0.075		1003	-0.0885298	-0.206626	0.0373259	0.915276	0.813324	1.03803	0.0791		1003	0.223447	0.0796368	0.365767	1.25038	1.08289	1.44162	0.0014		1003	0.0651989	-0.186885	0.31756
	1005	0.187073	-0.0839614	0.454686	1.20572	0.919467	1.57568	0.0894		1005	0.138223	-0.1036	0.38736	1.14823	0.901586	1.47309	0.1373		1005	-0.268221	-0.767579	0.276332	0.764739	0.464135	1.31828	0.1634		1005	0.271367	0.133225	0.421233	1.31176	1.14251	1.52384	0.0001		1005	0.00127568	-0.222571	0.211795	1.00128	0.800458	1.2359	0.4956		1005	0.00155907	-0.294973	0.313461
	1007	0.0272865	-0.256573	0.322642	1.02766	0.773698	1.38077	0.4258		1007	0.138132	-0.144174	0.382374	1.14813	0.865737	1.46576	0.1571		1007	-0.200102	-0.718156	0.281153	0.818647	0.48765	1.32466	0.2171		1007	0.13818	-0.00693685	0.290183	1.14818	0.993087	1.33667	0.0351		1007	0.058427	-0.165769	0.281584	1.06017	0.847242	1.32523	0.3032		1007	0.0631083	-0.247116	0.382747
	1009	-0.188519	-0.444716	0.0482392	0.828185	0.641006	1.04942	0.0674		1009	0.0295069	-0.209103	0.263695	1.02995	0.811312	1.30173	0.4064		1009	-0.127182	-0.561263	0.310069	0.880574	0.570488	1.36352	0.2824		1009	-0.05685	-0.191494	0.0816595	0.944736	0.825724	1.08509	0.2114		1009	0.0407029	-0.144694	0.240516	1.04154	0.865287	1.2719	0.3396		1009	-0.00179667	-0.2973	0.297171
	1011	-0.0100276	-0.37744	0.342851	0.990023	0.685615	1.40896	0.4773		1011	0.128819	-0.170498	0.428574	1.13748	0.843245	1.53507	0.198		1011	0.00544744	-0.550909	0.544002	1.00546	0.576426	1.72289	0.4927		1011	-0.00498164	-0.210727	0.179412	0.995031	0.809995	1.19651	0.4786		1011	-0.0998749	-0.368118	0.158613	0.904951	0.692036	1.17188	0.2255		1011	-0.0323875	-0.349919	0.295514
	1013	0.0753185	-0.231927	0.385655	1.07823	0.793004	1.47058	0.3177		1013	0.0113095	-0.268467	0.296818	1.01137	0.76455	1.34557	0.4666		1013	-0.172613	-0.686744	0.34401	0.841464	0.503212	1.41059	0.2618		1013	0.159138	-0.00406123	0.323487	1.1725	0.995947	1.38194	0.0298		1013	0.0237621	-0.223945	0.247832	1.02405	0.799359	1.28124	0.4166		1013	0.0325865	-0.274328	0.355738
	1015	0.05652	-0.132566	0.233504	1.05815	0.875845	1.26302	0.2738		1015	-0.103306	-0.299167	0.095555	0.901851	0.741435	1.10027	0.1541		1015	0.179081	-0.118594	0.475989	1.19612	0.888168	1.6096	0.1181		1015	-0.0721938	-0.18763	0.0514896	0.930351	0.828922	1.05284	0.1233		1015	0.0240809	-0.1194	0.182489	1.02437	0.887453	1.2002	0.3711		1015	-0.0813001	-0.357534	0.187862
	1017	-0.199618	-0.443576	0.0471717	0.819043	0.641738	1.0483	0.0567		1017	-0.248141	-0.492445	0.00630754	0.78025	0.61113	1.00633	0.0242		1017	-0.0530634	-0.465624	0.363253	0.94832	0.627743	1.438	0.4133		1017	-0.101259	-0.241117	0.0390018	0.903699	0.78575	1.03977	0.082		1017	-0.106073	-0.313064	0.0913628	0.899359	0.731203	1.09567	0.146		1017	-0.0609552	-0.349697	0.244369
	1019	-0.0131628	-0.283443	0.266691	0.986923	0.753186	1.30564	0.4705		1019	-0.25921	-0.543848	0.000767743	0.771661	0.58051	1.00077	0.029		1019	-0.115033	-0.58422	0.418296	0.891337	0.557541	1.51937	0.333		1019	0.151131	0.00333676	0.292075	1.16315	1.00334	1.3392	0.0197		1019	0.044104	-0.170134	0.264214	1.04509	0.843551	1.30241	0.3395		1019	0.0441779	-0.271204	0.336378
	1021	-0.0625576	-0.312245	0.173141	0.939359	0.731802	1.18903	0.2999		1021	0.00913694	-0.236095	0.237228	1.00918	0.789706	1.26773	0.4679		1021	-0.0561927	-0.498809	0.377984	0.945357	0.607253	1.45934	0.406		1021	-0.106746	-0.241786	0.0360159	0.898754	0.785224	1.03667	0.0681		1021	0.126102	-0.0599623	0.323915	1.1344	0.9418	1.38253	0.1013		1021	-0.0346883	-0.327347	0.263298
	1023	0.141746	-0.148011	0.43521	1.15228	0.862422	1.54529	0.168		1023	0.0581375	-0.203045	0.326713	1.05986	0.816241	1.3864	0.3234		1023	0.0871947	-0.39368	0.570227	1.09111	0.67457	1.76867	0.3608		1023	0.339535	0.187757	0.491029	1.40429	1.20654	1.634	1e-05		1023	-0.0575394	-0.287264	0.163021	0.944085	0.750313	1.17706	0.3071		1023	0.0826018	-0.218886	0.405224
	1025	-0.151826	-0.463581	0.176505	0.859138	0.629027	1.19304	0.1778		1025	-0.0383076	-0.320116	0.227494	0.962417	0.726065	1.25545	0.3941		1025	0.401387	-0.0661005	0.913825	1.49389	0.936037	2.49384	0.0562		1025	0.0977261	-0.0580455	0.254669	1.10266	0.943607	1.29003	0.1118		1025	0.167624	-0.0494967	0.396501	1.18249	0.951708	1.48661	0.073		1025	0.0531877	-0.256074	0.354621
	1027	-0.0417803	-0.375351	0.302925	0.95908	0.687048	1.35381	0.4104		1027	-0.0665789	-0.364879	0.244023	0.935589	0.694281	1.27637	0.3302		1027	-0.0577041	-0.584829	0.470357	0.943929	0.557201	1.60057	0.4184		1027	-0.213129	-0.39708	-0.0175077	0.808051	0.67228	0.982645	0.0139		1027	0.0242145	-0.23118	0.276574	1.02451	0.793596	1.3186	0.4265		1027	-0.000343622	-0.31603	0.329149
	1029	-0.0399566	-0.329535	0.245641	0.960831	0.719258	1.27844	0.3982		1029	0.103917	-0.164074	0.362347	1.10951	0.84868	1.4367	0.2125		1029	-0.123278	-0.588591	0.377927	0.884018	0.555109	1.45926	0.317		1029	0.0617366	-0.0925553	0.215963	1.06368	0.911599	1.24106	0.2149		1029	-0.0703375	-0.307821	0.142854	0.932079	0.735047	1.15356	0.2681		1029	-0.0502388	-0.360183	0.264266
	1031	-0.155806	-0.411624	0.0885448	0.855725	0.662573	1.09258	0.1125		1031	0.0136195	-0.226937	0.247695	1.01371	0.796971	1.28107	0.456		1031	-0.333499	-0.788961	0.142503	0.716413	0.454316	1.15316	0.0766		1031	-0.0598057	-0.195685	0.0810148	0.941948	0.822271	1.08439	0.1964		1031	0.0316302	-0.163154	0.235998	1.03214	0.84946	1.26617	0.3788		1031	0.015121	-0.298021	0.305116
	1033	-0.0615004	-0.275885	0.159595	0.940353	0.7589	1.17304	0.2947		1033	-0.0433056	-0.262274	0.177356	0.957619	0.7693	1.19406	0.3513		1033	0.0365005	-0.356891	0.403667	1.03717	0.699849	1.49731	0.4293		1033	-0.113882	-0.245401	0.012978	0.892363	0.78239	1.01306	0.0429		1033	0.0182557	-0.154842	0.197052	1.01842	0.856551	1.21781	0.4212		1033	0.0398801	-0.240572	0.324728
	1035	0.184171	-0.144108	0.519172	1.20222	0.865795	1.68064	0.1397		1035	-0.0447176	-0.33975	0.257065	0.956267	0.711948	1.29313	0.3805		1035	0.0584442	-0.497809	0.598923	1.06019	0.607861	1.82016	0.4064		1035	-0.0259297	-0.216304	0.155617	0.974404	0.805491	1.16838	0.3968		1035	0.117403	-0.125707	0.360431	1.12457	0.881873	1.43395	0.1701		1035	0.0282435	-0.283797	0.345503
	1037	0.103705	-0.223592	0.440481	1.10927	0.799641	1.55345	0.2723		1037	-0.0445939	-0.346706	0.242946	0.956386	0.707013	1.275	0.3915		1037	-0.100993	-0.636187	0.435244	0.903939	0.529307	1.54534	0.36		1037	-0.0557382	-0.242553	0.13044	0.945787	0.784622	1.13933	0.2816		1037	0.0309938	-0.222361	0.290124	1.03148	0.800626	1.33659	0.3996		1037	-0.0251296	-0.362312	0.306416
	1039	0.0458757	-0.214799	0.287848	1.04694	0.806704	1.33356	0.357		1039	-0.0142292	-0.267765	0.244967	0.985872	0.765087	1.27758	0.458		1039	-0.243099	-0.705159	0.235401	0.784194	0.49403	1.26542	0.1569		1039	0.000905345	-0.142284	0.145917	1.00091	0.867375	1.1571	0.4968		1039	-0.171474	-0.392193	0.0348852	0.842423	0.675574	1.0355	0.0562		1039	0.0178725	-0.292314	0.321219
	1041	-0.087875	-0.440506	0.214873	0.915875	0.643711	1.2397	0.3017		1041	0.0224478	-0.262895	0.315714	1.0227	0.768823	1.37124	0.4415		1041	0.0205529	-0.533855	0.521723	1.02077	0.58634	1.68493	0.4658		1041	-0.152957	-0.32999	0.0303536	0.858167	0.718931	1.03082	0.049		1041	0.00319947	-0.249561	0.23409	1.0032	0.779143	1.26376	0.4884		1041	-0.0236441	-0.338866	0.283361
	1043	0.0791169	-0.125971	0.283683	1.08233	0.881641	1.32801	0.229		1043	0.124677	-0.0811582	0.335743	1.13278	0.922048	1.39898	0.1261		1043	0.0633785	-0.319286	0.420933	1.06543	0.726667	1.52338	0.3699		1043	0.0176167	-0.111305	0.143249	1.01777	0.894666	1.15402	0.3973		1043	0.00610721	-0.161955	0.18391	1.00613	0.85048	1.20191	0.468		1043	-0.0561697	-0.337617	0.227401
	1045	0.0734659	-0.174898	0.332825	1.07623	0.839542	1.3949	0.2823		1045	0.000277979	-0.243206	0.247735	1.00028	0.78411	1.28112	0.4995		1045	0.0552149	-0.401246	0.497257	1.05677	0.669486	1.6442	0.3961		1045	0.0811773	-0.0566382	0.223426	1.08456	0.944936	1.25035	0.1268		1045	0.12349	-0.0839523	0.315544	1.13144	0.919475	1.371	0.112		1045	-0.0748686	-0.386297	0.225742
	1047	-0.182883	-0.483845	0.0915572	0.832866	0.616409	1.09588	0.1023		1047	-0.000994344	-0.233777	0.246733	0.999006	0.791539	1.27984	0.5009		1047	-0.305456	-0.79016	0.177077	0.736787	0.453772	1.19372	0.1084		1047	-0.189043	-0.329298	-0.037469	0.827751	0.719429	0.963224	0.0053		1047	0.00379938	-0.208834	0.199403	1.00381	0.81153	1.22067	0.4825		1047	-0.0190179	-0.321864	0.281858
	1049	0.213188	-0.0113596	0.420583	1.23762	0.988705	1.52285	0.0262		1049	0.101162	-0.12801	0.313313	1.10646	0.879845	1.36795	0.1815		1049	-0.0677928	-0.491486	0.335941	0.934454	0.611717	1.39926	0.3765		1049	-0.0535459	-0.189447	0.0809814	0.947862	0.827417	1.08435	0.2177		1049	0.084717	-0.0931466	0.266468	1.08841	0.91106	1.30535	0.1831		1049	-0.0326983	-0.317605	0.248978
	1051	0.106374	-0.0878102	0.30606	1.11224	0.915935	1.35806	0.1467		1051	0.0582039	-0.139342	0.265781	1.05993	0.869931	1.30445	0.2877		1051	0.0581955	-0.311576	0.410208	1.05992	0.732292	1.50713	0.3742		1051	0.037065	-0.0843818	0.158909	1.03776	0.91908	1.17223	0.2765		1051	0.0972808	-0.0592368	0.25774	1.10217	0.942484	1.294	0.1155		1051	-0.0285346	-0.31734	0.242536
	1053	-0.124611	-0.379133	0.163185	0.882841	0.684455	1.17725	0.1826		1053	-0.0821196	-0.325653	0.181617	0.921162	0.722056	1.19916	0.2619		1053	-0.0579699	-0.513218	0.414786	0.943678	0.598566	1.51405	0.4068		1053	0.135209	-0.00391912	0.276032	1.14478	0.996089	1.31789	0.0297		1053	0.218519	0.0278132	0.411858	1.24423	1.0282	1.50962	0.0139		1053	0.101342	-0.205656	0.403227
	1055	0.0335686	-0.146255	0.213683	1.03414	0.863938	1.23823	0.3602		1055	0.100101	-0.0827883	0.286354	1.10528	0.920546	1.33156	0.1445		1055	0.21493	-0.0884197	0.520457	1.23977	0.915377	1.6828	0.085		1055	0.114802	-0.00286712	0.234324	1.12165	0.997137	1.26405	0.031		1055	0.103603	-0.0409498	0.248833	1.10916	0.959877	1.28253	0.0782		1055	-0.0766597	-0.347613	0.189113
	1057	-0.00190508	-0.298181	0.318875	0.998097	0.742167	1.37558	0.499		1057	0.0101368	-0.274979	0.283335	1.01019	0.759588	1.32755	0.4708		1057	-0.298358	-0.823346	0.234523	0.742036	0.438961	1.26431	0.1317		1057	-0.075398	-0.243199	0.0885329	0.927374	0.784116	1.09257	0.1898		1057	-0.117602	-0.353546	0.127322	0.88905	0.702194	1.13578	0.1668		1057	0.0300938	-0.278958	0.350265
	1059	-0.0791286	-0.332734	0.167848	0.923921	0.716961	1.18276	0.2693		1059	0.0504643	-0.182156	0.285092	1.05176	0.833471	1.32988	0.3343		1059	0.13652	-0.292038	0.575767	1.14628	0.74674	1.77849	0.2702		1059	0.0325527	-0.105046	0.17385	1.03309	0.900284	1.18988	0.3258		1059	0.0811234	-0.107416	0.280675	1.0845	0.898152	1.32402	0.2064		1059	-0.129257	-0.429929	0.174393
	1061	-0.167457	-0.451164	0.108985	0.845813	0.636886	1.11515	0.1186		1061	-0.0693981	-0.317762	0.194909	0.932955	0.727776	1.2152	0.3		1061	-0.262425	-0.767497	0.199861	0.769184	0.464174	1.22123	0.1452		1061	-0.186029	-0.33828	-0.0335875	0.83025	0.712995	0.96697	0.0076		1061	-0.209197	-0.428976	0.0172425	0.811235	0.651176	1.01739	0.0329		1061	-0.0687828	-0.368295	0.242186
	1063	0.0160333	-0.382524	0.393466	1.01616	0.682138	1.48211	0.4586		1063	0.042884	-0.264521	0.352657	1.04382	0.767574	1.42284	0.393		1063	-0.113481	-0.721759	0.408091	0.892721	0.485897	1.50394	0.3446		1063	-0.0534335	-0.275677	0.152826	0.947969	0.759058	1.16512	0.3154		1063	-3.07115e-05	-0.2709	0.274968	0.999969	0.762693	1.31649	0.4995		1063	-0.0274658	-0.356661	0.296101
	1065	0.0497276	-0.305168	0.387964	1.05098	0.737	1.47398	0.384		1065	-0.0720321	-0.382655	0.211874	0.930501	0.682048	1.23599	0.316		1065	0.00782062	-0.515384	0.545855	1.00785	0.597271	1.72608	0.4813		1065	0.185889	0.0149821	0.359287	1.20429	1.01509	1.43231	0.0176		1065	-0.0842882	-0.326015	0.167628	0.919166	0.721794	1.1825	0.2571		1065	0.0231258	-0.289682	0.353069
	1067	-0.0389297	-0.353502	0.254486	0.961818	0.702224	1.2898	0.4043		1067	0.163221	-0.106765	0.440335	1.1773	0.898737	1.55323	0.121		1067	-0.143958	-0.653206	0.356421	0.865924	0.520375	1.42821	0.2922		1067	-0.104024	-0.260203	0.0613426	0.901204	0.770895	1.06326	0.1006		1067	-0.0493783	-0.284263	0.176292	0.951821	0.752568	1.19279	0.3404		1067	-0.0749175	-0.384743	0.240449
	1069	0.0659014	-0.13038	0.274334	1.06812	0.877762	1.31565	0.2659		1069	0.0167579	-0.187253	0.22577	1.0169	0.829234	1.25329	0.4367		1069	0.0208273	-0.335239	0.367195	1.02105	0.715167	1.44368	0.4515		1069	0.0740007	-0.0540331	0.196486	1.07681	0.947401	1.21712	0.124		1069	-0.0382588	-0.210315	0.122565	0.962464	0.810329	1.13039	0.3277		1069	-0.0377632	-0.320463	0.230432
	1071	0.10669	-0.113565	0.340672	1.11259	0.892647	1.40589	0.1732		1071	-0.107427	-0.337424	0.13245	0.898142	0.713606	1.14162	0.187		1071	-0.382527	-0.848088	0.0882186	0.682135	0.428233	1.09223	0.0517		1071	-0.164512	-0.298464	-0.0209956	0.848308	0.741957	0.979223	0.0104		1071	-0.091175	-0.290212	0.0976975	0.912858	0.748105	1.10263	0.1767		1071	0.0349246	-0.262927	0.317536
	1073	-0.0248493	-0.194714	0.14113	0.975457	0.82307	1.15157	0.3899		1073	0.0224505	-0.142724	0.178702	1.0227	0.866994	1.19566	0.3917		1073	0.154629	-0.0865694	0.403194	1.16722	0.917072	1.4966	0.1073		1073	0.0717371	-0.0458217	0.18581	1.07437	0.955212	1.20419	0.1058		1073	0.0175647	-0.110366	0.145442	1.01772	0.895507	1.15655	0.3955		1073	0.0880049	-0.122667	0.304262
	1075	-0.142961	-0.441142	0.176771	0.866788	0.643301	1.19336	0.1778		1075	0.0190874	-0.241634	0.299303	1.01927	0.785344	1.34892	0.4416		1075	-0.112421	-0.628493	0.415258	0.893668	0.533395	1.51476	0.3416		1075	0.165164	0.0113989	0.315396	1.17959	1.01146	1.3708	0.0182		1075	-0.0212347	-0.24941	0.224297	0.978989	0.77926	1.25144	0.4343		1075	-0.0636595	-0.372471	0.269514
	1077	-0.0210565	-0.218271	0.182746	0.979164	0.803908	1.20051	0.4259		1077	-0.0341623	-0.243015	0.172685	0.966415	0.784259	1.18849	0.3794		1077	0.403722	0.078279	0.730972	1.49739	1.08142	2.0771	0.0081		1077	-0.221755	-0.354939	-0.100964	0.801112	0.701217	0.903965	0.0006		1077	-0.120044	-0.289314	0.0537541	0.886882	0.748777	1.05523	0.0882		1077	-0.00862948	-0.265219	0.26873
	1079	0.0226176	-0.210782	0.245454	1.02288	0.80995	1.2782	0.4224		1079	0.0809493	-0.150963	0.30915	1.08432	0.859879	1.36227	0.2455		1079	0.114726	-0.279183	0.520904	1.12157	0.756402	1.68355	0.2861		1079	0.0425737	-0.0913854	0.179486	1.04349	0.912666	1.1966	0.2718		1079	-0.0418339	-0.242202	0.147502	0.959029	0.784898	1.15894	0.3396		1079	0.0525193	-0.236577	0.355466
	1081	-0.00694826	-0.197408	0.175259	0.993076	0.820856	1.19156	0.4743		1081	-0.183314	-0.380259	0.0102521	0.832507	0.683685	1.0103	0.0314		1081	0.400307	0.101514	0.679865	1.49228	1.10685	1.97361	0.0042		1081	0.00548104	-0.119646	0.123617	1.0055	0.887234	1.13158	0.464		1081	-0.122591	-0.278854	0.0322748	0.884625	0.75665	1.0328	0.0643		1081	-0.0204883	-0.284546	0.256578
	1083	0.14231	-0.0551581	0.323338	1.15293	0.946336	1.38173	0.07		1083	-0.0234803	-0.220263	0.18058	0.976793	0.802308	1.19791	0.4134		1083	0.167756	-0.178211	0.500701	1.18265	0.836766	1.64988	0.1657		1083	-0.0176014	-0.143666	0.101318	0.982553	0.866177	1.10663	0.3891		1083	-0.0889801	-0.247509	0.089164	0.914864	0.780743	1.09326	0.1492		1083	0.0649081	-0.217829	0.326728
	1085	-0.0780776	-0.451132	0.278717	0.924893	0.636907	1.32143	0.3414		1085	-0.000721215	-0.292793	0.308316	0.999279	0.746176	1.36113	0.4984		1085	-0.193997	-0.757586	0.327045	0.82366	0.468797	1.38686	0.2462		1085	0.0432035	-0.140829	0.220552	1.04415	0.868637	1.24676	0.3195		1085	0.020112	-0.231977	0.270741	1.02032	0.792964	1.31093	0.4338		1085	-0.0382818	-0.385971	0.277085
	1087	-0.0473229	-0.393034	0.278774	0.953779	0.675006	1.32151	0.4026		1087	0.0221277	-0.264681	0.304153	1.02237	0.767451	1.35548	0.434		1087	-0.151374	-0.68874	0.400086	0.859526	0.502208	1.49195	0.2964		1087	-0.136098	-0.327361	0.0440455	0.872757	0.720823	1.04503	0.0724		1087	-0.0148265	-0.256717	0.243656	0.985283	0.773587	1.27591	0.462		1087	0.0274762	-0.282771	0.343836
	1089	0.329127	0.168554	0.492804	1.38975	1.18359	1.6369	1e-05		1089	-0.0679596	-0.237037	0.104767	0.934298	0.788962	1.11045	0.2138		1089	0.0570517	-0.204614	0.301438	1.05871	0.814962	1.3518	0.329		1089	0.0842925	-0.0283831	0.197885	1.08795	0.972016	1.21882	0.0762		1089	-0.114501	-0.246556	0.0170603	0.891811	0.781488	1.01721	0.0431		1089	0.0311343	-0.207926	0.267786
	1091	0.0229693	-0.280798	0.326369	1.02324	0.755181	1.38593	0.4389		1091	0.0762094	-0.19461	0.333406	1.07919	0.823156	1.39571	0.2867		1091	0.440503	-0.0283534	0.892213	1.55349	0.972045	2.44052	0.0316		1091	0.225856	0.0777949	0.378102	1.2534	1.0809	1.45951	0.0013		1091	0.0063516	-0.212039	0.248119	1.00637	0.808933	1.28161	0.4807		1091	0.100997	-0.217184	0.408949
	1093	-0.180355	-0.463038	0.0853316	0.834974	0.629369	1.08908	0.1037		1093	-0.04227	-0.308967	0.202237	0.958611	0.734205	1.22414	0.3697		1093	0.0460246	-0.410358	0.50229	1.0471	0.663413	1.6525	0.4166		1093	-0.0433918	-0.181594	0.107295	0.957536	0.83394	1.11326	0.2759		1093	-0.0124226	-0.22793	0.187199	0.987654	0.79618	1.20587	0.4565		1093	-0.00343732	-0.289479	0.314978
	1095	0.0941531	-0.0974471	0.287557	1.09873	0.90715	1.33317	0.1751		1095	-0.016402	-0.212255	0.190183	0.983732	0.808758	1.20947	0.4386		1095	-0.0770049	-0.437017	0.284347	0.925885	0.645961	1.32889	0.3399		1095	-0.0668243	-0.198336	0.056983	0.93536	0.820094	1.05864	0.1462		1095	0.0105449	-0.151371	0.174615	1.0106	0.859529	1.19079	0.4462		1095	-0.023873	-0.281602	0.257375
	1097	-0.389562	-0.568446	-0.211164	0.677353	0.566405	0.809641	1e-05		1097	-0.312046	-0.485287	-0.138327	0.731948	0.615521	0.870814	0.0002		1097	0.158607	-0.104608	0.431423	1.17188	0.900677	1.53945	0.1261		1097	-0.119666	-0.236448	-0.00129825	0.887217	0.789427	0.998703	0.0246		1097	0.0255961	-0.110909	0.156697	1.02593	0.89502	1.16964	0.3538		1097	-0.151919	-0.387793	0.0952627
	1099	0.0699618	-0.226699	0.379514	1.07247	0.797161	1.46157	0.3178		1099	-0.174444	-0.461279	0.0995267	0.839924	0.630477	1.10465	0.112		1099	0.0599793	-0.49295	0.545779	1.06181	0.610822	1.72595	0.4062		1099	-0.18483	-0.349688	-0.00677665	0.831246	0.704908	0.993246	0.0158		1099	-0.0651782	-0.302407	0.156968	0.9369	0.739037	1.16996	0.2887		1099	0.0468809	-0.26852	0.350567
	1101	0.201624	0.0273669	0.374755	1.22339	1.02774	1.45463	0.012		1101	0.131368	-0.0347595	0.305265	1.14039	0.965838	1.35698	0.0643		1101	0.0932358	-0.20658	0.385406	1.09772	0.813361	1.47021	0.2708		1101	0.164542	0.0463332	0.27893	1.17885	1.04742	1.32171	0.0028		1101	0.0548645	-0.0883608	0.195931	1.0564	0.91543	1.21644	0.2176		1101	0.318209	0.0878754	0.565663
	1103	0.189773	0.0169776	0.365139	1.20898	1.01712	1.44071	0.0176		1103	0.254407	0.0785576	0.430983	1.2897	1.08173	1.53877	0.0023		1103	0.0454369	-0.256849	0.343824	1.04649	0.773485	1.41033	0.3811		1103	0.138237	0.0229797	0.258847	1.14825	1.02325	1.29544	0.0088		1103	-0.00684561	-0.151322	0.134678	0.993178	0.859571	1.14417	0.4618		1103	0.085858	-0.17469	0.328846
	1105	0.0467686	-0.329724	0.417226	1.04788	0.719123	1.51775	0.4055		1105	-0.0210578	-0.341724	0.276768	0.979162	0.710544	1.31886	0.448		1105	-0.135752	-0.671993	0.456045	0.873059	0.51069	1.57782	0.3158		1105	-0.0677772	-0.274668	0.148536	0.934469	0.759824	1.16013	0.2598		1105	0.079858	-0.172966	0.342096	1.08313	0.841166	1.4079	0.2704		1105	-0.0221126	-0.339069	0.308057
	1107	0.0483005	-0.274321	0.371888	1.04949	0.760088	1.45047	0.3766		1107	0.0394294	-0.225895	0.314697	1.04022	0.797802	1.36984	0.3801		1107	0.135995	-0.378357	0.641517	1.14568	0.684986	1.89936	0.3012		1107	0.106991	-0.0568159	0.266632	1.11292	0.944768	1.30556	0.1007		1107	0.137751	-0.096716	0.363204	1.14769	0.907814	1.43793	0.1212		1107	-0.0581976	-0.366598	0.252002
	1109	0.119954	-0.142631	0.388111	1.12745	0.867074	1.47419	0.1913		1109	-0.0107533	-0.249051	0.2499	0.989304	0.77954	1.2839	0.4701		1109	-0.0753609	-0.547915	0.424576	0.927409	0.578154	1.52894	0.3871		1109	0.14805	0.00328217	0.293134	1.15957	1.00329	1.34062	0.0247		1109	-0.0875104	-0.309875	0.118781	0.916209	0.733538	1.12612	0.2143		1109	-0.040653	-0.358433	0.266736
	1111	-0.0155259	-0.297959	0.257564	0.984594	0.742332	1.29377	0.4664		1111	-0.122383	-0.380323	0.151096	0.884809	0.683641	1.16311	0.183		1111	0.142702	-0.338998	0.598416	1.15339	0.712484	1.81923	0.2726		1111	0.00446029	-0.146576	0.15134	1.00447	0.86366	1.16339	0.4751		1111	-0.067919	-0.289427	0.14505	0.934336	0.748692	1.1561	0.2693		1111	0.00628591	-0.322079	0.305763
	1113	0.340989	0.134024	0.545344	1.40634	1.14342	1.7252	0.0006		1113	0.138187	-0.0729127	0.345947	1.14819	0.929682	1.41333	0.0995		1113	0.837757	0.500828	1.14562	2.31118	1.65009	3.14438	1e-05		1113	0.329387	0.204705	0.457124	1.39012	1.22716	1.57952	1e-05		1113	-0.0208063	-0.19769	0.156067	0.979409	0.820624	1.1689	0.4214		1113	-0.07912	-0.377165	0.214238
	1115	-0.0769371	-0.289512	0.13736	0.925948	0.748628	1.14724	0.2356		1115	0.00223859	-0.217798	0.215186	1.00224	0.804288	1.24009	0.4923		1115	0.163757	-0.194858	0.531234	1.17793	0.822952	1.70103	0.1901		1115	-0.0279521	-0.153786	0.108354	0.972435	0.857456	1.11444	0.3393		1115	-0.067268	-0.24838	0.107751	0.934945	0.780063	1.11377	0.2319		1115	-0.0153834	-0.30206	0.271994
	1117	-0.238107	-0.421104	-0.0605341	0.788119	0.656322	0.941262	0.005		1117	-0.0930658	-0.273112	0.075904	0.911134	0.761008	1.07886	0.1476		1117	-0.221097	-0.50782	0.0870211	0.801639	0.601806	1.09092	0.0699		1117	-0.0750585	-0.195152	0.0425325	0.927689	0.82271	1.04345	0.1051		1117	-0.0300313	-0.169309	0.103943	0.970415	0.844248	1.10954	0.3353		1117	-0.0564929	-0.296433	0.191375
	1119	-0.25801	-0.61989	0.0972184	0.772588	0.538003	1.1021	0.0786		1119	0.0985736	-0.185232	0.366715	1.1036	0.830911	1.44299	0.2442		1119	-0.0717795	-0.584128	0.474084	0.930736	0.557592	1.60654	0.3977		1119	-0.116776	-0.298895	0.0672757	0.889785	0.741637	1.06959	0.1116		1119	-0.0634053	-0.314804	0.1769	0.938563	0.729932	1.19351	0.3175		1119	0.0132851	-0.298444	0.3348
	1121	-0.199867	-0.412393	0.0254987	0.81884	0.662064	1.02583	0.0372		1121	0.0282075	-0.186059	0.238495	1.02861	0.830225	1.26934	0.3944		1121	-0.162222	-0.556794	0.208933	0.850252	0.573043	1.23236	0.2068		1121	-0.122565	-0.253359	0.00380936	0.884648	0.776189	1.00382	0.0305		1121	-0.00882338	-0.183768	0.168982	0.991215	0.832129	1.1841	0.4597		1121	-0.0744485	-0.391408	0.198495
	1123	0.112265	-0.146828	0.372442	1.11881	0.863442	1.45127	0.2057		1123	-0.00439225	-0.260757	0.246231	0.995617	0.770468	1.27919	0.4908		1123	0.104548	-0.360823	0.540552	1.11021	0.697102	1.71695	0.3232		1123	-0.00727384	-0.150325	0.141802	0.992753	0.860428	1.15235	0.457		1123	0.0973224	-0.11244	0.316096	1.10222	0.893651	1.37176	0.1878		1123	0.0906853	-0.223035	0.389917
	1125	-0.0656703	-0.249551	0.120746	0.93644	0.77915	1.12834	0.2498		1125	0.316701	0.149187	0.492768	1.37259	1.16089	1.63684	0.0001		1125	-0.206425	-0.541945	0.10918	0.813488	0.581616	1.11536	0.1063		1125	0.0948839	-0.0172952	0.219625	1.09953	0.982854	1.24561	0.0583		1125	-0.115958	-0.27249	0.0324943	0.890513	0.761481	1.03303	0.065		1125	0.0553263	-0.195304	0.319094
	1127	0.198358	-0.00794911	0.410805	1.2194	0.992082	1.50803	0.0326		1127	0.193778	-0.0232307	0.396803	1.21383	0.977037	1.48706	0.0364		1127	0.201181	-0.145322	0.573516	1.22285	0.864744	1.7745	0.139		1127	-0.0599225	-0.190753	0.0686805	0.941837	0.826337	1.07109	0.1841		1127	0.0778854	-0.0933633	0.256904	1.081	0.910862	1.29292	0.1878		1127	0.103407	-0.181945	0.399632
	1129	-0.295079	-0.652945	0.0230733	0.744473	0.52051	1.02334	0.0427		1129	-0.176453	-0.465347	0.118192	0.838238	0.627917	1.12546	0.1194		1129	0.0330284	-0.471787	0.522552	1.03358	0.623886	1.68632	0.4465		1129	-0.211142	-0.390905	-0.0380276	0.809659	0.676444	0.962686	0.0098		1129	0.0862472	-0.140524	0.319995	1.09008	0.868903	1.37712	0.2384		1129	-0.024746	-0.330572	0.313506
	1131	0.0275229	-0.348798	0.417769	1.02791	0.705536	1.51857	0.4411		1131	0.0351589	-0.268542	0.33973	1.03578	0.764493	1.40457	0.4128		1131	-0.056303	-0.622957	0.507621	0.945253	0.536356	1.66133	0.4247		1131	-0.164459	-0.372227	0.0492089	0.848352	0.689198	1.05044	0.0675		1131	0.0612932	-0.197887	0.325947	1.06321	0.820462	1.38534	0.3242		1131	-0.0131915	-0.340139	0.306646
	1133	0.0721556	-0.215547	0.338493	1.07482	0.806101	1.40283	0.2972		1133	0.0259911	-0.247001	0.288132	1.02633	0.78114	1.33393	0.4269		1133	-0.128135	-0.629481	0.363705	0.879735	0.532868	1.43865	0.3141		1133	-0.151792	-0.309087	0.000874761	0.859167	0.734117	1.00088	0.0265		1133	-0.0323644	-0.251724	0.186056	0.968154	0.77746	1.20449	0.3881		1133	-0.0435364	-0.357811	0.261857
	4001	-0.206765	-0.565504	0.139601	0.81321	0.568074	1.14981	0.1229		4001	-0.0362986	-0.348553	0.26014	0.964352	0.705708	1.29711	0.4069		4001	-0.0420489	-0.569458	0.461279	0.958823	0.565832	1.5861	0.4385		4001	-0.0516782	-0.239076	0.129541	0.949634	0.787355	1.13831	0.2921		4001	-0.080399	-0.337699	0.173472	0.922748	0.71341	1.18943	0.268		4001	-0.0491982	-0.364132	0.244803
	4003	0.173169	-0.0607926	0.40753	1.18907	0.941018	1.5031	0.0754		4003	0.126555	-0.105234	0.359594	1.13491	0.900114	1.43275	0.1456		4003	0.134226	-0.254767	0.508206	1.14365	0.775097	1.66231	0.2493		4003	0.0218457	-0.120607	0.168767	1.02209	0.886383	1.18384	0.3864		4003	0.11971	-0.0791698	0.31245	1.12717	0.923883	1.36677	0.1128		4003	-0.000548355	-0.289451	0.317557
	4005	0.344468	0.108347	0.585854	1.41124	1.11443	1.79652	0.0024		4005	0.180308	-0.0530069	0.425813	1.19759	0.948374	1.53083	0.0704		4005	0.0192992	-0.385582	0.434375	1.01949	0.680055	1.544	0.4626		4005	0.191363	0.0407514	0.334012	1.2109	1.04159	1.39656	0.0065		4005	0.102808	-0.0976492	0.301099	1.10828	0.906967	1.35134	0.1622		4005	0.027931	-0.279347	0.311038
	4007	-0.281968	-0.537681	-0.0277003	0.754298	0.584101	0.97268	0.0156		4007	-0.149199	-0.403681	0.10057	0.861398	0.667857	1.1058	0.1238		4007	0.779474	0.444356	1.12617	2.18033	1.55949	3.08382	1e-05		4007	-0.369044	-0.522532	-0.217289	0.691395	0.593017	0.804698	1e-05		4007	-0.0355832	-0.237713	0.172646	0.965042	0.788429	1.18845	0.3672		4007	0.00887155	-0.268173	0.302039
	4009	-0.0461621	-0.315634	0.215538	0.954887	0.729326	1.24053	0.3739		4009	-0.0911287	-0.361541	0.18101	0.9129	0.696602	1.19843	0.2553		4009	-0.146996	-0.611698	0.281133	0.863297	0.542429	1.32463	0.2676		4009	0.0230198	-0.131076	0.173305	1.02329	0.877151	1.18923	0.3855		4009	-0.0994437	-0.322303	0.111444	0.905341	0.724479	1.11789	0.188		4009	0.019048	-0.293711	0.314646
	4011	0.0755475	-0.232499	0.366955	1.07847	0.792551	1.44333	0.315		4011	-0.0740406	-0.357453	0.202312	0.928634	0.699455	1.22423	0.3033		4011	-0.103711	-0.566737	0.395921	0.901486	0.567374	1.48575	0.3377		4011	0.0734914	-0.0930711	0.228754	1.07626	0.911129	1.25703	0.1818		4011	-0.0163602	-0.244096	0.211105	0.983773	0.783412	1.23504	0.4468		4011	-0.00308763	-0.311655	0.298309
	4012	0.468855	0.119505	0.821857	1.59816	1.12694	2.27472	0.0052		4012	0.0516216	-0.273102	0.370401	1.05298	0.761015	1.44832	0.3752		4012	0.332591	-0.204119	0.866243	1.39458	0.815365	2.37796	0.1196		4012	0.246964	0.0419641	0.435488	1.28013	1.04286	1.54572	0.0066		4012	0.0272167	-0.252001	0.302052	1.02759	0.777244	1.35263	0.4241		4012	-0.00764712	-0.338935	0.318697
	4013	0.0206433	-0.171858	0.197268	1.02086	0.842099	1.21807	0.4094		4013	0.00568873	-0.165406	0.177398	1.0057	0.847549	1.19411	0.4736		4013	-0.231445	-0.488457	0.0230907	0.793386	0.613572	1.02336	0.0401		4013	-0.0424008	-0.174061	0.0820855	0.958486	0.840246	1.08555	0.2614		4013	-0.0805847	-0.220158	0.0568693	0.922577	0.802392	1.05852	0.1252		4013	-0.103354	-0.300916	0.0961854
	4015	0.123528	-0.0890038	0.32058	1.13148	0.914842	1.37793	0.1187		4015	0.170627	-0.0461102	0.374694	1.18605	0.954937	1.45455	0.0547		4015	-0.218172	-0.560376	0.114122	0.803987	0.570994	1.12089	0.1057		4015	0.0689761	-0.0695979	0.203378	1.07141	0.932769	1.22554	0.1621		4015	0.186875	0.0213524	0.356153	1.20548	1.02158	1.42783	0.0137		4015	0.0707055	-0.201397	0.345793
	4017	-0.121615	-0.42211	0.1465	0.885489	0.655662	1.15778	0.201		4017	0.00640081	-0.262892	0.27316	1.00642	0.768825	1.31411	0.4749		4017	0.339705	-0.10958	0.749172	1.40453	0.89621	2.11525	0.0635		4017	0.0272206	-0.123955	0.181498	1.02759	0.883419	1.19901	0.362		4017	0.0268893	-0.182239	0.250181	1.02725	0.833402	1.28426	0.3993		4017	-0.0125057	-0.308978	0.28769
	4019	-0.0919016	-0.277476	0.098723	0.912195	0.757694	1.10376	0.1724		4019	-0.0747383	-0.259248	0.101995	0.927986	0.771631	1.10738	0.2066		4019	-0.0930903	-0.362544	0.180492	0.911111	0.695904	1.19781	0.2497		4019	0.0347605	-0.0959133	0.165465	1.03537	0.908543	1.17994	0.2989		4019	0.02803	-0.11157	0.173835	1.02843	0.894429	1.18986	0.3502		4019	0.0708954	-0.145985	0.287807
	4021	0.242415	0.0423071	0.441286	1.27432	1.04321	1.5547	0.0078		4021	0.14109	-0.0530049	0.340599	1.15153	0.948375	1.40579	0.0807		4021	-0.257435	-0.580266	0.069104	0.773032	0.55975	1.07155	0.059		4021	0.119184	-0.0134521	0.253353	1.12658	0.986638	1.28834	0.0412		4021	0.0662651	-0.0936826	0.218782	1.06851	0.910572	1.24456	0.2025		4021	-0.0976737	-0.367093	0.147774
	4023	-0.296472	-0.643049	0.0337459	0.743437	0.525687	1.03432	0.0411		4023	-0.121656	-0.415744	0.176714	0.885453	0.659849	1.19329	0.2177		4023	-0.155734	-0.68661	0.333886	0.855786	0.503279	1.39638	0.2768		4023	-0.190723	-0.362824	-0.0126403	0.826362	0.695709	0.987439	0.0162		4023	-0.105332	-0.350635	0.142936	0.900026	0.704241	1.15366	0.1964		4023	0.060076	-0.241076	0.387055
	4025	0.0848246	-0.121037	0.303633	1.08853	0.886002	1.35477	0.2191		4025	0.119713	-0.104297	0.331084	1.12717	0.900958	1.39248	0.139		4025	0.0598853	-0.27311	0.422709	1.06171	0.761009	1.52609	0.3657		4025	0.0301827	-0.106784	0.169794	1.03064	0.89872	1.18506	0.3318		4025	0.038507	-0.138355	0.218045	1.03926	0.870789	1.24364	0.3367		4025	0.075111	-0.180296	0.338141
	4027	-0.47617	-0.70419	-0.23973	0.621158	0.494509	0.78684	1e-05		4027	-0.384162	-0.613659	-0.146065	0.681021	0.541366	0.864102	0.0004		4027	-0.76339	-1.1803	-0.378433	0.466084	0.307187	0.684934	1e-05		4027	-0.437845	-0.574713	-0.293752	0.645426	0.562866	0.745462	1e-05		4027	-0.285637	-0.464991	-0.106872	0.751535	0.628141	0.898641	0.0007		4027	-0.0121169	-0.288998	0.264649
	5001	0.124857	-0.202599	0.436311	1.13299	0.816606	1.54699	0.2194		5001	0.14075	-0.125614	0.439337	1.15114	0.881955	1.55168	0.1632		5001	0.14902	-0.329147	0.647299	1.1607	0.719538	1.91037	0.2698		5001	0.218963	0.0622924	0.378609	1.24479	1.06427	1.46025	0.0044		5001	-0.0171913	-0.26632	0.229702	0.982956	0.766194	1.25822	0.4554		5001	0.118793	-0.189943	0.426271
	5003	0.304783	0.0591473	0.526983	1.35633	1.06093	1.69382	0.0052		5003	0.224053	-0.00510909	0.466312	1.25114	0.994904	1.5941	0.0315		5003	1.61822	1.31088	1.91653	5.04411	3.70943	6.79732	1e-05		5003	0.21876	0.0809943	0.35344	1.24453	1.08436	1.42396	0.0009		5003	0.300693	0.108962	0.509069	1.35079	1.11512	1.66374	0.0014		5003	0.310018	0.0224694	0.617553
	5005	0.0904009	-0.163827	0.349769	1.09461	0.848889	1.41874	0.2435		5005	0.0545834	-0.2059	0.3098	1.0561	0.813915	1.36315	0.3345		5005	0.0199959	-0.4487	0.490049	1.0202	0.638458	1.6324	0.4608		5005	0.134756	-6.8825e-06	0.276752	1.14426	0.999993	1.31884	0.0281		5005	0.0028402	-0.213327	0.236356	1.00284	0.807892	1.26662	0.4855		5005	-0.0574834	-0.367492	0.23936
	5007	-0.356355	-0.541876	-0.171372	0.700224	0.581656	0.842508	1e-05		5007	-0.220217	-0.401554	-0.0319816	0.802344	0.66928	0.968524	0.0105		5007	-0.315028	-0.611508	-0.0295653	0.729769	0.542532	0.970867	0.0174		5007	-0.126612	-0.245683	-0.00487089	0.881076	0.78217	0.995141	0.02		5007	-0.332251	-0.481887	-0.181912	0.717308	0.617617	0.833675	1e-05		5007	0.0015714	-0.249752	0.259604
	5009	-0.100613	-0.323357	0.124721	0.904283	0.723715	1.13283	0.1946		5009	-0.104727	-0.338265	0.138777	0.900571	0.713006	1.14887	0.1952		5009	0.0433051	-0.348323	0.418694	1.04426	0.705871	1.51998	0.41		5009	-0.0919065	-0.223455	0.0387813	0.91219	0.799751	1.03954	0.0856		5009	0.00508434	-0.192196	0.196121	1.0051	0.825145	1.21667	0.4826		5009	0.00590955	-0.290075	0.308495
	5011	0.0917143	-0.278834	0.469094	1.09605	0.756665	1.59855	0.3178		5011	0.0489243	-0.282707	0.351055	1.05014	0.75374	1.42057	0.371		5011	0.0364014	-0.540859	0.572635	1.03707	0.582248	1.77293	0.4524		5011	-0.0886085	-0.298573	0.116047	0.915204	0.741876	1.12305	0.204		5011	0.0515885	-0.217954	0.317477	1.05294	0.804163	1.37366	0.3512		5011	0.00312429	-0.333733	0.317865
	5013	0.114704	-0.253968	0.471223	1.12154	0.775717	1.60195	0.266		5013	0.0704986	-0.222923	0.400013	1.07304	0.800177	1.49184	0.3284		5013	-0.116958	-0.677629	0.475486	0.889622	0.50782	1.6088	0.347		5013	0.0377938	-0.167984	0.241504	1.03852	0.845368	1.27316	0.3493		5013	0.091456	-0.185292	0.369652	1.09577	0.830861	1.44723	0.2575		5013	-0.0249122	-0.348099	0.299599
	5015	0.202519	-0.0511345	0.425002	1.22448	0.950151	1.52959	0.0485		5015	0.344264	0.104708	0.584911	1.41095	1.11039	1.79483	0.0029		5015	0.182125	-0.284579	0.610741	1.19976	0.752331	1.8418	0.2064		5015	0.0715822	-0.0668596	0.211362	1.07421	0.935327	1.23536	0.1604		5015	0.120077	-0.096221	0.325021	1.12758	0.908263	1.38406	0.134		5015	0.0395706	-0.278598	0.32957
	5017	0.0778694	-0.307954	0.484472	1.08098	0.734949	1.62332	0.3486		5017	0.0195417	-0.307474	0.321424	1.01973	0.735302	1.37909	0.4504		5017	0.0719858	-0.498059	0.647652	1.07464	0.607709	1.91105	0.4043		5017	0.0488218	-0.163198	0.257616	1.05003	0.849423	1.29384	0.3306		5017	0.0218728	-0.257897	0.30733	1.02211	0.772674	1.35979	0.4365		5017	0.0646254	-0.265754	0.38034
	5019	-0.276766	-0.611341	0.0234237	0.758232	0.542623	1.0237	0.0397		5019	0.110387	-0.177741	0.372338	1.11671	0.837159	1.45112	0.2158		5019	-0.216625	-0.68936	0.319457	0.805232	0.501897	1.37638	0.2036		5019	-0.12983	-0.289223	0.0229839	0.878245	0.748845	1.02325	0.051		5019	0.0469709	-0.190673	0.284155	1.04809	0.826403	1.32864	0.3523		5019	0.0171703	-0.309836	0.327235
	5021	0.26762	-0.0371085	0.57537	1.30685	0.963572	1.77779	0.0451		5021	-0.0474351	-0.342705	0.256222	0.953672	0.709848	1.29204	0.3795		5021	0.210131	-0.310156	0.703688	1.23384	0.733332	2.02119	0.208		5021	0.299299	0.142317	0.452901	1.34891	1.15294	1.57287	0.0001		5021	0.104174	-0.153759	0.358861	1.10979	0.857478	1.4317	0.2096		5021	-0.0157969	-0.326708	0.306229
	5023	0.344737	0.0765944	0.632446	1.41162	1.0796	1.88221	0.006		5023	0.0184238	-0.269163	0.30088	1.01859	0.764019	1.35105	0.4475		5023	-0.0175393	-0.499428	0.526312	0.982614	0.606878	1.69268	0.4755		5023	-0.0840135	-0.239011	0.07593	0.919419	0.787406	1.07889	0.1466		5023	-0.107965	-0.344225	0.144432	0.897659	0.708769	1.15538	0.1953		5023	-0.0506703	-0.37067	0.256698
	5025	-0.210633	-0.581723	0.179859	0.810072	0.558935	1.19705	0.1381		5025	0.0323155	-0.279448	0.34875	1.03284	0.756201	1.41729	0.4169		5025	0.121747	-0.441414	0.687823	1.12947	0.643126	1.98938	0.3367		5025	-0.151348	-0.349958	0.0593461	0.859548	0.704718	1.06114	0.0696		5025	0.0998624	-0.17581	0.359697	1.10502	0.838777	1.4329	0.2326		5025	-0.012235	-0.338725	0.319307
	5027	0.0503233	-0.199876	0.313035	1.05161	0.818832	1.36757	0.3455		5027	0.108422	-0.149262	0.356716	1.11452	0.861344	1.42863	0.2002		5027	-0.0458625	-0.508244	0.436	0.955173	0.601551	1.54651	0.4275		5027	-0.0738721	-0.221407	0.0682308	0.92879	0.80139	1.07061	0.1602		5027	0.0433042	-0.173668	0.25683	1.04426	0.840576	1.29283	0.3497		5027	-0.0300374	-0.336447	0.290732
	5029	-0.203368	-0.526219	0.122257	0.815978	0.590835	1.13004	0.105		5029	-0.0176928	-0.294335	0.258963	0.982463	0.745027	1.29559	0.4539		5029	-0.0419962	-0.563779	0.454621	0.958873	0.569055	1.57558	0.4443		5029	-0.000524642	-0.157094	0.15424	0.999475	0.854624	1.16677	0.4986		5029	-0.0249666	-0.272017	0.217275	0.975342	0.761841	1.24269	0.4236		5029	0.0712083	-0.244331	0.380706
	5031	-0.238262	-0.456601	-0.0202277	0.787997	0.633433	0.979975	0.0158		5031	-0.0790796	-0.30577	0.139306	0.923966	0.736556	1.14948	0.2423		5031	-0.365186	-0.762828	0.0118719	0.694068	0.466346	1.01194	0.0297		5031	-0.0278146	-0.149617	0.0981847	0.972569	0.861038	1.10317	0.3255		5031	0.055281	-0.122576	0.236313	1.05684	0.884639	1.26657	0.2734		5031	-0.0185687	-0.305694	0.275908
	5033	-0.20525	-0.429724	-0.00409985	0.814444	0.650689	0.995909	0.029		5033	-0.0898739	-0.312441	0.119892	0.914046	0.731659	1.12737	0.2097		5033	-0.164326	-0.53347	0.213567	0.848465	0.586566	1.23809	0.1929		5033	-0.00606301	-0.137636	0.111226	0.993955	0.871416	1.11765	0.4606		5033	-0.138828	-0.321092	0.0399569	0.870377	0.725357	1.04077	0.0688		5033	0.0123329	-0.275516	0.288246
	5035	0.236986	-0.00946501	0.46226	1.26742	0.99058	1.58766	0.0265		5035	0.0802002	-0.159067	0.304741	1.0835	0.852939	1.35627	0.2511		5035	-0.245254	-0.687278	0.211909	0.782506	0.502943	1.23604	0.1449		5035	-0.132867	-0.275994	0.00782847	0.875581	0.758818	1.00786	0.0312		5035	0.0970386	-0.0983272	0.29402	1.1019	0.906352	1.34181	0.1677		5035	-0.0846782	-0.393136	0.220119
	5037	-0.322929	-0.647184	0.00450628	0.724025	0.523518	1.00452	0.0253		5037	0.0594347	-0.220773	0.350328	1.06124	0.801898	1.41953	0.3478		5037	-0.105286	-0.644315	0.395539	0.900067	0.525022	1.48518	0.3511		5037	-0.134393	-0.303942	0.0234229	0.874247	0.737904	1.0237	0.0521		5037	0.0331857	-0.207579	0.297674	1.03374	0.812549	1.34672	0.3999		5037	0.00549975	-0.314496	0.332447
	5039	-0.147656	-0.516683	0.239953	0.862727	0.596496	1.27119	0.2213		5039	-0.024811	-0.33984	0.281488	0.975494	0.711884	1.3251	0.4375		5039	0.115757	-0.440741	0.666652	1.12272	0.64356	1.9477	0.3336		5039	0.058586	-0.144677	0.251734	1.06034	0.865302	1.28625	0.282		5039	-0.0539769	-0.317103	0.2193	0.947454	0.728256	1.24521	0.3513		5039	0.00104212	-0.323252	0.334288
	5041	-0.0644789	-0.447093	0.338754	0.937556	0.639485	1.4032	0.3745		5041	-0.114923	-0.43165	0.211691	0.891435	0.649437	1.23577	0.2441		5041	-0.110151	-0.680873	0.462296	0.895699	0.506175	1.58771	0.3522		5041	-0.0349797	-0.236518	0.178616	0.965625	0.789371	1.19556	0.3687		5041	-0.0235086	-0.298483	0.244543	0.976766	0.741943	1.27704	0.4321		5041	-0.0180061	-0.361011	0.301094
	5043	0.0232134	-0.320296	0.340795	1.02348	0.725934	1.40606	0.4377		5043	0.157149	-0.138324	0.45367	1.17017	0.870816	1.57408	0.1497		5043	0.0656765	-0.464437	0.580234	1.06788	0.628489	1.78646	0.3967		5043	-0.094068	-0.272744	0.0847073	0.910221	0.761288	1.0884	0.1558		5043	0.0237945	-0.223193	0.289205	1.02408	0.79996	1.33537	0.4267		5043	-0.00720293	-0.333918	0.327373
	5045	-0.135676	-0.336658	0.0688257	0.873125	0.714153	1.07125	0.0932		5045	0.0520508	-0.152535	0.250326	1.05343	0.858529	1.28444	0.3072		5045	-0.030246	-0.361596	0.314516	0.970207	0.696564	1.3696	0.4343		5045	0.184206	0.0726493	0.31389	1.20226	1.07535	1.36874	0.0015		5045	-0.114283	-0.287424	0.0573507	0.892005	0.750193	1.05903	0.0992		5045	-0.0319249	-0.330489	0.249013
	5047	-0.181199	-0.48418	0.118083	0.834269	0.616202	1.12534	0.1193		5047	-0.0529537	-0.337997	0.218976	0.948424	0.713198	1.2448	0.3519		5047	-0.145333	-0.632225	0.353606	0.864734	0.531408	1.42419	0.2836		5047	0.0681027	-0.0728205	0.220713	1.07048	0.929768	1.24697	0.1843		5047	-0.0501858	-0.283227	0.194426	0.951053	0.753349	1.21461	0.339		5047	-0.00523039	-0.310371	0.314794
	5049	0.28424	-0.076789	0.631606	1.32875	0.926085	1.88063	0.0571		5049	-0.047558	-0.36542	0.250129	0.953555	0.693905	1.28419	0.3814		5049	-0.115212	-0.643956	0.456377	0.891177	0.52521	1.57835	0.3398		5049	0.1811	-0.00312285	0.363111	1.19853	0.996882	1.4378	0.0278		5049	0.126903	-0.129303	0.4053	1.13531	0.878707	1.49975	0.1772		5049	-0.0291093	-0.355009	0.298442
	5051	-0.0200004	-0.238626	0.182439	0.980198	0.78771	1.20014	0.4233		5051	-0.180235	-0.395024	0.0627606	0.835074	0.673664	1.06477	0.0607		5051	-0.135901	-0.522483	0.225084	0.872929	0.593046	1.25243	0.2458		5051	-0.081572	-0.206723	0.0433123	0.921666	0.813245	1.04426	0.1015		5051	0.012367	-0.175551	0.196743	1.01244	0.838995	1.21743	0.4431		5051	0.0207031	-0.256624	0.291056
	5053	0.348502	0.0506734	0.651044	1.41694	1.05198	1.91754	0.0119		5053	0.0526392	-0.253345	0.335755	1.05405	0.7762	1.399	0.359		5053	0.215921	-0.304422	0.715431	1.241	0.73755	2.04507	0.1984		5053	0.214949	0.0575656	0.38222	1.2398	1.05925	1.46553	0.0052		5053	0.170829	-0.0832667	0.419358	1.18629	0.920106	1.52098	0.094		5053	-0.0169862	-0.338351	0.293555
	5055	0.671136	0.467761	0.877553	1.95646	1.59642	2.40501	1e-05		5055	0.0502591	-0.194305	0.293645	1.05154	0.823407	1.34131	0.3448		5055	0.0796462	-0.333313	0.489006	1.0829	0.716546	1.63069	0.3467		5055	0.224395	0.0970364	0.362158	1.25157	1.1019	1.43643	0.0003		5055	0.0658897	-0.138637	0.267019	1.06811	0.870544	1.30607	0.2647		5055	0.0457942	-0.257741	0.335861
	5057	-0.136949	-0.409331	0.15077	0.872014	0.664095	1.16273	0.1692		5057	0.159003	-0.105552	0.406774	1.17234	0.899828	1.50196	0.11		5057	0.142865	-0.316674	0.602584	1.15357	0.728568	1.82683	0.2705		5057	0.152265	0.0138978	0.298435	1.16447	1.01399	1.34775	0.0177		5057	0.0851296	-0.13004	0.300388	1.08886	0.878061	1.35038	0.2201		5057	0.0564673	-0.259034	0.371153
	5059	-0.0465969	-0.300654	0.216809	0.954472	0.740334	1.24211	0.3614		5059	0.171465	-0.0821206	0.408176	1.18704	0.921161	1.50407	0.0928		5059	0.198254	-0.267474	0.654284	1.21927	0.76531	1.92376	0.1967		5059	0.0331625	-0.108532	0.17765	1.03372	0.89715	1.19441	0.3253		5059	-0.0308434	-0.248987	0.190235	0.969627	0.77959	1.20953	0.3962		5059	0.0316107	-0.291796	0.331425
	5061	-0.0937158	-0.373942	0.189771	0.910541	0.688017	1.20897	0.2604		5061	-0.0551865	-0.329745	0.224315	0.946309	0.719107	1.25147	0.3488		5061	-0.0980559	-0.591089	0.36947	0.906598	0.553724	1.44697	0.3498		5061	-0.0648756	-0.21331	0.0853437	0.937184	0.807906	1.08909	0.196		5061	0.240883	0.015901	0.453714	1.27237	1.01603	1.57415	0.0165		5061	0.0121789	-0.304198	0.335027
	5063	-0.103196	-0.363971	0.138979	0.90195	0.694911	1.1491	0.2089		5063	-0.136076	-0.400891	0.125581	0.872777	0.669723	1.13381	0.1577		5063	-0.225459	-0.705928	0.234475	0.79815	0.49365	1.26424	0.1709		5063	-0.197169	-0.33593	-0.0509422	0.821051	0.714673	0.950334	0.003		5063	-0.215443	-0.447508	0.00567856	0.806184	0.639219	1.00569	0.0297		5063	0.00380966	-0.308114	0.302207
	5065	0.0543665	-0.301873	0.374832	1.05587	0.739432	1.45475	0.3723		5065	0.012713	-0.293329	0.308226	1.01279	0.745777	1.36101	0.4596		5065	0.0271141	-0.534697	0.570024	1.02749	0.585847	1.76831	0.4552		5065	-0.0919879	-0.270646	0.0850071	0.912116	0.762887	1.08872	0.1554		5065	0.041491	-0.211617	0.30202	1.04236	0.809274	1.35259	0.3678		5065	-0.00719513	-0.328466	0.3073
	5067	0.0100646	-0.37314	0.338996	1.01012	0.688569	1.40354	0.4713		5067	0.00879377	-0.305934	0.306248	1.00883	0.736435	1.35832	0.4773		5067	-0.00752655	-0.567227	0.539157	0.992502	0.567096	1.71456	0.4949		5067	0.0453881	-0.137074	0.224376	1.04643	0.871905	1.25154	0.3068		5067	-0.0312487	-0.299658	0.236161	0.969234	0.741072	1.26638	0.4043		5067	0.0453084	-0.277695	0.353206
	5069	-0.1552	-0.391651	0.0950427	0.856244	0.67594	1.09971	0.1077		5069	-0.0857914	-0.320428	0.145821	0.917786	0.725838	1.15699	0.2357		5069	0.174923	-0.229015	0.564059	1.19115	0.795317	1.75779	0.1953		5069	-0.188209	-0.321607	-0.0513028	0.828441	0.724983	0.949991	0.0033		5069	0.202218	0.0169892	0.391482	1.22411	1.01713	1.47917	0.017		5069	-0.0392552	-0.354045	0.263768
	5071	-0.0653178	-0.31909	0.187209	0.93677	0.72681	1.20588	0.3126		5071	0.019731	-0.238729	0.262105	1.01993	0.787628	1.29966	0.4391		5071	-0.231295	-0.685169	0.220309	0.793505	0.504005	1.24646	0.157		5071	-0.188317	-0.330694	-0.0536668	0.828352	0.718425	0.947748	0.0036		5071	-0.212689	-0.425306	0.00778609	0.808408	0.653569	1.00782	0.026		5071	-0.099084	-0.416807	0.203394
	5073	-0.0510792	-0.419837	0.297408	0.950203	0.657154	1.34636	0.3897		5073	-0.0862841	-0.387315	0.235025	0.917334	0.678877	1.26494	0.2944		5073	-0.0910298	-0.674818	0.460808	0.912991	0.509249	1.58535	0.3796		5073	-0.179093	-0.38352	0.0172824	0.836028	0.681459	1.01743	0.0393		5073	-0.00391713	-0.282992	0.252777	0.996091	0.753526	1.2876	0.4932		5073	-0.0198994	-0.328768	0.295381
	5075	-0.178445	-0.541619	0.169956	0.83657	0.581805	1.18525	0.1652		5075	0.0465388	-0.259737	0.34539	1.04764	0.771254	1.41254	0.3755		5075	-0.229506	-0.76929	0.30706	0.794926	0.463342	1.35942	0.21		5075	0.208325	0.0480378	0.374266	1.23161	1.04921	1.45392	0.0057		5075	0.0301185	-0.236421	0.288041	1.03058	0.789448	1.33381	0.4082		5075	0.0433975	-0.272067	0.363487
	5077	-0.0346217	-0.437829	0.388153	0.965971	0.645436	1.47425	0.4433		5077	-0.0408001	-0.368543	0.287171	0.960021	0.691741	1.33265	0.4054		5077	-0.0565544	-0.644321	0.536258	0.945015	0.525019	1.7096	0.4286		5077	-0.199754	-0.45403	0.0604794	0.818932	0.635064	1.06235	0.0598		5077	-0.0117315	-0.293301	0.281418	0.988337	0.745797	1.32501	0.4662		5077	-0.0110629	-0.335681	0.309943
	5079	0.131651	-0.237331	0.533008	1.14071	0.78873	1.70405	0.2513		5079	0.0234172	-0.307699	0.323007	1.02369	0.735136	1.38128	0.4424		5079	-0.117823	-0.707626	0.443014	0.888853	0.492813	1.55739	0.3482		5079	-0.0995024	-0.310745	0.107587	0.905288	0.732901	1.11359	0.1766		5079	0.0640919	-0.206033	0.342768	1.06619	0.813807	1.40884	0.3243		5079	0.0198564	-0.298555	0.35016
	5081	-0.156742	-0.473901	0.175997	0.854925	0.622569	1.19243	0.1693		5081	-0.0102387	-0.294982	0.293784	0.989814	0.744545	1.34149	0.478		5081	-0.20826	-0.735804	0.309797	0.811996	0.47912	1.36315	0.2177		5081	-0.02314	-0.185772	0.145326	0.977126	0.830463	1.15642	0.3899		5081	-0.0925283	-0.352946	0.154584	0.911623	0.702615	1.16717	0.2385		5081	-0.0141052	-0.345586	0.320779
	5083	0.103081	-0.137451	0.343943	1.10858	0.871577	1.4105	0.1999		5083	0.0551699	-0.20427	0.299968	1.05672	0.815242	1.34982	0.3277		5083	0.0487712	-0.392564	0.490311	1.04998	0.675323	1.63282	0.4113		5083	-0.0445182	-0.184074	0.0876929	0.956458	0.831874	1.09165	0.256		5083	-0.108994	-0.319049	0.113631	0.896736	0.72684	1.12034	0.1601		5083	-0.0191267	-0.34401	0.273159
	5085	0.113732	-0.119019	0.335636	1.12045	0.887791	1.39883	0.1598		5085	0.0131046	-0.235953	0.258599	1.01319	0.789818	1.29511	0.448		5085	0.226766	-0.171546	0.641586	1.25454	0.842362	1.89949	0.1331		5085	0.144903	0.013958	0.273804	1.15593	1.01406	1.31496	0.0141		5085	0.110746	-0.088347	0.31671	1.11711	0.915443	1.37261	0.1421		5085	0.00746479	-0.292755	0.329044
	5087	-0.214433	-0.53181	0.131869	0.806999	0.587541	1.14096	0.0941		5087	-0.0680577	-0.346145	0.234504	0.934207	0.70741	1.26428	0.3291		5087	-0.132008	-0.629625	0.379121	0.876334	0.532791	1.461	0.3035		5087	-0.0716202	-0.24157	0.084455	0.930884	0.785393	1.08812	0.1941		5087	-0.0761631	-0.326081	0.165945	0.926665	0.721747	1.18051	0.2757		5087	-0.0285863	-0.331853	0.293654
	5089	0.174002	-0.129893	0.456344	1.19006	0.878189	1.57829	0.1243		5089	0.145387	-0.128445	0.426334	1.15649	0.879462	1.53163	0.1553		5089	0.289091	-0.189265	0.770517	1.33521	0.827567	2.16088	0.1214		5089	0.229544	0.0773036	0.377227	1.25803	1.08037	1.45824	0.0013		5089	-0.0797121	-0.334927	0.169375	0.923382	0.71539	1.18456	0.2752		5089	0.0348273	-0.281965	0.34274
	5091	0.0164272	-0.226791	0.245059	1.01656	0.797087	1.2777	0.4433		5091	0.0283785	-0.199721	0.264014	1.02879	0.818959	1.30215	0.4067		5091	0.258502	-0.141409	0.665662	1.29499	0.868134	1.94578	0.1071		5091	0.0910081	-0.0382675	0.2247	1.09528	0.962455	1.25195	0.09		5091	0.0997959	-0.0933262	0.290107	1.10495	0.910896	1.33657	0.1582		5091	-0.0579926	-0.379675	0.238122
	5093	-0.0156338	-0.265052	0.225265	0.984488	0.767166	1.25265	0.45		5093	-0.155078	-0.3967	0.111406	0.856349	0.672536	1.11785	0.1155		5093	-0.293408	-0.739485	0.156761	0.745718	0.47736	1.16972	0.0982		5093	-0.0670877	-0.207528	0.0712439	0.935113	0.81259	1.07384	0.1741		5093	-0.00313275	-0.210845	0.196407	0.996872	0.8099	1.21702	0.4942		5093	-0.108082	-0.424705	0.204797
	5095	0.012635	-0.414689	0.399938	1.01272	0.660546	1.49173	0.4702		5095	0.0305935	-0.28248	0.358627	1.03107	0.753911	1.43136	0.4259		5095	0.0888217	-0.488008	0.63888	1.09289	0.613848	1.89436	0.3772		5095	0.181104	-0.0312614	0.397407	1.19854	0.969222	1.48796	0.0474		5095	0.00244333	-0.272957	0.284955	1.00245	0.761125	1.3297	0.4936		5095	0.04114	-0.27197	0.375686
	5097	-0.0753851	-0.48136	0.324114	0.927386	0.617942	1.3828	0.3653		5097	-0.0450317	-0.394776	0.276248	0.955967	0.673831	1.31817	0.3955		5097	0.034102	-0.527252	0.64634	1.03469	0.590225	1.90854	0.4521		5097	-0.0365416	-0.274181	0.194079	0.964118	0.760195	1.21419	0.3823		5097	-0.0532351	-0.345184	0.22848	0.948157	0.70809	1.25669	0.3616		5097	-0.0114174	-0.3443	0.290921
	5099	0.0541524	-0.279823	0.39895	1.05565	0.755918	1.49026	0.3798		5099	0.00218367	-0.309685	0.295018	1.00219	0.733678	1.34315	0.4935		5099	0.216699	-0.306283	0.745165	1.24197	0.736178	2.10679	0.2114		5099	0.0124722	-0.166589	0.19154	1.01255	0.846547	1.21111	0.4466		5099	-0.0941526	-0.351996	0.182813	0.910144	0.703283	1.20059	0.2414		5099	0.0588398	-0.256677	0.38062
	5101	0.0135254	-0.364821	0.374744	1.01362	0.694321	1.45462	0.4655		5101	0.00501382	-0.317745	0.312818	1.00503	0.727788	1.36727	0.4839		5101	-0.0709822	-0.631256	0.491181	0.931478	0.531923	1.63424	0.4069		5101	-0.0790158	-0.270953	0.12375	0.924025	0.762652	1.13173	0.2156		5101	0.0582514	-0.207213	0.340084	1.05998	0.812847	1.40507	0.339		5101	-0.00698112	-0.329293	0.31588
	5103	0.0383351	-0.240251	0.314108	1.03908	0.78643	1.36904	0.3918		5103	0.122702	-0.122455	0.376742	1.13055	0.884746	1.45753	0.1672		5103	0.0543194	-0.417396	0.517562	1.05582	0.65876	1.67793	0.4106		5103	0.117997	-0.0297035	0.262915	1.12524	0.970733	1.30072	0.0555		5103	0.289922	0.0763997	0.496852	1.33632	1.07939	1.64354	0.0038		5103	0.120119	-0.186079	0.430926
	5105	-0.0621513	-0.400035	0.281691	0.939741	0.670296	1.32537	0.3639		5105	-0.00720936	-0.300135	0.316282	0.992817	0.740718	1.37202	0.4841		5105	0.0507496	-0.486642	0.59155	1.05206	0.614687	1.80679	0.422		5105	0.277791	0.112829	0.45173	1.32021	1.11944	1.57103	0.0013		5105	0.0613935	-0.213485	0.322171	1.06332	0.807764	1.38012	0.3299		5105	-0.0319688	-0.363867	0.258086
	5107	0.0577799	-0.315482	0.446788	1.05948	0.729437	1.56328	0.3847		5107	0.0121729	-0.292595	0.326486	1.01225	0.746324	1.38609	0.4691		5107	-0.0413165	-0.618989	0.510636	0.959525	0.538489	1.66635	0.4459		5107	-0.238599	-0.444226	-0.0205464	0.78773	0.641321	0.979663	0.013		5107	-0.0165427	-0.299276	0.250522	0.983593	0.741355	1.2847	0.4549		5107	-0.0249649	-0.357024	0.292503
	5109	-0.0127601	-0.354366	0.355629	0.987321	0.701618	1.42708	0.4754		5109	0.0239371	-0.2933	0.328112	1.02423	0.745798	1.38834	0.4379		5109	0.00744609	-0.515654	0.568084	1.00747	0.59711	1.76488	0.4866		5109	0.0161897	-0.169538	0.199267	1.01632	0.844054	1.22051	0.432		5109	0.155885	-0.0975411	0.435279	1.16869	0.907065	1.54539	0.1219		5109	-0.0109924	-0.349844	0.300914
	5111	0.0306151	-0.262297	0.336167	1.03109	0.769282	1.39957	0.42		5111	-0.050946	-0.335895	0.235521	0.95033	0.714698	1.26557	0.36		5111	-0.131502	-0.652513	0.362362	0.876777	0.520735	1.43672	0.306		5111	-0.125999	-0.279806	0.0283923	0.881616	0.755931	1.0288	0.0542		5111	-0.0930504	-0.345321	0.145009	0.911148	0.707993	1.15605	0.2271		5111	-0.0271316	-0.351429	0.291493
	5113	0.154308	-0.14749	0.448178	1.16685	0.862871	1.56546	0.1572		5113	0.024801	-0.249974	0.31614	1.02511	0.778821	1.37182	0.4257		5113	-0.226329	-0.769805	0.292213	0.797456	0.463104	1.33939	0.2088		5113	-0.0760058	-0.238003	0.0761431	0.926811	0.788201	1.07912	0.1704		5113	0.0383255	-0.214375	0.271673	1.03907	0.807046	1.31216	0.3774		5113	-0.030284	-0.334276	0.304152
	5115	-0.0356748	-0.278299	0.19108	0.964954	0.75707	1.21056	0.3834		5115	-0.0550541	-0.285136	0.192821	0.946434	0.751912	1.21267	0.3303		5115	-0.168187	-0.572994	0.239048	0.845196	0.563835	1.27004	0.2063		5115	-0.0682513	-0.199604	0.0608338	0.934026	0.819055	1.06272	0.1476		5115	-0.145749	-0.356535	0.0532827	0.864375	0.700098	1.05473	0.0808		5115	-0.106929	-0.428673	0.182614
	5117	0.335211	-0.0180482	0.683308	1.39823	0.982114	1.98042	0.0318		5117	0.116342	-0.202452	0.416898	1.12338	0.816725	1.51725	0.2389		5117	0.122394	-0.417053	0.678218	1.1302	0.658986	1.97036	0.3336		5117	0.115674	-0.0768392	0.304069	1.12263	0.926039	1.35536	0.1185		5117	-0.0776894	-0.352704	0.201585	0.925252	0.702785	1.22334	0.2919		5117	-0.017753	-0.338686	0.308029
	5119	-0.0866048	-0.257351	0.0940593	0.917039	0.773096	1.09862	0.1705		5119	-0.102141	-0.279345	0.0868584	0.902902	0.756279	1.09074	0.1386		5119	-0.0326498	-0.310343	0.249122	0.967877	0.733196	1.2829	0.4133		5119	0.037769	-0.0797852	0.155012	1.03849	0.923315	1.16767	0.2645		5119	0.0566794	-0.0841299	0.200805	1.05832	0.919312	1.22239	0.2243		5119	0.0977959	-0.17517	0.33925
	5121	0.112725	-0.204246	0.450389	1.11932	0.815262	1.56892	0.2527		5121	0.0431863	-0.261989	0.326807	1.04413	0.769519	1.38653	0.3873		5121	-0.129842	-0.702089	0.40972	0.878234	0.495549	1.5064	0.3234		5121	0.201782	0.0351779	0.356344	1.22358	1.0358	1.4281	0.0068		5121	-0.090746	-0.362015	0.165719	0.91325	0.696272	1.18024	0.2529		5121	-0.0182637	-0.350472	0.288888
	5123	-0.104265	-0.446763	0.211196	0.900986	0.639695	1.23515	0.2693		5123	-0.00626283	-0.292506	0.290554	0.993757	0.746391	1.33717	0.4898		5123	-0.000890779	-0.565646	0.519204	0.99911	0.567993	1.68069	0.5068		5123	-0.119053	-0.302227	0.0506542	0.887761	0.739171	1.05196	0.0941		5123	-0.0901475	-0.346022	0.169075	0.913796	0.707497	1.18421	0.2447		5123	-0.036192	-0.33513	0.289184
	5125	0.12074	-0.074243	0.32057	1.12833	0.928446	1.37791	0.1147		5125	0.0212909	-0.185681	0.22671	1.02152	0.830539	1.25447	0.4189		5125	-0.0674986	-0.413197	0.288466	0.934729	0.661532	1.33438	0.3619		5125	0.0558379	-0.0654958	0.180141	1.05743	0.936603	1.19739	0.1855		5125	0.0672643	-0.105761	0.237357	1.06958	0.89964	1.26789	0.2182		5125	-0.0195026	-0.307088	0.261572
	5127	0.209072	-0.0877237	0.484766	1.23253	0.916014	1.6238	0.0784		5127	-0.0147878	-0.296597	0.26095	0.985321	0.743343	1.29816	0.4634		5127	-0.254739	-0.765358	0.258274	0.775118	0.465168	1.29469	0.1739		5127	0.0870709	-0.067108	0.23624	1.09097	0.935094	1.26648	0.1305		5127	0.0308414	-0.20425	0.279195	1.03132	0.815259	1.32207	0.4006		5127	-0.0427094	-0.361951	0.269369
	5129	0.0955836	-0.310094	0.489565	1.1003	0.733378	1.63161	0.3206		5129	-0.0304704	-0.36879	0.29113	0.969989	0.691571	1.33794	0.4254		5129	0.101041	-0.502715	0.641425	1.10632	0.604886	1.89918	0.365		5129	0.0689436	-0.145052	0.293095	1.07138	0.864977	1.34057	0.2723		5129	-0.0480455	-0.333068	0.246208	0.95309	0.716721	1.27917	0.3742		5129	-0.00661065	-0.331854	0.306537
	5131	-0.288656	-0.477049	-0.0985856	0.74927	0.620612	0.906118	0.0013		5131	-0.168457	-0.359219	0.0337911	0.844968	0.698221	1.03437	0.048		5131	0.000668342	-0.300506	0.292502	1.00067	0.740444	1.33978	0.4931		5131	-0.0444307	-0.162185	0.0799676	0.956542	0.850284	1.08325	0.2358		5131	-0.14398	-0.303981	0.0136995	0.865905	0.737875	1.01379	0.0371		5131	-0.0471883	-0.30421	0.233843
	5133	-0.218765	-0.512309	0.0732196	0.80351	0.599111	1.07597	0.0698		5133	-0.00367184	-0.276412	0.256991	0.996335	0.7585	1.29303	0.4857		5133	-0.109524	-0.565281	0.37832	0.896261	0.5682	1.45983	0.3269		5133	-0.233467	-0.381809	-0.0842737	0.791784	0.682625	0.91918	0.0011		5133	-0.0366038	-0.255767	0.185718	0.964058	0.774323	1.20408	0.3779		5133	0.0143779	-0.302198	0.318179
	5135	0.104228	-0.225104	0.439796	1.10985	0.798433	1.55239	0.266		5135	0.066997	-0.229607	0.36192	1.06929	0.794846	1.43608	0.3245		5135	0.016084	-0.512702	0.584705	1.01621	0.598875	1.79446	0.4733		5135	0.0365399	-0.134768	0.207226	1.03722	0.873919	1.23026	0.3336		5135	-0.105456	-0.37796	0.152807	0.899914	0.685258	1.1651	0.2177		5135	-0.0032813	-0.328309	0.314893
	5137	-0.0145759	-0.397883	0.372701	0.98553	0.671741	1.45165	0.4761		5137	0.0194912	-0.298525	0.332036	1.01968	0.741912	1.3938	0.4502		5137	-0.00768045	-0.56044	0.56497	0.992349	0.570958	1.75939	0.4951		5137	-0.0355073	-0.242824	0.176355	0.965116	0.784409	1.19286	0.3767		5137	-0.000505528	-0.290829	0.270964	0.999495	0.747644	1.31123	0.4932		5137	0.00288758	-0.314352	0.327261
	5139	-0.18686	-0.417471	0.0314792	0.82956	0.65871	1.03198	0.0528		5139	-0.113118	-0.338749	0.114038	0.893045	0.712661	1.12079	0.1639		5139	0.359229	0.000132298	0.746118	1.43222	1.00013	2.1088	0.0305		5139	-0.190226	-0.315453	-0.0547128	0.826772	0.729459	0.946757	0.0035		5139	0.1276	-0.0594541	0.305782	1.1361	0.942279	1.35769	0.0896		5139	-0.0828796	-0.397026	0.219873
	5141	-0.0442358	-0.392617	0.298771	0.956728	0.675287	1.3482	0.4073		5141	-0.0511741	-0.350093	0.248589	0.950113	0.704622	1.28221	0.3707		5141	0.180946	-0.341065	0.70515	1.19835	0.711013	2.02415	0.2564		5141	0.022236	-0.152217	0.195228	1.02249	0.858802	1.21559	0.3976		5141	-0.0149124	-0.281067	0.257656	0.985198	0.754978	1.29389	0.452		5141	0.0055821	-0.303147	0.318477
	5143	-0.391975	-0.581021	-0.204948	0.675721	0.559327	0.814689	0.0001		5143	-0.272389	-0.461491	-0.0835888	0.761558	0.630343	0.919809	0.0032		5143	-0.131898	-0.427883	0.151289	0.87643	0.651888	1.16333	0.1834		5143	-0.037905	-0.156483	0.0761498	0.962804	0.855146	1.07912	0.2639		5143	-0.0675215	-0.211767	0.0826775	0.934708	0.809153	1.08619	0.1851		5143	0.0353483	-0.226618	0.296259
	5145	-0.221518	-0.440736	0.00181761	0.801301	0.643562	1.00182	0.0236		5145	-0.259946	-0.487304	-0.0161001	0.771093	0.61428	0.984029	0.0146		5145	-0.350897	-0.757484	0.0561418	0.704056	0.468845	1.05775	0.0441		5145	-0.171189	-0.300991	-0.0485151	0.842662	0.740084	0.952643	0.0045		5145	-0.274706	-0.464206	-0.080434	0.759796	0.628634	0.922716	0.0023		5145	0.00649693	-0.287289	0.29618
	5147	0.336223	-0.0194179	0.710219	1.39965	0.980769	2.03444	0.0348		5147	-0.0573073	-0.366999	0.267752	0.944304	0.69281	1.30702	0.3619		5147	-0.0359424	-0.609398	0.493128	0.964696	0.543678	1.63743	0.4475		5147	0.0409077	-0.160467	0.247493	1.04176	0.851746	1.28081	0.3506		5147	-0.06839	-0.34003	0.216567	0.933896	0.711749	1.24181	0.317		5147	0.00428464	-0.323621	0.332293
	5149	-0.128891	-0.413187	0.181299	0.87907	0.661539	1.19877	0.2017		5149	0.0923925	-0.175715	0.368915	1.0968	0.838857	1.44616	0.2504		5149	-0.262373	-0.767021	0.253325	0.769224	0.464394	1.2883	0.1566		5149	-0.133283	-0.286386	0.0230584	0.875217	0.750973	1.02333	0.046		5149	-0.111839	-0.359769	0.127379	0.894188	0.697838	1.13585	0.185		5149	-0.0188154	-0.346822	0.283204
	6001	-0.0838077	-0.235597	0.0756814	0.919608	0.790099	1.07862	0.1439		6001	0.0142019	-0.133067	0.16737	1.0143	0.875407	1.18219	0.4247		6001	-0.0896207	-0.298802	0.118432	0.914278	0.741706	1.12573	0.2013		6001	-0.112347	-0.219661	-0.00239137	0.893734	0.802791	0.997611	0.0212		6001	-0.134223	-0.249189	-0.0159353	0.874395	0.779433	0.984191	0.013		6001	-0.0330784	-0.213909	0.148534
	6003	-0.0730621	-0.47775	0.335066	0.929543	0.620177	1.39803	0.3658		6003	-0.022677	-0.365059	0.304295	0.977578	0.694156	1.35567	0.4464		6003	0.00548352	-0.570869	0.579462	1.0055	0.565034	1.78508	0.492		6003	-0.0493572	-0.30375	0.179275	0.951841	0.738045	1.19635	0.3419		6003	0.0321987	-0.258648	0.321662	1.03272	0.772095	1.37942	0.4165		6003	0.0177691	-0.2989	0.331956
	6005	0.0665632	-0.137693	0.272104	1.06883	0.871366	1.31272	0.2622		6005	0.0164007	-0.209357	0.239368	1.01654	0.811106	1.27045	0.4399		6005	0.161487	-0.194421	0.492075	1.17526	0.823311	1.63571	0.175		6005	0.0022747	-0.123439	0.128529	1.00228	0.883875	1.13715	0.4843		6005	0.149432	-0.03893	0.325859	1.16117	0.961818	1.38522	0.0532		6005	0.159524	-0.115892	0.423807
	6007	0.261151	0.0889998	0.425116	1.29842	1.09308	1.52977	0.001		6007	0.0166826	-0.151354	0.190675	1.01682	0.859543	1.21007	0.4229		6007	0.0701897	-0.202102	0.300156	1.07271	0.817012	1.35007	0.289		6007	0.0359202	-0.0766575	0.155519	1.03657	0.926207	1.16826	0.2743		6007	-0.0177182	-0.15669	0.118228	0.982438	0.854969	1.1255	0.3987		6007	0.0511179	-0.162518	0.277073
	6009	-0.239371	-0.460093	-0.0321175	0.787123	0.631225	0.968393	0.0146		6009	-0.053552	-0.277233	0.158349	0.947857	0.757878	1.17158	0.3194		6009	0.0567026	-0.27448	0.396334	1.05834	0.759967	1.48637	0.3707		6009	-0.0984713	-0.223483	0.0293466	0.906222	0.799728	1.02978	0.0636		6009	-0.098346	-0.289984	0.0853099	0.906335	0.748275	1.08905	0.1589		6009	0.097975	-0.185083	0.366109
	6011	-0.0133857	-0.276533	0.256477	0.986703	0.758409	1.29237	0.4677		6011	-0.0959678	-0.357811	0.176772	0.908493	0.699205	1.19336	0.2446		6011	-0.230843	-0.691122	0.223831	0.793864	0.501014	1.25086	0.1622		6011	0.0653759	-0.0706106	0.204207	1.06756	0.931825	1.22655	0.1738		6011	0.0261287	-0.193173	0.265105	1.02647	0.824339	1.30357	0.4113		6011	-0.00932891	-0.316772	0.31467
	6013	0.056214	-0.100607	0.207476	1.05782	0.904288	1.23057	0.2373		6013	0.102976	-0.0489456	0.257626	1.10847	0.952233	1.29386	0.0942		6013	-0.0222947	-0.244519	0.193634	0.977952	0.783081	1.21365	0.4223		6013	0.0959812	-0.0113065	0.206686	1.10074	0.988757	1.2296	0.0427		6013	-0.0177387	-0.140621	0.104156	0.982418	0.868819	1.10977	0.3905		6013	0.0651635	-0.127602	0.252936
	6015	0.400128	0.1812	0.608261	1.49202	1.19865	1.83723	0.0005		6015	0.229879	0.000670233	0.464463	1.25845	1.00067	1.59116	0.0273		6015	0.761304	0.458185	1.0784	2.14107	1.5812	2.93996	1e-05		6015	0.273753	0.153201	0.407461	1.31489	1.16556	1.503	1e-05		6015	0.166454	-0.0369964	0.35859	1.18111	0.96368	1.43131	0.053		6015	0.139272	-0.141841	0.434608
	6017	0.0046878	-0.167167	0.171431	1.0047	0.846059	1.187	0.4746		6017	0.158269	-0.0167712	0.330772	1.17148	0.983369	1.39204	0.0374		6017	0.14536	-0.101438	0.395854	1.15646	0.903537	1.48565	0.1241		6017	0.0566863	-0.0617491	0.17397	1.05832	0.940119	1.19002	0.1673		6017	0.258116	0.124265	0.396263	1.29449	1.13232	1.48626	0.0001		6017	0.294038	0.0672023	0.514451
	6019	-0.188433	-0.339838	-0.0261762	0.828256	0.711886	0.974163	0.0106		6019	-0.23364	-0.386662	-0.077385	0.791647	0.679321	0.925533	0.0015		6019	0.56618	0.346433	0.774252	1.76152	1.41402	2.16897	1e-05		6019	-0.0688452	-0.17847	0.0397047	0.933471	0.836549	1.0405	0.1107		6019	0.0393092	-0.0760216	0.166264	1.04009	0.926796	1.18088	0.2603		6019	-0.159187	-0.358704	0.0376789
	6021	0.142406	-0.076058	0.37631	1.15304	0.926762	1.4569	0.1133		6021	0.00849051	-0.246029	0.261299	1.00853	0.781899	1.29862	0.4691		6021	-0.181585	-0.616585	0.232661	0.833947	0.539784	1.26195	0.1998		6021	0.0076781	-0.12814	0.139919	1.00771	0.879731	1.15018	0.4563		6021	-0.00327605	-0.217334	0.216204	0.996729	0.804662	1.24136	0.4842		6021	0.0150156	-0.288523	0.316429
	6023	0.153871	-0.022356	0.325451	1.16634	0.977892	1.38466	0.0384		6023	0.152509	-0.0276609	0.333972	1.16475	0.972718	1.3965	0.051		6023	0.280587	0.0195842	0.532566	1.32391	1.01978	1.7033	0.0161		6023	0.1675	0.0523986	0.282521	1.18234	1.0538	1.32647	0.0016		6023	0.060938	-0.0879786	0.211582	1.06283	0.91578	1.23563	0.2133		6023	0.0485619	-0.196485	0.298965
	6025	-0.289828	-0.463582	-0.103656	0.748392	0.629027	0.901535	0.0011		6025	-0.0851758	-0.255421	0.0970126	0.918351	0.77459	1.10187	0.1754		6025	-0.990454	-1.30997	-0.673917	0.371408	0.269827	0.509708	1e-05		6025	-0.458028	-0.577239	-0.341304	0.63253	0.561447	0.710843	1e-05		6025	-0.112409	-0.255305	0.0314034	0.893679	0.77468	1.0319	0.0612		6025	-0.158268	-0.412322	0.0940218
	6027	0.0655083	-0.175134	0.305333	1.0677	0.839345	1.35708	0.29		6027	0.165528	-0.0768863	0.411826	1.18002	0.925995	1.50957	0.0955		6027	0.250023	-0.106152	0.600738	1.28405	0.899288	1.82346	0.0866		6027	0.34005	0.209203	0.474418	1.40502	1.23269	1.60708	1e-05		6027	0.317011	0.104681	0.512388	1.37302	1.11036	1.66927	0.0008		6027	-0.0120979	-0.309191	0.287608
	6029	0.00587592	-0.149719	0.160771	1.00589	0.86095	1.17442	0.4674		6029	-0.151231	-0.303509	0.00385828	0.859649	0.738223	1.00387	0.0283		6029	-0.146918	-0.352203	0.0827452	0.863365	0.703138	1.08626	0.0943		6029	0.0176859	-0.0852008	0.130248	1.01784	0.918328	1.13911	0.3751		6029	0.0218529	-0.0950083	0.144771	1.02209	0.909365	1.15577	0.3624		6029	-0.0136265	-0.205646	0.178177
	6031	0.0474052	-0.123665	0.213877	1.04855	0.883676	1.23847	0.291		6031	0.222084	0.0508435	0.395192	1.24868	1.05216	1.48467	0.0057		6031	0.706427	0.467863	0.936513	2.02674	1.59658	2.55107	1e-05		6031	0.138409	0.0210046	0.246532	1.14845	1.02123	1.27958	0.0075		6031	0.313131	0.177048	0.445367	1.3677	1.19369	1.56106	1e-05		6031	-0.00633735	-0.25286	0.245986
	6033	-0.20877	-0.403366	0.00124046	0.811582	0.668068	1.00124	0.0215		6033	0.0661322	-0.138567	0.27108	1.06837	0.870605	1.31138	0.2655		6033	-0.147644	-0.480996	0.190064	0.862738	0.618168	1.20933	0.1929		6033	-0.0333401	-0.153307	0.0927811	0.96721	0.857867	1.09722	0.2935		6033	-0.216805	-0.39089	-0.0282925	0.805087	0.676455	0.972104	0.0092		6033	-0.0831733	-0.374846	0.182238
	6035	0.431452	0.233371	0.635059	1.53949	1.26285	1.88713	1e-05		6035	0.509968	0.297437	0.710549	1.66524	1.3464	2.03511	1e-05		6035	0.361214	0.0454255	0.680212	1.43507	1.04647	1.9743	0.0135		6035	0.512666	0.388648	0.639373	1.66974	1.47498	1.89529	1e-05		6035	0.474378	0.307327	0.644348	1.60701	1.35979	1.90475	1e-05		6035	0.00542784	-0.282371	0.271756
	6037	-0.406365	-0.549777	-0.26212	0.666067	0.577078	0.769418	1e-05		6037	-0.313121	-0.458287	-0.174251	0.731161	0.632366	0.840086	1e-05		6037	-0.26141	-0.44589	-0.0632186	0.769965	0.640254	0.938738	0.0039		6037	-0.233668	-0.33982	-0.129487	0.791625	0.711898	0.878546	1e-05		6037	-0.314011	-0.423777	-0.210843	0.730511	0.65457	0.809902	1e-05		6037	-0.213759	-0.36936	-0.0676389
	6039	-0.1255	-0.313819	0.0500541	0.882056	0.730651	1.05133	0.0891		6039	0.00901653	-0.185495	0.192133	1.00906	0.830693	1.21183	0.459		6039	1.07128	0.821155	1.2972	2.9191	2.27312	3.65903	1e-05		6039	0.0242788	-0.0971359	0.140381	1.02458	0.907433	1.15071	0.3429		6039	0.291972	0.14913	0.43953	1.33907	1.16082	1.55198	0.0001		6039	0.149174	-0.0826006	0.401944
	6041	-0.343422	-0.522534	-0.165076	0.709339	0.593016	0.847829	1e-05		6041	-0.305408	-0.486343	-0.126852	0.736823	0.614871	0.880864	0.0006		6041	-0.351914	-0.610524	-0.0682177	0.703341	0.543066	0.934057	0.004		6041	-0.145576	-0.263367	-0.0297276	0.864524	0.768459	0.97071	0.007		6041	-0.176045	-0.328255	-0.0297779	0.83858	0.720179	0.970661	0.0092		6041	0.0408448	-0.188589	0.264286
	6043	0.200937	-0.0449282	0.428618	1.22255	0.956066	1.53513	0.0483		6043	0.324453	0.0821039	0.562673	1.38327	1.08557	1.75536	0.0049		6043	0.198661	-0.199458	0.579754	1.21977	0.819175	1.7856	0.1616		6043	0.154628	0.0206598	0.289471	1.16722	1.02087	1.33572	0.013		6043	0.161312	-0.0466564	0.380548	1.17505	0.954415	1.46309	0.07		6043	0.0429004	-0.242518	0.348357
	6045	-0.231579	-0.438525	-0.0188381	0.79328	0.644987	0.981338	0.0149		6045	-0.0360464	-0.246716	0.181153	0.964596	0.781363	1.1986	0.3713		6045	-0.412489	-0.789057	-0.0490974	0.662	0.454273	0.952088	0.0132		6045	-0.127353	-0.253777	-0.00879204	0.880423	0.775865	0.991246	0.0226		6045	-0.151384	-0.331014	0.0413303	0.859518	0.718195	1.0422	0.0548		6045	0.030729	-0.237516	0.311799
	6047	-0.185001	-0.343352	-0.0129411	0.831103	0.709389	0.987142	0.0141		6047	-0.3316	-0.496258	-0.149603	0.717775	0.608805	0.86105	0.0001		6047	-0.237464	-0.498307	0.0167008	0.788625	0.607558	1.01684	0.0348		6047	-0.0407425	-0.151887	0.0718827	0.960076	0.859085	1.07453	0.2401		6047	0.0499353	-0.0826114	0.182911	1.0512	0.920709	1.20071	0.2302		6047	0.0591306	-0.174815	0.288018
	6049	0.135211	-0.169182	0.437	1.14478	0.844355	1.54806	0.1922		6049	0.0848213	-0.214576	0.373275	1.08852	0.806883	1.45248	0.2827		6049	0.351417	-0.106925	0.805158	1.42108	0.898593	2.23705	0.0699		6049	0.171537	0.0162011	0.326081	1.18713	1.01633	1.38553	0.0155		6049	-0.116732	-0.394771	0.128912	0.889823	0.673835	1.13759	0.194		6049	0.0180658	-0.298294	0.327768
	6051	0.0835909	-0.200675	0.365389	1.08718	0.818178	1.44107	0.2748		6051	0.278768	0.00555237	0.554329	1.3215	1.00557	1.74077	0.0245		6051	0.0300487	-0.431488	0.493156	1.0305	0.649542	1.63748	0.4422		6051	0.217781	0.0805833	0.366636	1.24332	1.08392	1.44287	0.0005		6051	0.0313677	-0.230835	0.259643	1.03186	0.793871	1.29647	0.399		6051	0.00204509	-0.291555	0.321053
	6053	0.0565327	-0.101335	0.204965	1.05816	0.90363	1.22748	0.232		6053	-0.0101869	-0.165959	0.143729	0.989865	0.847081	1.15457	0.4528		6053	-0.223433	-0.451103	0.0094886	0.799769	0.636925	1.00953	0.0296		6053	-0.0413242	-0.156422	0.0630386	0.959518	0.855198	1.06507	0.2316		6053	-0.0333014	-0.15026	0.0951691	0.967247	0.860484	1.09984	0.3037		6053	-0.0141377	-0.222078	0.191281
	6055	0.0816549	-0.086824	0.253103	1.08508	0.916838	1.28802	0.1736		6055	0.141882	-0.0382315	0.32168	1.15244	0.96249	1.37944	0.0637		6055	0.167985	-0.0818521	0.437241	1.18292	0.921408	1.54843	0.1052		6055	-0.0195437	-0.132631	0.0984028	0.980646	0.875789	1.10341	0.3733		6055	-0.00453046	-0.146683	0.150489	0.99548	0.863567	1.1624	0.4757		6055	0.0435027	-0.201495	0.291591
	6057	-0.0766406	-0.256737	0.106402	0.926223	0.773572	1.11227	0.2081		6057	0.0230336	-0.177324	0.208839	1.0233	0.837508	1.23225	0.405		6057	-0.175531	-0.466842	0.14597	0.839012	0.626979	1.15716	0.1331		6057	-0.113125	-0.232962	0.00734599	0.893039	0.792184	1.00737	0.032		6057	0.0853585	-0.072015	0.24392	1.08911	0.930517	1.27624	0.1432		6057	-0.0618675	-0.33187	0.191358
	6059	-0.12378	-0.278922	0.0247935	0.883574	0.756599	1.0251	0.0524		6059	-0.0993479	-0.244263	0.0478218	0.905428	0.783282	1.04898	0.0943		6059	-0.370595	-0.578127	-0.159512	0.690324	0.560948	0.85256	0.0002		6059	-0.169318	-0.269068	-0.0581529	0.84424	0.764092	0.943506	0.0012		6059	-0.171213	-0.286992	-0.0592833	0.842642	0.750517	0.94244	0.0016		6059	-0.00581202	-0.16967	0.155616
	6061	0.0386833	-0.113688	0.207639	1.03944	0.892536	1.23077	0.32		6061	0.115166	-0.049048	0.27111	1.12206	0.952135	1.31142	0.08		6061	0.457452	0.228662	0.680766	1.58004	1.25692	1.97539	0.0003		6061	0.00975474	-0.106085	0.119259	1.0098	0.899348	1.12666	0.4311		6061	0.212901	0.0857974	0.342556	1.23726	1.08959	1.40854	0.0005		6061	-0.00463442	-0.211843	0.209505
	6063	0.187283	-0.0544678	0.408293	1.20597	0.946989	1.50425	0.0609		6063	0.0236736	-0.241733	0.27755	1.02396	0.785266	1.31989	0.4223		6063	0.203962	-0.188349	0.576834	1.22625	0.828326	1.78039	0.147		6063	0.100874	-0.031249	0.239558	1.10614	0.969234	1.27069	0.0739		6063	0.0687689	-0.140657	0.275321	1.07119	0.868787	1.31695	0.263		6063	0.135622	-0.169083	0.435405
	6065	-0.112236	-0.271107	0.0414406	0.893833	0.762535	1.04231	0.0774		6065	0.0336683	-0.119093	0.181945	1.03424	0.887725	1.19955	0.3343		6065	-0.446532	-0.653229	-0.223911	0.639843	0.520363	0.799387	1e-05		6065	-0.206774	-0.316056	-0.0956956	0.813203	0.729019	0.908741	0.0002		6065	-0.231413	-0.352449	-0.11157	0.793412	0.702964	0.894428	0.0003		6065	-0.104732	-0.291405	0.0736889
	6067	0.445176	0.286268	0.588648	1.56077	1.33145	1.80155	1e-05		6067	0.428684	0.282665	0.579281	1.53524	1.32666	1.78476	1e-05		6067	0.906253	0.696924	1.09957	2.47503	2.00757	3.00287	1e-05		6067	0.380223	0.272015	0.48922	1.46261	1.31261	1.63104	1e-05		6067	0.188563	0.0715051	0.306561	1.20751	1.07412	1.35874	0.0006		6067	0.228058	0.0439322	0.393436
	6069	-0.048277	-0.260741	0.148906	0.95287	0.77048	1.16056	0.3242		6069	-0.216707	-0.44719	-0.00279127	0.805166	0.639422	0.997213	0.0263		6069	-0.0845694	-0.423042	0.284365	0.918908	0.655051	1.32892	0.3232		6069	-0.152707	-0.274648	-0.0289	0.858381	0.75984	0.971514	0.0075		6069	0.0943008	-0.070142	0.282747	1.09889	0.932261	1.32677	0.146		6069	0.164585	-0.109876	0.4428
	6071	-0.200226	-0.359353	-0.0451385	0.818546	0.698128	0.955865	0.0055		6071	-0.0621897	-0.216441	0.089462	0.939705	0.80538	1.09359	0.2137		6071	-0.204935	-0.424907	0.016334	0.814701	0.653831	1.01647	0.0358		6071	-0.236887	-0.349538	-0.123574	0.78908	0.705014	0.883756	1e-05		6071	-0.274806	-0.400732	-0.153395	0.759719	0.66983	0.857791	0.0001		6071	-0.209187	-0.402973	-0.0222869
	6073	-0.421131	-0.569049	-0.273782	0.656304	0.566064	0.760498	1e-05		6073	-0.516447	-0.656507	-0.366023	0.596637	0.51866	0.693487	1e-05		6073	-0.336738	-0.527834	-0.13279	0.714096	0.589881	0.875649	0.0003		6073	-0.439518	-0.545065	-0.332886	0.644347	0.579804	0.716852	1e-05		6073	-0.634129	-0.743239	-0.51576	0.530397	0.475571	0.597047	1e-05		6073	-0.403494	-0.561898	-0.228271
	6075	-0.41157	-0.57198	-0.254165	0.662609	0.564407	0.775564	1e-05		6075	-0.263347	-0.417367	-0.101833	0.768475	0.658779	0.90318	0.0004		6075	-0.260478	-0.497656	-0.0452753	0.770683	0.607954	0.955734	0.0105		6075	-0.17724	-0.281532	-0.0597262	0.837579	0.754627	0.942022	0.0004		6075	-0.166096	-0.288986	-0.0392899	0.846965	0.749023	0.961472	0.0043		6075	-0.107	-0.318902	0.0927634
	6077	-0.2081	-0.365916	-0.0485014	0.812126	0.693561	0.952656	0.0047		6077	-0.168718	-0.322808	-0.00415904	0.844747	0.724113	0.99585	0.0198		6077	-0.0495153	-0.274539	0.173376	0.951691	0.759923	1.18931	0.3327		6077	-0.248958	-0.355513	-0.13424	0.779613	0.700814	0.87438	1e-05		6077	-0.27026	-0.394773	-0.144001	0.763181	0.673833	0.865887	1e-05		6077	-0.213217	-0.413659	-0.011226
	6079	0.389361	0.2202	0.547187	1.47604	1.24633	1.72838	1e-05		6079	0.0694718	-0.0932621	0.244251	1.07194	0.910955	1.27666	0.2044		6079	0.0688314	-0.167449	0.310817	1.07126	0.84582	1.36454	0.2859		6079	0.336313	0.2219	0.449627	1.39978	1.24845	1.56773	1e-05		6079	0.178105	0.0503198	0.312099	1.19495	1.05161	1.36629	0.004		6079	0.242157	0.0365773	0.455725
	6081	-0.433459	-0.593855	-0.2744	0.648263	0.552195	0.760028	1e-05		6081	-0.111478	-0.269155	0.0534632	0.894511	0.764025	1.05492	0.0853		6081	0.0658381	-0.155126	0.292406	1.06805	0.856307	1.33965	0.2831		6081	-0.205348	-0.316568	-0.09452	0.814364	0.728645	0.90981	1e-05		6081	-0.188899	-0.312862	-0.0619891	0.82787	0.731351	0.939893	0.0023		6081	0.0277689	-0.169447	0.218897
	6083	0.133426	-0.0249484	0.297446	1.14274	0.97536	1.34642	0.0526		6083	-0.068362	-0.234144	0.0882805	0.933922	0.791248	1.09229	0.2036		6083	-0.355418	-0.583587	-0.0987092	0.70088	0.557894	0.906006	0.0016		6083	-0.0812892	-0.189367	0.0302566	0.921927	0.827482	1.03072	0.0761		6083	-0.0110809	-0.137827	0.11732	0.98898	0.871249	1.12448	0.4296		6083	-0.170988	-0.382334	0.0495364
	6085	-0.324469	-0.472193	-0.170424	0.722911	0.623633	0.843308	1e-05		6085	-0.320508	-0.462921	-0.168152	0.72578	0.629443	0.845225	1e-05		6085	-0.406408	-0.620677	-0.197352	0.666039	0.53758	0.820902	0.0003		6085	-0.396313	-0.505503	-0.286716	0.672796	0.603202	0.750725	1e-05		6085	-0.192473	-0.312593	-0.0789769	0.824916	0.731548	0.924061	0.0008		6085	-0.0326078	-0.209505	0.142744
	6087	-0.0899889	-0.25431	0.0722633	0.913941	0.775451	1.07494	0.1423		6087	-0.157977	-0.319385	0.0134114	0.85387	0.726596	1.0135	0.0321		6087	-0.616665	-0.86281	-0.361658	0.539741	0.421975	0.69652	1e-05		6087	-0.124334	-0.234982	-0.0125728	0.883085	0.790585	0.987506	0.0156		6087	-0.0751966	-0.199078	0.0594692	0.927561	0.819486	1.06127	0.1302		6087	-0.0273884	-0.245504	0.194455
	6089	-0.00596771	-0.178303	0.156099	0.99405	0.836689	1.16894	0.47		6089	-0.0179886	-0.191929	0.165868	0.982172	0.825366	1.18042	0.417		6089	-0.0798932	-0.336197	0.170665	0.923215	0.714482	1.18609	0.2646		6089	0.104812	-0.00586461	0.222319	1.1105	0.994153	1.24897	0.034		6089	0.0247459	-0.113014	0.167524	1.02505	0.893138	1.18237	0.3653		6089	0.198076	-0.0318787	0.419399
	6091	0.0752741	-0.291087	0.444551	1.07818	0.74745	1.55979	0.3458		6091	0.00469255	-0.311026	0.317602	1.0047	0.732695	1.37383	0.4892		6091	-0.0998035	-0.65025	0.449265	0.905015	0.521915	1.56716	0.3642		6091	-0.00753381	-0.200612	0.197685	0.992495	0.81823	1.21858	0.4678		6091	0.0339809	-0.256107	0.310181	1.03456	0.774059	1.36367	0.4067		6091	-0.00675188	-0.315846	0.320573
	6093	0.353563	0.157217	0.560544	1.42413	1.17025	1.75162	0.0001		6093	0.144678	-0.0827136	0.36567	1.15567	0.920615	1.44148	0.1039		6093	0.265354	-0.0768343	0.607878	1.30389	0.926043	1.83653	0.0654		6093	0.26774	0.146354	0.396253	1.30701	1.15761	1.48625	1e-05		6093	-0.016492	-0.212755	0.171285	0.983643	0.808354	1.18683	0.4374		6093	-0.0920534	-0.377955	0.185922
	6095	0.157884	-0.00765417	0.310318	1.17103	0.992375	1.36386	0.0266		6095	0.0708718	-0.0841295	0.233139	1.07344	0.919312	1.26256	0.1901		6095	0.215583	-0.00294487	0.453979	1.24059	0.997059	1.57456	0.0302		6095	0.156603	0.0483024	0.271747	1.16953	1.04949	1.31225	0.003		6095	-0.0609293	-0.188347	0.0652642	0.94089	0.828327	1.06744	0.1713		6095	-0.104189	-0.305327	0.114038
	6097	-0.190545	-0.359554	-0.0309971	0.826509	0.697987	0.969478	0.0126		6097	0.0813389	-0.0869345	0.236757	1.08474	0.916737	1.26713	0.1611		6097	0.179586	-0.0374474	0.413088	1.19672	0.963245	1.51148	0.0566		6097	-0.179329	-0.298711	-0.0726006	0.835831	0.741774	0.929972	0.0017		6097	-0.16605	-0.289811	-0.0342295	0.847004	0.748405	0.96635	0.0063		6097	-0.15898	-0.364187	0.0580032
	6099	-0.400287	-0.557026	-0.234325	0.670128	0.572911	0.791105	1e-05		6099	-0.298499	-0.463931	-0.138388	0.741931	0.628807	0.87076	0.0003		6099	-0.316055	-0.539114	-0.0716566	0.729019	0.583265	0.930851	0.0039		6099	-0.332905	-0.448442	-0.223578	0.716838	0.638622	0.799652	1e-05		6099	-0.275065	-0.403598	-0.147676	0.759523	0.667912	0.862711	1e-05		6099	-0.0728814	-0.278389	0.130958
	6101	0.310385	0.127883	0.490269	1.36395	1.13642	1.63276	0.0002		6101	0.040068	-0.154505	0.230318	1.04088	0.856839	1.259	0.3434		6101	0.125891	-0.17618	0.394746	1.13416	0.838467	1.48401	0.1983		6101	0.164028	0.0426327	0.280704	1.17825	1.04355	1.32406	0.0018		6101	-0.0355166	-0.200655	0.121964	0.965107	0.818195	1.12971	0.3346		6101	-0.0913869	-0.367084	0.182485
	6103	0.327398	0.141273	0.514901	1.38735	1.15174	1.67347	0.0003		6103	-0.0664254	-0.287487	0.153155	0.935733	0.750146	1.16551	0.2744		6103	-0.138921	-0.489906	0.212471	0.870297	0.612684	1.23673	0.2169		6103	-0.188585	-0.311241	-0.0646281	0.82813	0.732537	0.937416	0.0015		6103	0.0402463	-0.130531	0.224766	1.04107	0.877629	1.25203	0.3316		6103	-0.0150643	-0.309776	0.241328
	6105	0.20055	-0.0749908	0.473161	1.22207	0.927752	1.60506	0.0777		6105	-0.0232267	-0.301314	0.2528	0.977041	0.739846	1.28763	0.4414		6105	-0.0210865	-0.468472	0.444055	0.979134	0.625958	1.55902	0.4734		6105	0.256774	0.109579	0.407633	1.29275	1.11581	1.50326	0.0003		6105	0.321649	0.0944856	0.557422	1.3794	1.09909	1.74617	0.0037		6105	0.0879233	-0.217499	0.375298
	6107	0.166128	0.00169755	0.322399	1.18072	1.0017	1.38044	0.0232		6107	0.0147677	-0.14719	0.176131	1.01488	0.86313	1.19259	0.4283		6107	-0.132729	-0.378222	0.101406	0.875702	0.685078	1.10673	0.136		6107	0.172475	0.0607214	0.28066	1.18824	1.0626	1.324	0.0014		6107	0.220937	0.096349	0.345675	1.24725	1.10114	1.41294	0.0004		6107	0.203813	-0.0084355	0.419552
	6109	0.158013	-0.0435167	0.350928	1.17118	0.957417	1.42038	0.0622		6109	0.217568	0.00562229	0.42384	1.24305	1.00564	1.52782	0.0198		6109	0.278689	-0.0257218	0.59971	1.3214	0.974606	1.82159	0.0407		6109	0.296344	0.174323	0.421062	1.34493	1.19044	1.52358	1e-05		6109	-0.00294618	-0.184226	0.168838	0.997058	0.831747	1.18393	0.4936		6109	0.0889956	-0.168812	0.357887
	6111	0.0198579	-0.125965	0.170193	1.02006	0.881646	1.18553	0.3967		6111	-0.0921605	-0.23709	0.0560007	0.911959	0.78892	1.0576	0.1119		6111	-0.336928	-0.538954	-0.12335	0.71396	0.583358	0.883955	0.0009		6111	-0.0596333	-0.163356	0.0451052	0.94211	0.849289	1.04614	0.1367		6111	0.159891	0.0455237	0.275765	1.17338	1.04658	1.31754	0.0033		6111	-0.141008	-0.331477	0.0418001
	6113	0.366486	0.197615	0.522849	1.44266	1.21849	1.68683	1e-05		6113	0.36936	0.204976	0.537702	1.44681	1.2275	1.71207	1e-05		6113	0.328191	0.0867134	0.55537	1.38845	1.09058	1.74259	0.0034		6113	0.360765	0.245914	0.468219	1.43443	1.27879	1.59715	1e-05		6113	0.0808546	-0.0544411	0.216047	1.08421	0.947014	1.24116	0.1274		6113	0.329081	0.115294	0.546344
	6115	0.171026	-0.0143968	0.36976	1.18652	0.985706	1.44739	0.0425		6115	0.105048	-0.0947781	0.324847	1.11076	0.909575	1.38382	0.1631		6115	-0.198654	-0.550509	0.118983	0.819833	0.576656	1.12635	0.1217		6115	-0.00625486	-0.136244	0.113893	0.993765	0.87263	1.12063	0.4556		6115	0.0610843	-0.11899	0.22825	1.06299	0.887816	1.2564	0.2435		6115	-0.127348	-0.418077	0.148194
	8001	0.354765	0.193082	0.532917	1.42585	1.21298	1.7039	1e-05		8001	0.101057	-0.0689711	0.284125	1.10634	0.933354	1.3286	0.1311		8001	-0.0493931	-0.323626	0.216393	0.951807	0.723521	1.24159	0.361		8001	0.00374457	-0.114514	0.117619	1.00375	0.891799	1.12482	0.4789		8001	0.0411329	-0.100376	0.173095	1.04199	0.904498	1.18898	0.2788		8001	-0.0522658	-0.291642	0.194032
	8003	-0.0592821	-0.43479	0.309117	0.942441	0.647401	1.36222	0.3807		8003	0.0241358	-0.273836	0.353414	1.02443	0.760457	1.42392	0.4388		8003	-0.0637727	-0.651437	0.482802	0.938218	0.521296	1.62061	0.4179		8003	0.390114	0.215951	0.566093	1.47715	1.24104	1.76137	1e-05		8003	0.0306451	-0.234023	0.304061	1.03112	0.791343	1.35535	0.4134		8003	0.0134974	-0.317494	0.322405
	8005	0.17792	0.0131442	0.342615	1.19473	1.01323	1.40863	0.0177		8005	0.0299784	-0.134212	0.195808	1.03043	0.874404	1.21629	0.3627		8005	0.0156743	-0.223708	0.261124	1.0158	0.799548	1.29839	0.4502		8005	-0.0118697	-0.124904	0.103371	0.9882	0.882582	1.1089	0.4279		8005	0.0287115	-0.100363	0.154841	1.02913	0.904509	1.16747	0.3327		8005	0.0169804	-0.207974	0.248975
	8007	0.0101198	-0.336684	0.346473	1.01017	0.714134	1.41407	0.4727		8007	0.0901808	-0.229209	0.389469	1.09437	0.795163	1.4762	0.2862		8007	-0.101245	-0.634275	0.438007	0.903711	0.53032	1.54962	0.3572		8007	-0.0658755	-0.241964	0.125348	0.936247	0.785084	1.13354	0.2423		8007	0.0631855	-0.208794	0.324153	1.06522	0.811563	1.38286	0.3271		8007	0.0380945	-0.282415	0.362205
	8009	-0.103334	-0.526417	0.299009	0.901826	0.590718	1.34852	0.3155		8009	-0.0579359	-0.38079	0.274604	0.94371	0.683321	1.31601	0.3645		8009	0.0122161	-0.5361	0.597535	1.01229	0.585026	1.81763	0.4834		8009	-0.0944185	-0.317772	0.133757	0.909902	0.727769	1.14312	0.2062		8009	-0.0675247	-0.351375	0.218129	0.934705	0.70372	1.24375	0.3247		8009	0.017062	-0.316229	0.341714
	8011	0.0200435	-0.3945	0.418774	1.02025	0.674017	1.5201	0.4582		8011	-0.0165133	-0.359693	0.301245	0.983622	0.697891	1.35154	0.4557		8011	0.0491319	-0.504809	0.647102	1.05036	0.603621	1.91	0.4374		8011	-0.174738	-0.421739	0.0835606	0.839677	0.655905	1.08715	0.0822		8011	0.054076	-0.225686	0.340047	1.05556	0.797969	1.40501	0.3532		8011	-0.016747	-0.342029	0.309187
	8013	0.00966804	-0.163258	0.177771	1.00971	0.849372	1.19455	0.4527		8013	-0.0186698	-0.198016	0.160965	0.981503	0.820357	1.17464	0.4204		8013	0.197992	-0.0546117	0.460592	1.21895	0.946853	1.58501	0.0674		8013	-0.331486	-0.450773	-0.216832	0.717856	0.637136	0.805065	1e-05		8013	-0.216999	-0.367249	-0.0767875	0.80493	0.692637	0.926087	0.0014		8013	0.0247334	-0.228339	0.262564
	8015	0.0479602	-0.262277	0.34274	1.04913	0.769298	1.4088	0.3733		8015	-0.136906	-0.425034	0.185656	0.872052	0.653747	1.20401	0.1833		8015	0.131085	-0.364869	0.618661	1.14006	0.694288	1.85644	0.2996		8015	-0.116561	-0.281298	0.0406899	0.889976	0.754804	1.04153	0.0809		8015	-0.0430469	-0.30096	0.211212	0.957866	0.740107	1.23517	0.3722		8015	-0.03286	-0.353756	0.283802
	8017	-0.0892929	-0.527924	0.311964	0.914578	0.589828	1.36611	0.339		8017	-0.0158811	-0.358756	0.305666	0.984244	0.698545	1.35753	0.466		8017	-0.0555527	-0.626952	0.543702	0.945962	0.534218	1.72237	0.425		8017	0.130061	-0.10398	0.365691	1.1389	0.901244	1.44151	0.1444		8017	0.0328087	-0.261231	0.321131	1.03335	0.770103	1.37869	0.4107		8017	0.0162416	-0.310058	0.338407
	8019	0.116248	-0.208575	0.441688	1.12327	0.81174	1.55533	0.2395		8019	-0.0320591	-0.334092	0.291314	0.968449	0.715988	1.33818	0.4203		8019	-0.0455876	-0.610552	0.47048	0.955436	0.543051	1.60076	0.4426		8019	0.000770453	-0.176897	0.18305	1.00077	0.837866	1.20087	0.4915		8019	0.0895852	-0.157769	0.349804	1.09372	0.854047	1.41879	0.2492		8019	-0.0296667	-0.344954	0.305093
	8021	-0.0560904	-0.463429	0.355437	0.945454	0.629123	1.4268	0.4004		8021	0.0478004	-0.282082	0.378231	1.04896	0.754212	1.4597	0.3858		8021	-0.0462179	-0.627381	0.527774	0.954834	0.533988	1.69516	0.4416		8021	0.24583	0.0208128	0.471537	1.27868	1.02103	1.60245	0.0176		8021	0.0451005	-0.248169	0.322702	1.04613	0.780228	1.38085	0.3746		8021	0.0163967	-0.325482	0.342638
	8023	-0.0617254	-0.489477	0.375482	0.940141	0.612947	1.45569	0.3939		8023	-0.0253199	-0.358205	0.315891	0.974998	0.69893	1.37148	0.4455		8023	0.0755857	-0.515918	0.668368	1.07852	0.596952	1.95105	0.4057		8023	0.108991	-0.160793	0.364949	1.11515	0.851468	1.44044	0.208		8023	0.013945	-0.290666	0.29427	1.01404	0.747766	1.34215	0.4596		8023	-0.00652894	-0.316319	0.335383
	8025	-0.137028	-0.533675	0.288766	0.871946	0.586446	1.33478	0.2575		8025	-0.00459053	-0.329838	0.335297	0.99542	0.71904	1.39836	0.4924		8025	0.0215083	-0.584986	0.572586	1.02174	0.557114	1.77285	0.4687		8025	-0.0484219	-0.279969	0.187937	0.952732	0.755807	1.20676	0.3428		8025	0.00161947	-0.297943	0.277163	1.00162	0.742344	1.31938	0.5024		8025	-0.00468717	-0.323333	0.327943
	8027	-0.0455466	-0.443332	0.341568	0.955475	0.641894	1.40715	0.4176		8027	0.0261937	-0.294255	0.348763	1.02654	0.745086	1.41731	0.4384		8027	0.00743348	-0.562993	0.585381	1.00746	0.569502	1.79567	0.4793		8027	-0.0508885	-0.27953	0.167765	0.950385	0.756139	1.18266	0.3342		8027	-0.0643908	-0.356862	0.223975	0.937639	0.699869	1.25104	0.3392		8027	-0.0267196	-0.364622	0.288453
	8029	0.0333764	-0.212918	0.284287	1.03394	0.808223	1.32881	0.3953		8029	0.0407975	-0.224737	0.302026	1.04164	0.798727	1.3526	0.3821		8029	0.29151	-0.135607	0.73261	1.33845	0.873186	2.0805	0.0961		8029	0.21609	0.0764834	0.352983	1.24121	1.07948	1.42331	0.0019		8029	0.138058	-0.0758819	0.352834	1.14804	0.926926	1.42309	0.104		8029	0.0129632	-0.282585	0.331847
	8031	0.0177084	-0.150092	0.188487	1.01787	0.860629	1.20742	0.4217		8031	0.0312484	-0.142076	0.202521	1.03174	0.867555	1.22449	0.3636		8031	-0.0599884	-0.325679	0.198625	0.941775	0.722037	1.21972	0.3311		8031	-0.108242	-0.22667	0.0121791	0.89741	0.797184	1.01225	0.0392		8031	-0.0785914	-0.215208	0.0608182	0.924418	0.806374	1.06271	0.1361		8031	0.0205572	-0.20108	0.269872
	8033	0.0677547	-0.343005	0.490048	1.0701	0.709635	1.63239	0.3769		8033	0.0837902	-0.246748	0.416886	1.0874	0.781338	1.51723	0.31		8033	0.0441584	-0.539975	0.627231	1.04515	0.582763	1.87242	0.4344		8033	0.145159	-0.0962193	0.39521	1.15622	0.908265	1.4847	0.1208		8033	0.0250931	-0.269073	0.320455	1.02541	0.764087	1.37776	0.4327		8033	-0.00612817	-0.328812	0.329949
	8035	-0.0171374	-0.186136	0.150644	0.983009	0.830161	1.16258	0.4196		8035	-0.041331	-0.224477	0.127332	0.959512	0.798934	1.13579	0.3218		8035	0.00852242	-0.258761	0.272187	1.00856	0.772007	1.31283	0.4745		8035	-0.0287655	-0.148379	0.0871973	0.971644	0.862104	1.09111	0.3171		8035	-0.137993	-0.275884	0.00291401	0.871105	0.758901	1.00292	0.0268		8035	-0.0234213	-0.259967	0.215108
	8037	-0.118249	-0.3481	0.100183	0.888475	0.706028	1.10537	0.1544		8037	-0.181759	-0.428836	0.0754529	0.833802	0.651267	1.07837	0.0809		8037	-0.214822	-0.603123	0.177925	0.806685	0.5471	1.19474	0.1441		8037	0.00775431	-0.12066	0.138156	1.00778	0.886336	1.14815	0.454		8037	-0.129771	-0.329938	0.0625386	0.878296	0.718968	1.06454	0.0993		8037	0.0538798	-0.239975	0.346149
	8039	0.123345	-0.143321	0.394728	1.13128	0.866476	1.48398	0.1854		8039	0.0491998	-0.234014	0.312466	1.05043	0.791351	1.36679	0.3572		8039	-0.092488	-0.574123	0.374749	0.91166	0.563198	1.45463	0.3579		8039	-0.0130298	-0.15867	0.135603	0.987055	0.853278	1.14523	0.4338		8039	-0.00478765	-0.23757	0.23502	0.995224	0.788541	1.26493	0.4862		8039	-0.00664954	-0.320959	0.321842
	8041	0.00567956	-0.165952	0.175872	1.0057	0.847087	1.19228	0.4754		8041	0.215324	0.0538835	0.386444	1.24026	1.05536	1.47174	0.0053		8041	-0.0620148	-0.309756	0.196459	0.939869	0.733626	1.21709	0.3164		8041	0.0247903	-0.0915328	0.141758	1.0251	0.912531	1.1523	0.345		8041	0.00821135	-0.129524	0.140077	1.00825	0.878514	1.15036	0.4537		8041	0.0655097	-0.158324	0.287996
	8043	-0.21832	-0.489003	0.0537373	0.803868	0.613237	1.05521	0.0562		8043	-0.0178784	-0.285828	0.248164	0.982281	0.751392	1.28167	0.4517		8043	0.36862	-0.0610997	0.775913	1.44574	0.940729	2.17257	0.0446		8043	-0.128541	-0.276969	0.0171611	0.879377	0.758078	1.01731	0.0422		8043	-0.0262293	-0.242862	0.193604	0.974112	0.78438	1.21362	0.409		8043	-0.0299557	-0.334273	0.292603
	8045	-0.345198	-0.57506	-0.102536	0.70808	0.562671	0.902545	0.0019		8045	-0.141882	-0.387739	0.108702	0.867723	0.678589	1.11483	0.1341		8045	-0.350434	-0.76314	0.0641596	0.704382	0.4662	1.06626	0.0454		8045	-0.19989	-0.329367	-0.0684509	0.818821	0.719379	0.933839	0.0012		8045	-0.0658075	-0.265121	0.118085	0.936311	0.767113	1.12534	0.2487		8045	0.0166521	-0.277564	0.315218
	8047	0.210496	-0.171152	0.54445	1.23429	0.842693	1.72366	0.1278		8047	0.0351485	-0.272132	0.35445	1.03577	0.761753	1.4254	0.4178		8047	0.0895845	-0.475014	0.659415	1.09372	0.621876	1.93366	0.3782		8047	0.132581	-0.0708597	0.331155	1.14177	0.931593	1.39258	0.1019		8047	0.0168538	-0.274457	0.304666	1.017	0.759985	1.35617	0.4516		8047	-0.0223216	-0.33924	0.304622
	8049	-0.110086	-0.445537	0.20744	0.895757	0.64048	1.23052	0.2532		8049	-0.00242451	-0.298885	0.291018	0.997578	0.741644	1.33779	0.4938		8049	-0.10144	-0.594459	0.418711	0.903535	0.551861	1.52	0.3461		8049	-0.101104	-0.264548	0.0707034	0.903839	0.767553	1.07326	0.1168		8049	-0.0464276	-0.306576	0.214105	0.954634	0.735962	1.23875	0.3644		8049	0.0246693	-0.29891	0.365966
	8051	0.122992	-0.20432	0.438147	1.13088	0.815202	1.54983	0.2276		8051	0.00331943	-0.299358	0.309583	1.00332	0.741294	1.36286	0.4917		8051	0.440662	-0.0708863	0.929487	1.55374	0.931568	2.53321	0.0438		8051	-0.0368243	-0.20981	0.133468	0.963846	0.810738	1.14278	0.3398		8051	-0.00459207	-0.269625	0.264463	0.995418	0.763666	1.30273	0.4878		8051	-0.00797365	-0.341337	0.297609
	8053	-0.00095865	-0.431688	0.437332	0.999042	0.649412	1.54857	0.4971		8053	-0.0155229	-0.364804	0.317292	0.984597	0.694332	1.3734	0.4641		8053	-0.0147367	-0.634484	0.566858	0.985371	0.530209	1.76272	0.4704		8053	0.0428532	-0.249577	0.299911	1.04378	0.77913	1.34974	0.3768		8053	0.00200891	-0.289064	0.300213	1.00201	0.748964	1.35015	0.4923		8053	0.00146194	-0.334315	0.332796
	8055	0.0392555	-0.325984	0.426977	1.04004	0.721817	1.53262	0.4211		8055	0.0761842	-0.256629	0.39506	1.07916	0.773655	1.48447	0.317		8055	-0.0336429	-0.581442	0.518966	0.966917	0.559092	1.68029	0.4575		8055	0.0468915	-0.154897	0.246872	1.04801	0.856504	1.28002	0.3216		8055	0.0600135	-0.227385	0.33728	1.06185	0.796614	1.40113	0.3385		8055	-0.0026437	-0.322613	0.31188
	8057	0.0597437	-0.36906	0.444415	1.06156	0.691384	1.55958	0.3809		8057	-0.0271371	-0.359156	0.30662	0.973228	0.698265	1.35882	0.4325		8057	-0.0309111	-0.607869	0.550133	0.969562	0.54451	1.73348	0.458		8057	-0.0688344	-0.337646	0.193787	0.933481	0.713448	1.21384	0.3101		8057	-0.00397783	-0.304669	0.284696	0.99603	0.737367	1.32936	0.4932		8057	-0.0149269	-0.331759	0.317636
	8059	-0.0937617	-0.259329	0.0667071	0.9105	0.771569	1.06898	0.1324		8059	0.00561782	-0.16762	0.167873	1.00563	0.845676	1.18279	0.4743		8059	-0.0725899	-0.323134	0.169797	0.929982	0.723877	1.18506	0.279		8059	-0.227155	-0.346902	-0.116532	0.796797	0.706874	0.890002	1e-05		8059	0.024067	-0.104169	0.157848	1.02436	0.901073	1.17099	0.3584		8059	0.0501045	-0.179509	0.261072
	8061	-0.0481868	-0.459615	0.385893	0.952956	0.631527	1.47093	0.4161		8061	0.0105255	-0.310487	0.345421	1.01058	0.73309	1.41258	0.4788		8061	0.0373706	-0.565467	0.569336	1.03808	0.568095	1.76709	0.4472		8061	-0.127723	-0.359872	0.113733	0.880097	0.697766	1.12045	0.1526		8061	-0.0510857	-0.346293	0.234836	0.950197	0.707306	1.2647	0.3676		8061	-0.00974801	-0.323736	0.314393
	8063	0.130156	-0.236108	0.475377	1.13901	0.789696	1.60862	0.2402		8063	0.0569743	-0.255215	0.383969	1.05863	0.77475	1.4681	0.3618		8063	-0.141937	-0.694406	0.431323	0.867676	0.499371	1.53929	0.3185		8063	-0.101993	-0.299284	0.0961464	0.903036	0.741349	1.10092	0.1558		8063	0.00656036	-0.280894	0.270198	1.00658	0.755109	1.31022	0.4804		8063	-0.0261912	-0.345559	0.298377
	8065	0.855232	0.555401	1.16097	2.35192	1.74264	3.19301	1e-05		8065	-0.00781063	-0.330205	0.295241	0.99222	0.718777	1.34345	0.4809		8065	-0.140116	-0.679637	0.383713	0.869258	0.506801	1.46772	0.3072		8065	-0.199573	-0.396612	-0.0112151	0.819081	0.672595	0.988848	0.021		8065	0.0920738	-0.168076	0.36108	1.09645	0.84529	1.43488	0.2498		8065	0.0152572	-0.32051	0.317171
	8067	-0.106071	-0.31545	0.114238	0.899361	0.72946	1.12102	0.1697		8067	0.0760605	-0.160194	0.309884	1.07903	0.851978	1.36327	0.2593		8067	-0.0339157	-0.413743	0.343196	0.966653	0.661171	1.40945	0.4302		8067	-0.0722038	-0.195988	0.0590214	0.930341	0.822022	1.0608	0.1396		8067	-0.0692775	-0.26445	0.114336	0.933068	0.767628	1.12113	0.2377		8067	-0.0374981	-0.315464	0.264716
	8069	0.0668377	-0.0998101	0.240518	1.06912	0.905009	1.27191	0.2214		8069	-0.111489	-0.280184	0.0733851	0.894501	0.755645	1.07614	0.1044		8069	-0.520465	-0.791936	-0.252563	0.594244	0.452967	0.776807	1e-05		8069	-0.165335	-0.278991	-0.0436242	0.84761	0.756547	0.957314	0.0024		8069	-0.240432	-0.385979	-0.10341	0.786288	0.679785	0.901757	0.0005		8069	-0.0844003	-0.321326	0.156708
	8071	0.257869	-0.0669693	0.569495	1.29417	0.935224	1.76737	0.0624		8071	0.0621457	-0.238647	0.355051	1.06412	0.787693	1.42625	0.3342		8071	-0.020691	-0.559611	0.500848	0.979522	0.571432	1.65012	0.4763		8071	0.255227	0.0943321	0.415557	1.29075	1.09892	1.51521	0.0007		8071	0.0890942	-0.15782	0.341655	1.09318	0.854004	1.40727	0.2431		8071	-0.0236553	-0.352742	0.286261
	8073	-0.117174	-0.50739	0.257307	0.88943	0.602065	1.29344	0.2735		8073	-0.0590046	-0.385698	0.252602	0.942702	0.679976	1.28737	0.3602		8073	-0.0309897	-0.581614	0.574659	0.969486	0.558995	1.77652	0.4615		8073	-0.0279533	-0.241729	0.169325	0.972434	0.785269	1.18451	0.4007		8073	-0.108456	-0.389686	0.168017	0.897218	0.677269	1.18296	0.2285		8073	-0.0229337	-0.345749	0.294433
	8075	-0.255818	-0.549187	0.04774	0.774283	0.577419	1.0489	0.0452		8075	-0.176073	-0.479174	0.109214	0.838557	0.619295	1.1154	0.1174		8075	-0.264199	-0.789414	0.249223	0.767821	0.454111	1.28303	0.1584		8075	0.0302136	-0.120615	0.18482	1.03067	0.886375	1.203	0.3473		8075	0.0676918	-0.183712	0.288158	1.07004	0.832176	1.33397	0.2837		8075	0.00443086	-0.318055	0.313501
	8077	-0.0582538	-0.249114	0.129481	0.94341	0.779491	1.13824	0.2749		8077	-0.155094	-0.358211	0.0415779	0.856334	0.698926	1.04245	0.0644		8077	0.193148	-0.0975753	0.488349	1.21306	0.907034	1.62962	0.0962		8077	0.186094	0.0668011	0.309012	1.20454	1.06908	1.36208	0.0013		8077	0.0306819	-0.123571	0.182921	1.03116	0.883759	1.20072	0.3502		8077	0.109785	-0.161237	0.395203
	8079	0.0393183	-0.397076	0.481784	1.0401	0.672283	1.61896	0.4315		8079	-0.00893983	-0.339221	0.338598	0.9911	0.712325	1.40298	0.4813		8079	0.0824539	-0.494563	0.696321	1.08595	0.609838	2.00636	0.3945		8079	0.0473706	-0.232255	0.349933	1.04851	0.792744	1.41897	0.3767		8079	0.0139018	-0.268593	0.325965	1.014	0.764454	1.38537	0.4649		8079	0.0072213	-0.330129	0.329739
	8081	-0.0732612	-0.360233	0.202511	0.929358	0.697514	1.22447	0.3124		8081	0.143835	-0.150992	0.418239	1.15469	0.859855	1.51928	0.1598		8081	-0.0154064	-0.481224	0.465262	0.984712	0.618027	1.59243	0.4753		8081	0.175446	0.0254709	0.315102	1.19178	1.0258	1.3704	0.0097		8081	0.00508726	-0.221099	0.246857	1.0051	0.801637	1.28	0.4787		8081	-0.0448559	-0.374154	0.278916
	8083	0.0310477	-0.259212	0.297798	1.03153	0.771659	1.34689	0.4128		8083	-0.0599911	-0.346235	0.216736	0.941773	0.707346	1.24202	0.3418		8083	0.0837485	-0.399161	0.564499	1.08736	0.670883	1.75857	0.3626		8083	-0.0205656	-0.174174	0.133106	0.979644	0.840151	1.14237	0.3958		8083	-0.0609726	-0.300559	0.171701	0.940849	0.740404	1.18732	0.312		8083	-0.0354927	-0.34758	0.284963
	8085	0.117646	-0.133879	0.393827	1.12485	0.874696	1.48264	0.1902		8085	-0.179874	-0.458145	0.114281	0.835376	0.632456	1.12107	0.1095		8085	0.102317	-0.401511	0.572565	1.10773	0.669308	1.77281	0.3342		8085	0.121196	-0.0186186	0.271459	1.12885	0.981554	1.31188	0.0484		8085	-0.0537789	-0.289376	0.176678	0.947642	0.748731	1.19325	0.328		8085	-0.0163337	-0.333392	0.301794
	8087	-0.183035	-0.442115	0.0650995	0.832739	0.642676	1.06727	0.0763		8087	-0.108344	-0.370839	0.148493	0.897319	0.690155	1.16009	0.2057		8087	-0.259111	-0.708031	0.19152	0.771737	0.492613	1.21109	0.13		8087	0.0905433	-0.0449774	0.221941	1.09477	0.956019	1.2485	0.0918		8087	0.0618205	-0.136382	0.248031	1.06377	0.872509	1.2815	0.2628		8087	-0.0192513	-0.321256	0.273885
	8089	-0.0737507	-0.426496	0.263379	0.928903	0.652792	1.30132	0.3391		8089	0.0137962	-0.297924	0.30925	1.01389	0.742358	1.3624	0.4578		8089	0.028335	-0.494731	0.555387	1.02874	0.609735	1.74262	0.4561		8089	0.0143723	-0.150084	0.18265	1.01448	0.860636	1.20039	0.4266		8089	0.136627	-0.116214	0.377272	1.1464	0.890284	1.4583	0.138		8089	-0.0228405	-0.350697	0.309735
	8091	0.0459833	-0.359329	0.458513	1.04706	0.698144	1.58172	0.4136		8091	0.0107855	-0.328768	0.3321	1.01084	0.71981	1.39389	0.4718		8091	-0.0576924	-0.611687	0.52058	0.94394	0.542435	1.683	0.4175		8091	0.241512	-0.000345534	0.464185	1.27317	0.999655	1.59072	0.0208		8091	0.108769	-0.179911	0.391538	1.1149	0.835344	1.47925	0.2311		8091	-0.00551505	-0.335912	0.317583
	8093	0.324214	0.0531789	0.602878	1.38294	1.05462	1.82737	0.0124		8093	0.0263659	-0.266423	0.317322	1.02672	0.766115	1.37345	0.4301		8093	0.00371295	-0.540296	0.502463	1.00372	0.582576	1.65279	0.4889		8093	-0.000714313	-0.155493	0.155642	0.999286	0.855993	1.16841	0.498		8093	0.0236977	-0.218942	0.272106	1.02398	0.803368	1.31273	0.4193		8093	-0.000889478	-0.316336	0.310339
	8095	-0.106012	-0.527264	0.302989	0.899414	0.590218	1.3539	0.3004		8095	-0.0011392	-0.341548	0.318285	0.998861	0.710669	1.37477	0.4959		8095	-0.0595235	-0.654701	0.536075	0.942213	0.519597	1.70929	0.4112		8095	0.0416715	-0.184679	0.267643	1.04255	0.831371	1.30688	0.357		8095	-0.0162981	-0.298843	0.272007	0.983834	0.741676	1.3126	0.4636		8095	-0.00947517	-0.33852	0.321035
	8097	-0.342066	-0.661741	-0.0302845	0.710301	0.515952	0.970169	0.0164		8097	-0.112665	-0.398513	0.197253	0.893449	0.671318	1.21805	0.2247		8097	-0.165974	-0.680781	0.320288	0.847068	0.506222	1.37752	0.2673		8097	-0.483445	-0.657509	-0.313276	0.616655	0.518141	0.731048	1e-05		8097	-0.165081	-0.427331	0.0780366	0.847825	0.652247	1.08116	0.0999		8097	0.0453562	-0.272675	0.369682
	8099	-0.19942	-0.570816	0.163707	0.819205	0.565064	1.17787	0.1538		8099	0.0491364	-0.282594	0.35666	1.05036	0.753825	1.42855	0.3846		8099	-0.0981845	-0.633552	0.455282	0.906482	0.530703	1.57662	0.3665		8099	-0.0883054	-0.27673	0.091182	0.915481	0.758259	1.09547	0.1813		8099	0.054426	-0.214792	0.321191	1.05593	0.806709	1.37877	0.3452		8099	0.0264106	-0.271787	0.342764
	8101	0.219914	0.024032	0.423127	1.24597	1.02432	1.52673	0.0166		8101	0.105407	-0.0952456	0.315589	1.11116	0.90915	1.37107	0.1595		8101	0.689733	0.400584	0.987746	1.99318	1.4927	2.68518	1e-05		8101	0.382178	0.267196	0.51271	1.46547	1.3063	1.66981	1e-05		8101	0.320909	0.168903	0.481395	1.37838	1.184	1.61833	1e-05		8101	-0.0766769	-0.356788	0.197041
	8103	-0.15781	-0.533329	0.208455	0.854012	0.586649	1.23177	0.197		8103	0.00195474	-0.31479	0.306277	1.00196	0.729942	1.35836	0.4907		8103	0.0184748	-0.538167	0.569533	1.01865	0.583818	1.76744	0.4649		8103	-0.00045254	-0.211425	0.181716	0.999548	0.80943	1.19927	0.5		8103	-0.0450288	-0.333401	0.222667	0.95597	0.716483	1.24941	0.38		8103	-0.0201622	-0.342317	0.303208
	8105	-0.103053	-0.494367	0.273188	0.902079	0.609957	1.31415	0.2994		8105	0.0258237	-0.29655	0.351061	1.02616	0.743378	1.42057	0.4368		8105	0.0504116	-0.524992	0.615909	1.0517	0.59156	1.85134	0.4252		8105	0.287344	0.100594	0.480718	1.33288	1.10583	1.61724	0.0019		8105	0.0157733	-0.267452	0.291054	1.0159	0.765327	1.33784	0.4556		8105	0.0232949	-0.294016	0.342933
	8107	-0.0707804	-0.321918	0.191112	0.931667	0.724758	1.2106	0.2912		8107	-0.15952	-0.432254	0.109558	0.852553	0.649045	1.11579	0.1243		8107	-0.0999336	-0.544457	0.358979	0.904898	0.580157	1.43187	0.3383		8107	-0.295131	-0.441792	-0.146851	0.744434	0.642883	0.863423	0.0001		8107	-0.147911	-0.368829	0.0823277	0.862508	0.691544	1.08581	0.0992		8107	0.0377789	-0.291516	0.324729
	8109	-0.0244733	-0.447252	0.411911	0.975824	0.639383	1.5097	0.4583		8109	0.00381453	-0.328424	0.344786	1.00382	0.720057	1.41169	0.4865		8109	-0.0224207	-0.6378	0.531356	0.977829	0.528454	1.70124	0.4686		8109	0.0282146	-0.249539	0.289803	1.02862	0.77916	1.33616	0.4188		8109	-0.0364293	-0.326636	0.259016	0.964226	0.721346	1.29565	0.4025		8109	-0.00571225	-0.327073	0.314638
	8111	-0.031091	-0.496961	0.388269	0.969387	0.608377	1.47443	0.4555		8111	-0.0199179	-0.37383	0.296522	0.980279	0.688094	1.34517	0.4563		8111	-0.0109665	-0.602512	0.579277	0.989093	0.547435	1.78475	0.4853		8111	-0.0509932	-0.360815	0.225618	0.950285	0.697108	1.2531	0.3718		8111	-0.0116716	-0.300617	0.290079	0.988396	0.740361	1.33653	0.4674		8111	0.00769415	-0.325539	0.342558
	8113	0.0713139	-0.31682	0.459864	1.07392	0.728462	1.58386	0.3546		8113	0.0362714	-0.276667	0.363251	1.03694	0.758307	1.438	0.4143		8113	-0.0126607	-0.584639	0.54353	0.987419	0.557307	1.72208	0.4893		8113	0.184874	-0.0298937	0.396602	1.20307	0.970549	1.48676	0.0481		8113	0.0279623	-0.259666	0.322233	1.02836	0.771309	1.38021	0.4224		8113	-0.0148746	-0.331569	0.308101
	8115	-0.0279329	-0.454687	0.387551	0.972454	0.634647	1.47337	0.4469		8115	0.106311	-0.231018	0.425902	1.11217	0.793725	1.53097	0.2637		8115	-0.0296389	-0.601346	0.551264	0.970796	0.548073	1.73545	0.4569		8115	0.0614684	-0.169131	0.316115	1.0634	0.844398	1.37179	0.3129		8115	0.0168304	-0.271319	0.30515	1.01697	0.762373	1.35683	0.4598		8115	-0.00770749	-0.335477	0.322845
	8117	-0.0111774	-0.279446	0.236496	0.988885	0.756203	1.2668	0.4692		8117	0.00968401	-0.255882	0.284332	1.00973	0.774234	1.32887	0.4711		8117	0.00216865	-0.414211	0.422366	1.00217	0.660862	1.52557	0.4894		8117	-0.0108956	-0.148563	0.128121	0.989164	0.861945	1.13669	0.4395		8117	0.00959115	-0.211228	0.223501	1.00964	0.809589	1.25045	0.4643		8117	-0.0534736	-0.38115	0.257985
	8119	0.011225	-0.245972	0.261809	1.01129	0.781944	1.29928	0.4689		8119	-0.0122385	-0.270205	0.27608	0.987836	0.763223	1.31795	0.4658		8119	-0.0893952	-0.533946	0.370405	0.914484	0.586287	1.44832	0.3576		8119	-0.129179	-0.27519	0.0146521	0.878817	0.759427	1.01476	0.0391		8119	-0.0142026	-0.239607	0.207245	0.985898	0.786937	1.23028	0.4516		8119	0.032367	-0.267255	0.342659
	8121	-0.0133923	-0.426175	0.358581	0.986697	0.653002	1.4313	0.4757		8121	0.0110259	-0.30851	0.329322	1.01109	0.734541	1.39002	0.4724		8121	0.0651361	-0.489446	0.621174	1.0673	0.612966	1.86111	0.4109		8121	0.170382	-0.0250885	0.364786	1.18576	0.975224	1.44021	0.0431		8121	0.00588332	-0.296131	0.274789	1.0059	0.74369	1.31625	0.4786		8121	0.039262	-0.293909	0.363188
	8123	0.0937643	-0.0842602	0.278276	1.0983	0.919192	1.32085	0.1497		8123	0.173961	-0.00461593	0.349404	1.19001	0.995395	1.41822	0.027		8123	-0.161214	-0.430007	0.139856	0.85111	0.650505	1.15011	0.136		8123	-0.0329882	-0.15184	0.0818027	0.96755	0.859126	1.08524	0.2892		8123	0.0904552	-0.0525415	0.229858	1.09467	0.948815	1.25842	0.1036		8123	-0.108228	-0.355334	0.144158
	8125	-0.25668	-0.606923	0.0960886	0.773616	0.545025	1.10086	0.0763		8125	-0.0204599	-0.326795	0.289984	0.979748	0.721232	1.33641	0.4539		8125	-0.165759	-0.706864	0.375002	0.84725	0.493189	1.45499	0.2743		8125	-0.353948	-0.533494	-0.16764	0.701911	0.586552	0.845658	0.0001		8125	-0.0394534	-0.309229	0.220003	0.961315	0.734013	1.24608	0.3861		8125	0.0262594	-0.286874	0.352831
	9001	-0.0492729	-0.245495	0.145748	0.951921	0.782317	1.1569	0.3083		9001	-0.117697	-0.301944	0.0489778	0.888965	0.739379	1.0502	0.0979		9001	-0.217964	-0.469463	0.0539376	0.804154	0.625338	1.05542	0.0511		9001	-0.170904	-0.313462	-0.0328984	0.842903	0.730912	0.967637	0.0091		9001	-0.0835107	-0.236065	0.0547155	0.919881	0.789729	1.05624	0.1276		9001	-0.052141	-0.253216	0.167372
	9003	-0.103691	-0.295107	0.0980833	0.901504	0.744452	1.10305	0.1506		9003	0.135487	-0.0442926	0.305139	1.14509	0.956674	1.35681	0.0634		9003	0.0999975	-0.149281	0.360257	1.10517	0.861327	1.4337	0.2221		9003	0.0278461	-0.110451	0.167127	1.02824	0.89543	1.1819	0.3477		9003	-0.0610767	-0.204413	0.080298	0.940751	0.815125	1.08361	0.2004		9003	-0.0575228	-0.255292	0.148851
	9005	-0.104225	-0.31072	0.108766	0.901023	0.732919	1.1149	0.1705		9005	-0.137598	-0.325575	0.0559349	0.871449	0.722112	1.05753	0.0769		9005	0.21065	-0.0745132	0.495782	1.23448	0.928195	1.64178	0.0751		9005	-0.0924341	-0.235246	0.0554394	0.911709	0.790376	1.057	0.1077		9005	-0.00331078	-0.159878	0.156558	0.996695	0.852248	1.16948	0.4849		9005	-0.0524662	-0.312391	0.183034
	9007	-0.0921114	-0.303941	0.108936	0.912004	0.737904	1.11509	0.1901		9007	-0.000693738	-0.182254	0.189719	0.999307	0.83339	1.20891	0.4895		9007	0.209631	-0.0745062	0.484659	1.23322	0.928202	1.62362	0.0735		9007	0.0355334	-0.106149	0.176779	1.03617	0.89929	1.19337	0.3151		9007	0.00144338	-0.164036	0.150313	1.00144	0.848711	1.1622	0.4903		9007	-0.102042	-0.353984	0.131851
	9009	0.00428068	-0.195707	0.191754	1.00429	0.822253	1.21137	0.4803		9009	0.108561	-0.0595813	0.289483	1.11467	0.942159	1.33574	0.111		9009	-0.094041	-0.346277	0.161305	0.910245	0.707317	1.17504	0.2362		9009	-0.0686562	-0.208418	0.0676744	0.933648	0.811867	1.07002	0.1648		9009	0.0123276	-0.126924	0.161399	1.0124	0.8808	1.17515	0.4344		9009	0.0569163	-0.137508	0.260747
	9011	0.203933	0.00730594	0.407008	1.22622	1.00733	1.50232	0.0235		9011	0.100446	-0.0866806	0.279268	1.10566	0.91697	1.32216	0.1416		9011	0.357937	0.0954048	0.634829	1.43037	1.1001	1.8867	0.0045		9011	0.264199	0.12117	0.401417	1.30239	1.12882	1.49394	0.0003		9011	0.17298	0.0253792	0.324812	1.18884	1.0257	1.38377	0.0131		9011	-0.0182171	-0.246144	0.20001
	9013	0.0641584	-0.135977	0.276523	1.06626	0.872863	1.31854	0.2731		9013	0.137442	-0.0594599	0.322427	1.14734	0.942273	1.38047	0.0785		9013	0.0752959	-0.214354	0.358508	1.0782	0.807063	1.43119	0.2992		9013	0.0367327	-0.108688	0.182262	1.03742	0.89701	1.19993	0.3133		9013	0.0482662	-0.106422	0.21124	1.04945	0.899045	1.23521	0.2778		9013	0.152343	-0.0953617	0.385054
	9015	0.186891	-0.0408297	0.389756	1.2055	0.959993	1.47662	0.0451		9015	0.0557593	-0.145912	0.252583	1.05734	0.864234	1.28735	0.2911		9015	0.0362891	-0.27612	0.351179	1.03696	0.758722	1.42074	0.4112		9015	0.0672828	-0.0804277	0.217865	1.0696	0.922722	1.24342	0.1901		9015	0.0572379	-0.119134	0.22238	1.05891	0.887688	1.24905	0.2516		9015	0.126295	-0.133675	0.38224
	10001	0.18222	-0.0758387	0.445171	1.19988	0.926966	1.56076	0.086		10001	0.014553	-0.198602	0.250193	1.01466	0.819876	1.28427	0.4496		10001	0.0361829	-0.305563	0.375841	1.03685	0.736709	1.45622	0.4123		10001	0.07316	-0.112731	0.261928	1.0759	0.893391	1.29943	0.2212		10001	-0.0631982	-0.246662	0.133074	0.938757	0.781405	1.14233	0.2577		10001	0.00663712	-0.254927	0.26348
	10003	0.267408	0.0171594	0.528013	1.30657	1.01731	1.69556	0.023		10003	0.189919	-0.0343969	0.395835	1.20915	0.966188	1.48562	0.0416		10003	-0.0610655	-0.378018	0.266137	0.940762	0.685218	1.30491	0.3541		10003	0.126565	-0.0497008	0.313862	1.13492	0.951514	1.3687	0.087		10003	0.215417	0.0319766	0.392121	1.24038	1.03249	1.48012	0.0111		10003	0.183789	-0.0456007	0.421978
	10005	-0.150735	-0.411826	0.106655	0.860076	0.66244	1.11255	0.1274		10005	-0.134151	-0.361027	0.0967953	0.874458	0.69696	1.10163	0.1235		10005	-0.0184177	-0.355526	0.330311	0.981751	0.700805	1.3914	0.4544		10005	-0.0778978	-0.258773	0.11004	0.925059	0.771998	1.11632	0.2021		10005	0.115856	-0.0867806	0.299916	1.12283	0.916878	1.34975	0.1158		10005	-0.0800581	-0.326614	0.194193
	11001	-0.037919	-0.346231	0.28408	0.962791	0.707349	1.32854	0.4092		11001	-0.157909	-0.439151	0.115128	0.853927	0.644584	1.12202	0.1322		11001	0.0358717	-0.346563	0.425795	1.03652	0.707114	1.53081	0.4268		11001	-0.0616165	-0.298276	0.173815	0.940243	0.742097	1.18984	0.3071		11001	-0.0208175	-0.259669	0.214505	0.979398	0.771307	1.23925	0.4317		11001	-0.134369	-0.397962	0.14434
	12001	-0.0964893	-0.28503	0.0783925	0.90802	0.751992	1.08155	0.1504		12001	-0.00197992	-0.188149	0.195013	0.998022	0.828491	1.21533	0.4951		12001	0.377809	0.101002	0.639583	1.45908	1.10628	1.89569	0.0045		12001	0.159224	0.0448494	0.278066	1.1726	1.04587	1.32057	0.0037		12001	0.0861102	-0.0668917	0.234536	1.08993	0.935297	1.26432	0.1311		12001	-0.000808025	-0.263188	0.265842
	12003	0.0799863	-0.15105	0.299217	1.08327	0.859805	1.3488	0.2467		12003	0.148085	-0.0947549	0.383742	1.15961	0.909596	1.46777	0.1172		12003	-0.121761	-0.556866	0.288044	0.88536	0.573002	1.33382	0.2844		12003	-0.0829514	-0.218692	0.0428754	0.920396	0.803569	1.04381	0.1117		12003	0.0417135	-0.15643	0.244117	1.0426	0.855191	1.27649	0.3423		12003	-0.00965866	-0.328726	0.283673
	12005	-0.17264	-0.357083	0.0177749	0.84144	0.699715	1.01793	0.0335		12005	-0.0569632	-0.262733	0.133899	0.944629	0.768947	1.14328	0.283		12005	0.0444028	-0.253242	0.353209	1.0454	0.77628	1.42363	0.3861		12005	-0.0920393	-0.208824	0.0342229	0.912069	0.811538	1.03482	0.0722		12005	-0.0581477	-0.225919	0.102183	0.943511	0.797783	1.10759	0.2475		12005	-0.0985469	-0.382851	0.168804
	12007	0.210559	-0.0375135	0.475749	1.23437	0.963181	1.60922	0.0552		12007	0.263177	-0.00328972	0.521002	1.30106	0.996716	1.68371	0.0273		12007	0.310289	-0.135848	0.723232	1.36382	0.872976	2.06108	0.0769		12007	0.267534	0.129698	0.405082	1.30674	1.13848	1.49943	0.0001		12007	0.232706	0.0168328	0.442052	1.26201	1.01698	1.5559	0.0171		12007	0.00389692	-0.295388	0.335973
	12009	-0.250037	-0.406283	-0.0911819	0.778772	0.666122	0.912852	0.0007		12009	0.178667	0.0190316	0.339881	1.19562	1.01921	1.40478	0.0162		12009	-0.20277	-0.434894	0.0591762	0.816466	0.647333	1.06096	0.0551		12009	0.0639357	-0.0503881	0.167441	1.06602	0.95086	1.18228	0.1302		12009	0.23309	0.110818	0.354629	1.2625	1.11719	1.42565	1e-05		12009	-0.134798	-0.357142	0.092599
	12011	-0.203598	-0.362951	-0.047506	0.815791	0.695621	0.953605	0.0061		12011	-0.00673328	-0.164042	0.141704	0.993289	0.848706	1.15224	0.4624		12011	-0.253268	-0.477465	-0.0325902	0.77626	0.620354	0.967935	0.0133		12011	0.0412981	-0.0733314	0.147103	1.04216	0.929293	1.15847	0.2336		12011	-0.123208	-0.247467	-0.00194187	0.88408	0.780776	0.99806	0.0252		12011	0.00433428	-0.183415	0.196765
	12013	-0.0433695	-0.417451	0.338395	0.957558	0.658724	1.40269	0.421		12013	-0.0346192	-0.352053	0.299814	0.965973	0.703243	1.34961	0.4116		12013	0.157987	-0.393951	0.719329	1.17115	0.674387	2.05306	0.29		12013	-0.125197	-0.346605	0.0814533	0.882323	0.707084	1.08486	0.1233		12013	-0.0667456	-0.354832	0.204433	0.935433	0.701291	1.22683	0.3188		12013	-0.00943826	-0.348977	0.309989
	12015	0.221351	0.0398137	0.408062	1.24776	1.04062	1.5039	0.0102		12015	0.128018	-0.057107	0.321378	1.13657	0.944493	1.37903	0.0931		12015	0.04391	-0.264521	0.341979	1.04489	0.767573	1.40773	0.3855		12015	0.0663082	-0.0591996	0.183842	1.06856	0.942519	1.20183	0.1426		12015	-0.0180494	-0.170755	0.141316	0.982112	0.843028	1.15179	0.4078		12015	0.118969	-0.123314	0.357755
	12017	0.230423	0.0338252	0.422761	1.25913	1.0344	1.52617	0.0102		12017	0.207351	0.00871707	0.416058	1.23041	1.00876	1.51597	0.0238		12017	0.336822	-0.00165673	0.654738	1.40049	0.998345	1.92464	0.0244		12017	0.01785	-0.103258	0.143355	1.01801	0.901895	1.15414	0.3889		12017	-0.150713	-0.331474	0.0317952	0.860095	0.717865	1.03231	0.0529		12017	-0.0780885	-0.334072	0.196013
	12019	0.138721	-0.0263079	0.308899	1.1488	0.974035	1.36192	0.0512		12019	0.0124327	-0.167771	0.195045	1.01251	0.845548	1.21537	0.445		12019	-0.135219	-0.415684	0.145916	0.873525	0.659888	1.1571	0.1747		12019	0.085357	-0.0340721	0.197167	1.08911	0.966502	1.21795	0.0739		12019	-0.0676384	-0.21642	0.0693559	0.934598	0.805397	1.07182	0.1788		12019	0.0811888	-0.175507	0.333051
	12021	0.181633	0.00400082	0.355918	1.19917	1.00401	1.42749	0.0215		12021	0.204566	0.0205577	0.390052	1.22699	1.02077	1.47706	0.0141		12021	0.34603	0.0592166	0.600653	1.41345	1.061	1.82331	0.0075		12021	-0.159776	-0.281376	-0.0455034	0.852335	0.754744	0.955516	0.0035		12021	-0.101593	-0.255439	0.0489071	0.903397	0.774576	1.05012	0.0976		12021	0.0622276	-0.181465	0.305606
	12023	-0.0119871	-0.229918	0.204126	0.988084	0.794599	1.22645	0.4575		12023	-0.0234174	-0.268911	0.20474	0.976855	0.764211	1.22721	0.4255		12023	0.0490732	-0.348769	0.460505	1.0503	0.705556	1.58487	0.4006		12023	0.244307	0.120895	0.372329	1.27674	1.12851	1.45111	1e-05		12023	0.131567	-0.0504194	0.322318	1.14061	0.950831	1.38032	0.0828		12023	0.122785	-0.163118	0.41851
	12027	-0.0303873	-0.359667	0.308075	0.97007	0.697909	1.3608	0.4238		12027	-0.0440653	-0.344402	0.24961	0.956891	0.708644	1.28353	0.3882		12027	0.265874	-0.227002	0.777382	1.30457	0.796919	2.17577	0.1512		12027	0.0151335	-0.153912	0.183941	1.01525	0.857347	1.20194	0.4326		12027	-0.0659709	-0.331683	0.171991	0.936158	0.717715	1.18767	0.3033		12027	-0.0252327	-0.349395	0.291919
	12029	-0.236906	-0.581878	0.0981243	0.789065	0.558848	1.1031	0.0839		12029	0.0217039	-0.27311	0.324159	1.02194	0.761009	1.38287	0.4531		12029	0.00851537	-0.506031	0.552542	1.00855	0.602883	1.73766	0.478		12029	0.123337	-0.0362134	0.29079	1.13127	0.964434	1.33748	0.068		12029	0.0288118	-0.226147	0.288209	1.02923	0.797601	1.33404	0.4149		12029	0.0222417	-0.286583	0.359942
	12031	0.112478	-0.0429154	0.258436	1.11905	0.957992	1.2949	0.074		12031	0.0925554	-0.0675077	0.240097	1.09697	0.934721	1.27137	0.1142		12031	0.0424155	-0.185883	0.252015	1.04333	0.830371	1.28662	0.3508		12031	-0.0178748	-0.12589	0.0912329	0.982284	0.881712	1.09552	0.3697		12031	-0.032001	-0.148621	0.0860929	0.968506	0.861896	1.08991	0.301		12031	-0.0596905	-0.263076	0.141574
	12033	-0.364291	-0.544361	-0.182775	0.694689	0.580212	0.832956	1e-05		12033	-0.0703953	-0.25576	0.110877	0.932025	0.774328	1.11726	0.2297		12033	-0.383251	-0.699119	-0.0871317	0.681642	0.497023	0.916556	0.0056		12033	-0.0642332	-0.179587	0.0568285	0.937786	0.835615	1.05847	0.1497		12033	-0.0682475	-0.212129	0.0838035	0.934029	0.80886	1.08742	0.1874		12033	-0.0180519	-0.274212	0.233081
	12035	0.0456775	-0.168022	0.249919	1.04674	0.845335	1.28392	0.3383		12035	0.191628	-0.0277569	0.402639	1.21122	0.972625	1.49577	0.0409		12035	0.142633	-0.218195	0.498869	1.15331	0.803969	1.64686	0.2173		12035	-0.106259	-0.237071	0.0227237	0.899192	0.788936	1.02298	0.0534		12035	-0.0554251	-0.238114	0.137551	0.946083	0.788113	1.14746	0.2787		12035	0.106051	-0.171504	0.370336
	12037	0.0328394	-0.366069	0.437354	1.03338	0.693455	1.5486	0.4348		12037	-0.0139576	-0.351632	0.308101	0.986139	0.703539	1.36084	0.4653		12037	0.212329	-0.348407	0.813742	1.23655	0.705811	2.25634	0.2349		12037	0.0916016	-0.13463	0.318979	1.09593	0.874039	1.37572	0.2086		12037	-0.0682722	-0.357587	0.229558	0.934006	0.699362	1.25804	0.3224		12037	0.013576	-0.312141	0.324172
	12039	-0.142728	-0.451127	0.181346	0.86699	0.63691	1.19883	0.1858		12039	-0.0720484	-0.35972	0.214993	0.930486	0.697872	1.23985	0.3171		12039	-0.116811	-0.641279	0.419415	0.889754	0.526619	1.52107	0.3463		12039	-0.187278	-0.355777	-0.0192173	0.829213	0.700629	0.980966	0.0148		12039	-0.0639405	-0.323974	0.182497	0.938061	0.723269	1.20021	0.3161		12039	-0.0359377	-0.35115	0.276067
	12041	0.0735962	-0.255727	0.404988	1.07637	0.774353	1.49928	0.3268		12041	-0.109062	-0.410587	0.197162	0.896674	0.663261	1.21794	0.2374		12041	0.0692027	-0.474534	0.563632	1.07165	0.622175	1.75704	0.3978		12041	0.167823	0.0155488	0.338149	1.18273	1.01567	1.40235	0.021		12041	0.0277565	-0.225811	0.281984	1.02815	0.797869	1.32576	0.4131		12041	-0.0292662	-0.339338	0.285734
	12043	-0.0912484	-0.526103	0.307183	0.912791	0.590903	1.35959	0.3336		12043	-0.0578416	-0.390603	0.264687	0.943799	0.676649	1.30302	0.3683		12043	-0.0593796	-0.644137	0.535544	0.942349	0.525115	1.70838	0.4282		12043	0.0498446	-0.178528	0.288808	1.05111	0.836501	1.33484	0.3354		12043	-0.038529	-0.339008	0.248414	0.962204	0.712477	1.28199	0.3988		12043	0.0164733	-0.32902	0.313406
	12045	-0.0316834	-0.382821	0.338247	0.968813	0.681935	1.40249	0.4316		12045	0.0160161	-0.294588	0.32571	1.01615	0.744838	1.38501	0.456		12045	0.0316033	-0.491455	0.573775	1.03211	0.611736	1.77495	0.4546		12045	0.0251306	-0.16135	0.212235	1.02545	0.850994	1.23644	0.3981		12045	-0.139954	-0.418962	0.140523	0.869398	0.657729	1.15088	0.1558		12045	0.00551757	-0.301977	0.332887
	12047	0.0666925	-0.257932	0.386568	1.06897	0.772648	1.47192	0.3363		12047	0.0600828	-0.228105	0.357049	1.06192	0.796041	1.42911	0.3425		12047	-0.0660971	-0.612734	0.446717	0.93604	0.541868	1.56317	0.4066		12047	0.224951	0.063136	0.382147	1.25226	1.06517	1.46543	0.0028		12047	-0.0546853	-0.315151	0.18914	0.946783	0.729678	1.20821	0.3406		12047	-0.0420662	-0.372597	0.271282
	12049	0.107989	-0.220887	0.463958	1.11403	0.801807	1.59036	0.2645		12049	-0.0128773	-0.325015	0.280273	0.987205	0.722516	1.32349	0.4662		12049	0.138612	-0.390462	0.678869	1.14868	0.676744	1.97165	0.3058		12049	0.158872	-0.00689647	0.332674	1.17219	0.993127	1.39469	0.0353		12049	0.0294783	-0.233164	0.283015	1.02992	0.792024	1.32712	0.4137		12049	-0.0153461	-0.324945	0.325943
	12051	-0.0943808	-0.43105	0.231131	0.909936	0.649827	1.26002	0.293		12051	-0.0213215	-0.306109	0.269161	0.978904	0.736306	1.30887	0.4469		12051	-0.160911	-0.668717	0.365554	0.851367	0.512366	1.44131	0.2687		12051	-0.169548	-0.342536	0.00373374	0.844046	0.709968	1.00374	0.0257		12051	-0.0815012	-0.33822	0.154133	0.921732	0.713039	1.16665	0.2596		12051	-0.0328306	-0.357269	0.299672
	12053	0.217214	0.0449098	0.394136	1.24261	1.04593	1.4831	0.0091		12053	-0.150243	-0.348423	0.0434493	0.860499	0.7058	1.04441	0.0679		12053	0.349205	0.0791567	0.630285	1.41794	1.08237	1.87815	0.0071		12053	0.0465828	-0.0665665	0.168447	1.04768	0.935601	1.18346	0.2189		12053	-0.00692615	-0.159966	0.14345	0.993098	0.852173	1.15425	0.4723		12053	0.0271176	-0.233477	0.280242
	12055	-0.0590446	-0.275363	0.159509	0.942665	0.759297	1.17293	0.3028		12055	0.122868	-0.100243	0.344666	1.13073	0.904618	1.41152	0.1393		12055	-0.351569	-0.769127	0.0471443	0.703583	0.463418	1.04827	0.0425		12055	-0.0128483	-0.13871	0.120851	0.987234	0.870481	1.12846	0.4261		12055	0.0545171	-0.126846	0.247879	1.05603	0.88087	1.2813	0.2834		12055	-0.0345777	-0.332018	0.25355
	12057	0.282763	0.128384	0.434717	1.32679	1.13699	1.54453	0.0004		12057	0.0228767	-0.133387	0.176077	1.02314	0.875127	1.19253	0.3801		12057	-0.276066	-0.498721	-0.0472248	0.758763	0.607307	0.953873	0.0077		12057	0.00767817	-0.0968824	0.114293	1.00771	0.907663	1.12108	0.4429		12057	0.0487268	-0.0692425	0.165012	1.04993	0.9331	1.17941	0.2114		12057	0.109892	-0.0818635	0.304265
	12059	-0.229896	-0.572454	0.113068	0.794616	0.564139	1.11971	0.0919		12059	-0.029766	-0.335712	0.26712	0.970673	0.714829	1.3062	0.4195		12059	0.230457	-0.296575	0.762966	1.25918	0.74336	2.14463	0.1943		12059	-0.242584	-0.428583	-0.0587607	0.784598	0.651432	0.942932	0.0046		12059	0.079897	-0.175384	0.353983	1.08318	0.839135	1.42473	0.2765		12059	-0.0131947	-0.354654	0.299916
	12061	-0.0958905	-0.297063	0.0989755	0.908563	0.742997	1.10404	0.1709		12061	-0.170526	-0.391019	0.0348714	0.843222	0.676367	1.03549	0.0574		12061	-0.238239	-0.601397	0.120878	0.788014	0.548046	1.12849	0.0974		12061	-0.049944	-0.169785	0.0728469	0.951283	0.843846	1.07557	0.2121		12061	0.00956586	-0.163972	0.176949	1.00961	0.848766	1.19357	0.4565		12061	0.166407	-0.0822046	0.434875
	12063	-0.147048	-0.434832	0.137988	0.863252	0.647373	1.14796	0.1573		12063	-0.0161745	-0.297167	0.271103	0.983956	0.74292	1.31141	0.4594		12063	0.329592	-0.154841	0.765246	1.3904	0.856552	2.14952	0.0862		12063	0.0586661	-0.0858113	0.209448	1.06042	0.917767	1.233	0.2207		12063	-0.0778941	-0.316863	0.164965	0.925062	0.728431	1.17935	0.2607		12063	-0.0221691	-0.334666	0.298568
	12065	0.0375899	-0.314994	0.390195	1.03831	0.729793	1.47727	0.4224		12065	-0.0730839	-0.390044	0.24217	0.929523	0.677027	1.27401	0.3216		12065	-0.110902	-0.665544	0.447644	0.895026	0.513994	1.56462	0.3519		12065	-0.113083	-0.310857	0.0960865	0.893076	0.732819	1.10085	0.1379		12065	-0.025445	-0.297072	0.243062	0.974876	0.74299	1.27515	0.4258		12065	-0.0228033	-0.337876	0.308786
	12067	0.0769381	-0.32883	0.494982	1.07998	0.719765	1.64047	0.3554		12067	-0.0490778	-0.377445	0.282686	0.952107	0.685611	1.32669	0.39		12067	0.0452065	-0.504397	0.634249	1.04624	0.603869	1.88561	0.4327		12067	-0.0293988	-0.262804	0.221244	0.971029	0.768893	1.24763	0.4162		12067	-0.0297886	-0.316442	0.254155	0.970651	0.728737	1.28937	0.414		12067	-0.0059652	-0.336427	0.337763
	12069	0.00661596	-0.163048	0.170834	1.00664	0.84955	1.18629	0.4692		12069	-0.138565	-0.31598	0.0456381	0.870607	0.729074	1.0467	0.0708		12069	-0.256644	-0.560235	0.0162704	0.773644	0.571075	1.0164	0.0377		12069	-0.252453	-0.3687	-0.137571	0.776893	0.691633	0.871472	1e-05		12069	-0.0832555	-0.229182	0.0543264	0.920116	0.795184	1.05583	0.1236		12069	-0.00588071	-0.238433	0.232662
	12071	0.00571904	-0.150128	0.175125	1.00574	0.860598	1.1914	0.4763		12071	-0.058235	-0.224316	0.111151	0.943428	0.799063	1.11756	0.2523		12071	-0.104257	-0.352263	0.146811	0.900993	0.703095	1.15813	0.2125		12071	-0.177889	-0.295404	-0.0679795	0.837036	0.744231	0.93428	0.0009		12071	-0.124358	-0.255921	0.00442909	0.883063	0.774203	1.00444	0.0312		12071	-0.096202	-0.324688	0.111905
	12073	0.042867	-0.154402	0.222353	1.0438	0.856928	1.24901	0.3286		12073	-0.00165137	-0.199877	0.210973	0.99835	0.818832	1.23488	0.4982		12073	0.021561	-0.295711	0.339528	1.0218	0.744002	1.40428	0.4448		12073	-0.0230053	-0.144968	0.0988844	0.977257	0.86505	1.10394	0.3567		12073	-0.147457	-0.323444	0.0217615	0.8629	0.723653	1.022	0.0468		12073	0.0281889	-0.25725	0.312776
	12075	-0.0988864	-0.358483	0.170552	0.905846	0.698736	1.18596	0.235		12075	0.0262379	-0.242993	0.292679	1.02659	0.784277	1.34001	0.4244		12075	0.152767	-0.299524	0.587324	1.16505	0.741171	1.79917	0.2453		12075	0.182986	0.0367946	0.316217	1.2008	1.03748	1.37193	0.0043		12075	-0.033518	-0.26815	0.181658	0.967037	0.764793	1.1992	0.3882		12075	-0.100047	-0.404952	0.224119
	12077	0.0212309	-0.395857	0.421625	1.02146	0.673103	1.52444	0.4582		12077	-0.00710449	-0.340868	0.321006	0.992921	0.711153	1.37851	0.4868		12077	0.040071	-0.546053	0.603793	1.04088	0.579231	1.82904	0.4419		12077	-0.0352179	-0.296922	0.206888	0.965395	0.743102	1.22985	0.401		12077	-0.00124147	-0.287871	0.293582	0.998759	0.749859	1.34122	0.5037		12077	-0.00609908	-0.348813	0.305658
	12079	-0.0612613	-0.3552	0.250906	0.940577	0.701033	1.28519	0.3511		12079	-0.144999	-0.432932	0.148562	0.865023	0.648605	1.16017	0.1665		12079	-0.128773	-0.65756	0.38618	0.879174	0.518114	1.47135	0.3117		12079	0.0172567	-0.141198	0.175369	1.01741	0.868317	1.19169	0.4154		12079	-0.0485835	-0.299915	0.193735	0.952578	0.740881	1.21377	0.3474		12079	0.0284586	-0.285617	0.347698
	12081	0.0970817	-0.0679502	0.256427	1.10195	0.934307	1.2923	0.1201		12081	-0.0590135	-0.236925	0.116642	0.942694	0.789051	1.12372	0.2566		12081	0.20585	-0.0538533	0.466894	1.22857	0.947571	1.59503	0.0612		12081	-0.0885578	-0.203297	0.0196594	0.91525	0.816036	1.01985	0.0587		12081	-0.0763311	-0.204162	0.0673957	0.926509	0.81533	1.06972	0.1357		12081	0.123454	-0.0984127	0.355581
	12083	-0.041149	-0.205768	0.128015	0.959686	0.814022	1.13657	0.3168		12083	-0.149208	-0.324075	0.0309169	0.86139	0.723196	1.0314	0.0481		12083	-0.436154	-0.72396	-0.132159	0.646518	0.484829	0.876201	0.0018		12083	-0.0952142	-0.207492	0.0188262	0.909178	0.81262	1.019	0.0513		12083	0.170347	0.0345758	0.300513	1.18572	1.03518	1.35055	0.006		12083	0.0390298	-0.182558	0.270769
	12085	0.203855	0.0107552	0.396141	1.22612	1.01081	1.48608	0.0203		12085	0.0380738	-0.177348	0.248499	1.03881	0.837489	1.2821	0.3643		12085	0.485066	0.18382	0.799957	1.62428	1.2018	2.22544	0.0014		12085	0.015833	-0.110818	0.14378	1.01596	0.895102	1.15463	0.4066		12085	0.0781182	-0.0940026	0.246151	1.08125	0.91028	1.27909	0.1858		12085	0.038514	-0.225657	0.296736
	12086	-0.339335	-0.493172	-0.178747	0.712244	0.610686	0.836318	1e-05		12086	0.0246851	-0.127783	0.173384	1.02499	0.880044	1.18932	0.3752		12086	0.0357402	-0.18132	0.250098	1.03639	0.834169	1.28415	0.376		12086	0.023864	-0.0849316	0.132137	1.02415	0.918575	1.14127	0.3354		12086	0.093469	-0.0254874	0.207447	1.09798	0.974835	1.23053	0.0604		12086	0.0518604	-0.128284	0.229629
	12087	0.0670906	-0.160333	0.288909	1.06939	0.85186	1.33497	0.2785		12087	0.0209588	-0.22133	0.250573	1.02118	0.801452	1.28476	0.4266		12087	-0.310955	-0.724226	0.104593	0.732747	0.4847	1.11026	0.07		12087	-0.054298	-0.190627	0.0822933	0.94715	0.826441	1.08577	0.2183		12087	-0.0866989	-0.289379	0.126498	0.916953	0.748729	1.13485	0.2051		12087	-0.133768	-0.429771	0.156487
	12089	0.087631	-0.109197	0.286596	1.09159	0.896554	1.33189	0.1904		12089	0.221272	0.00597534	0.440379	1.24766	1.00599	1.5533	0.0241		12089	-0.0949485	-0.473303	0.267143	0.90942	0.622941	1.30623	0.3084		12089	-0.0651002	-0.191833	0.0534378	0.936974	0.825445	1.05489	0.1536		12089	-0.0486396	-0.239634	0.134167	0.952524	0.786915	1.14358	0.3052		12089	0.0820073	-0.202825	0.360084
	12091	-0.237643	-0.427708	-0.0567255	0.788484	0.652002	0.944853	0.0056		12091	0.0101987	-0.180872	0.207683	1.01025	0.834542	1.23082	0.4601		12091	-0.0564299	-0.362707	0.24782	0.945133	0.69579	1.28123	0.3595		12091	0.0667471	-0.0528794	0.185401	1.06903	0.948494	1.2037	0.1404		12091	0.00225698	-0.157605	0.155467	1.00226	0.854187	1.1682	0.4869		12091	-0.165823	-0.431213	0.103279
	12093	-0.0177662	-0.299145	0.270813	0.982391	0.741452	1.31103	0.4565		12093	0.128536	-0.13183	0.417123	1.13716	0.87649	1.51759	0.178		12093	0.126656	-0.377632	0.571095	1.13503	0.685483	1.77021	0.2921		12093	0.0937759	-0.0533625	0.240488	1.09831	0.948036	1.27187	0.105		12093	0.185907	-0.0529077	0.411673	1.20431	0.948468	1.50934	0.0582		12093	0.0124181	-0.291596	0.326748
	12095	0.10438	-0.0463606	0.26345	1.11002	0.954698	1.30141	0.0977		12095	-0.162907	-0.3195	-0.0151821	0.84967	0.726512	0.984933	0.0175		12095	-0.299468	-0.525494	-0.0687345	0.741213	0.591263	0.933574	0.0047		12095	-0.0980329	-0.21075	0.00685652	0.906619	0.809977	1.00688	0.0395		12095	0.0415974	-0.0748021	0.159932	1.04247	0.927927	1.17343	0.2462		12095	-0.0117379	-0.206725	0.181701
	12097	0.0508346	-0.125239	0.229531	1.05215	0.882286	1.25801	0.2858		12097	-0.160057	-0.348967	0.0261949	0.852095	0.705416	1.02654	0.0474		12097	-0.2895	-0.585348	0.0222767	0.748638	0.556912	1.02253	0.0298		12097	-0.17222	-0.286788	-0.0519791	0.841794	0.750671	0.949349	0.0023		12097	-0.00595676	-0.14655	0.140425	0.994061	0.863683	1.15076	0.4676		12097	-0.0128241	-0.268066	0.239123
	12099	-0.0956306	-0.241419	0.0641864	0.9088	0.785512	1.06629	0.1097		12099	-0.0493564	-0.202024	0.101688	0.951842	0.817075	1.10704	0.2639		12099	-0.195914	-0.413521	0.0327091	0.822083	0.661317	1.03325	0.0415		12099	-0.0677661	-0.17812	0.0419445	0.934479	0.836842	1.04284	0.1134		12099	-0.0626123	-0.184624	0.0516709	0.939308	0.831417	1.05303	0.1508		12099	0.00224809	-0.190142	0.190914
	12101	0.271033	0.10686	0.429338	1.31132	1.11278	1.53624	0.0007		12101	0.0724676	-0.101459	0.230481	1.07516	0.903519	1.25921	0.1955		12101	0.0175292	-0.230276	0.282711	1.01768	0.794315	1.32672	0.4463		12101	0.0643824	-0.0520525	0.174817	1.0665	0.949279	1.19103	0.1334		12101	-0.0503903	-0.181815	0.0839382	0.950858	0.833756	1.08756	0.2282		12101	0.0572286	-0.160877	0.285023
	12103	0.00687368	-0.148981	0.15487	1.0069	0.861585	1.16751	0.4619		12103	-0.0263107	-0.175061	0.138044	0.974032	0.839406	1.14803	0.3694		12103	-0.076768	-0.319367	0.141804	0.926105	0.726609	1.15235	0.2516		12103	-0.00199321	-0.107902	0.107464	0.998009	0.897716	1.11345	0.4848		12103	0.0849349	-0.0337629	0.207695	1.08865	0.966801	1.23084	0.0852		12103	-0.040669	-0.250355	0.156299
	12105	0.0444083	-0.105191	0.203494	1.04541	0.900152	1.22568	0.2892		12105	-0.0219988	-0.170618	0.140933	0.978241	0.843144	1.15135	0.3901		12105	-0.00900539	-0.235615	0.223732	0.991035	0.790085	1.25074	0.472		12105	0.0167194	-0.0930025	0.126323	1.01686	0.911191	1.13465	0.3779		12105	0.0701834	-0.0491428	0.190765	1.0727	0.952045	1.21018	0.1243		12105	0.175145	-0.0335148	0.375053
	12107	0.114445	-0.0881312	0.316589	1.12125	0.915641	1.37244	0.1313		12107	-0.00104873	-0.216868	0.230621	0.998952	0.805036	1.25938	0.5002		12107	-0.0655464	-0.453459	0.307789	0.936556	0.635427	1.36041	0.371		12107	0.000485346	-0.126125	0.125573	1.00049	0.881505	1.1338	0.4993		12107	0.22805	0.0551962	0.40817	1.25615	1.05675	1.50406	0.0059		12107	-0.143646	-0.451375	0.155686
	12109	0.0669992	-0.0904245	0.246709	1.06929	0.913543	1.27981	0.2167		12109	-0.116619	-0.300992	0.0655709	0.889924	0.740084	1.06777	0.1075		12109	0.144084	-0.132935	0.398793	1.15498	0.875522	1.49002	0.1458		12109	-0.0159396	-0.132396	0.0977085	0.984187	0.875994	1.10264	0.392		12109	-0.0813483	-0.221184	0.0631906	0.921873	0.801569	1.06523	0.1346		12109	-0.0345661	-0.286386	0.205687
	12111	0.060895	-0.113829	0.236468	1.06279	0.89241	1.26677	0.2438		12111	0.00796535	-0.177497	0.197601	1.008	0.837363	1.21848	0.4685		12111	0.101873	-0.179103	0.383859	1.10724	0.83602	1.46794	0.2407		12111	-0.11922	-0.235473	-0.00333724	0.887612	0.790197	0.996668	0.0237		12111	0.163021	0.0188146	0.30308	1.17706	1.01899	1.35402	0.0144		12111	-0.0698874	-0.318374	0.178856
	12113	-0.303229	-0.484919	-0.106314	0.73843	0.615747	0.899143	0.0008		12113	0.100039	-0.0994498	0.294813	1.10521	0.905335	1.34287	0.1627		12113	-0.0775604	-0.389677	0.257465	0.925371	0.677276	1.29365	0.3287		12113	0.00305056	-0.11518	0.124047	1.00306	0.891206	1.13207	0.4815		12113	-0.0393255	-0.201909	0.115027	0.961438	0.817169	1.1219	0.3187		12113	-0.102824	-0.375511	0.161049
	12115	0.170144	0.00611914	0.335251	1.18548	1.00614	1.39829	0.022		12115	0.0790253	-0.0949018	0.257038	1.08223	0.909462	1.29309	0.1924		12115	-0.160562	-0.442874	0.110828	0.851665	0.642188	1.1172	0.1263		12115	0.0838341	-0.0278145	0.197213	1.08745	0.972569	1.218	0.0738		12115	0.161902	0.0258911	0.308782	1.17574	1.02623	1.36177	0.0141		12115	0.0654679	-0.159202	0.293878
	12117	0.181663	0.0249556	0.340802	1.19921	1.02527	1.40608	0.0119		12117	-0.0064323	-0.171433	0.160425	0.993588	0.842456	1.17401	0.473		12117	-0.133848	-0.386146	0.105141	0.874723	0.679671	1.11087	0.1412		12117	0.00457722	-0.107729	0.110667	1.00459	0.897871	1.11702	0.4714		12117	0.0964884	-0.0225417	0.228221	1.1013	0.977711	1.25636	0.0671		12117	-0.0332252	-0.261312	0.192826
	12119	0.0605044	-0.171007	0.297636	1.06237	0.842816	1.34667	0.3085		12119	-0.0891181	-0.332837	0.152114	0.914737	0.716887	1.16429	0.2405		12119	-0.157433	-0.622085	0.282098	0.854334	0.536824	1.32591	0.2409		12119	-0.0240422	-0.160058	0.113324	0.976244	0.852094	1.11999	0.3694		12119	-0.0296631	-0.228247	0.172262	0.970772	0.795928	1.18799	0.3877		12119	0.143458	-0.121918	0.417955
	12121	-0.173989	-0.413342	0.0884547	0.840306	0.661436	1.09248	0.0874		12121	-0.0401313	-0.297492	0.221499	0.960663	0.742679	1.24795	0.3858		12121	-0.106315	-0.570313	0.332461	0.899141	0.565348	1.3944	0.3278		12121	0.000583727	-0.134951	0.137839	1.00058	0.873759	1.14779	0.496		12121	-0.0535258	-0.264838	0.163341	0.947882	0.767331	1.17744	0.3121		12121	0.0216547	-0.296051	0.322022
	12123	-0.0346396	-0.350056	0.277707	0.965954	0.704649	1.3201	0.4213		12123	0.034549	-0.258175	0.340734	1.03515	0.77246	1.40598	0.4105		12123	0.0225595	-0.507201	0.524845	1.02282	0.602179	1.6902	0.466		12123	-0.0278668	-0.194369	0.140359	0.972518	0.823354	1.15069	0.3706		12123	-0.00426461	-0.255955	0.257859	0.995744	0.774177	1.29416	0.4863		12123	-0.0537428	-0.366104	0.276595
	12125	0.217998	-0.0662691	0.520791	1.24358	0.935879	1.68336	0.0752		12125	-0.155897	-0.458897	0.13701	0.855648	0.631981	1.14684	0.1522		12125	0.208031	-0.282406	0.689921	1.23125	0.753967	1.99356	0.2052		12125	0.480907	0.331249	0.624657	1.61754	1.39271	1.8676	1e-05		12125	0.0982049	-0.138935	0.339125	1.10319	0.870284	1.40372	0.2131		12125	-0.00848901	-0.338374	0.281869
	12127	-0.0459286	-0.19751	0.12319	0.95511	0.820772	1.1311	0.2866		12127	-0.120012	-0.286777	0.0445139	0.88691	0.750679	1.04552	0.0766		12127	-0.017184	-0.262288	0.224744	0.982963	0.769289	1.252	0.4483		12127	-0.211604	-0.326874	-0.105052	0.809285	0.721175	0.900277	1e-05		12127	-0.135219	-0.268623	-0.0119796	0.873525	0.764432	0.988092	0.0189		12127	-0.0813837	-0.303949	0.135252
	12129	0.120781	-0.181496	0.418642	1.12838	0.834021	1.5199	0.2109		12129	0.0474122	-0.252053	0.350907	1.04855	0.777204	1.42035	0.3777		12129	0.169023	-0.34096	0.689587	1.18415	0.711087	1.99289	0.2603		12129	0.117719	-0.0478381	0.277066	1.12493	0.953288	1.31925	0.0773		12129	0.0324671	-0.218856	0.296927	1.033	0.803437	1.34572	0.3964		12129	-0.0168157	-0.331963	0.305563
	12131	-0.260899	-0.51665	-0.000938094	0.770358	0.596516	0.999062	0.0238		12131	-0.0551847	-0.308905	0.22329	0.94631	0.73425	1.25018	0.3382		12131	0.0441719	-0.397987	0.48566	1.04516	0.671671	1.62525	0.4165		12131	-0.12998	-0.272361	0.0123805	0.878113	0.761579	1.01246	0.0365		12131	-0.0446231	-0.257103	0.187027	0.956358	0.773288	1.20566	0.3482		12131	0.118473	-0.178978	0.414033
	12133	-0.0868407	-0.422185	0.231651	0.916823	0.655613	1.26068	0.298		12133	0.0685103	-0.231787	0.373747	1.07091	0.793115	1.45317	0.3288		12133	0.169194	-0.333647	0.675798	1.18435	0.716307	1.9656	0.2534		12133	-0.0866917	-0.250288	0.0960241	0.91696	0.778576	1.10079	0.167		12133	0.00729597	-0.2445	0.272661	1.00732	0.783096	1.31345	0.4782		12133	-0.0258916	-0.361448	0.264415
	13001	-0.168421	-0.416415	0.0846123	0.844998	0.659406	1.0883	0.0973		13001	0.0848116	-0.159858	0.32941	1.08851	0.852265	1.39015	0.2463		13001	-0.0134163	-0.452134	0.412422	0.986673	0.636269	1.51047	0.4773		13001	-0.147395	-0.27876	-0.00942962	0.862953	0.756722	0.990615	0.0153		13001	0.010206	-0.191903	0.222193	1.01026	0.825387	1.24881	0.4601		13001	-0.0109524	-0.32075	0.298952
	13003	-0.306326	-0.627757	0.0125835	0.736147	0.533788	1.01266	0.0293		13003	-0.153651	-0.443448	0.142729	0.857571	0.64182	1.15342	0.1539		13003	-0.176019	-0.674208	0.340634	0.838602	0.50956	1.40584	0.2541		13003	-0.31464	-0.476643	-0.153611	0.730051	0.620864	0.857605	0.0003		13003	0.0261487	-0.209328	0.256341	1.02649	0.811129	1.29219	0.4111		13003	-0.0276316	-0.32834	0.304029
	13005	-0.453247	-0.772466	-0.146542	0.635561	0.461873	0.863689	0.0018		13005	-0.0974786	-0.375057	0.172315	0.907122	0.68725	1.18805	0.2459		13005	-0.173818	-0.688981	0.301852	0.84045	0.502087	1.35236	0.2493		13005	-0.32405	-0.478253	-0.168501	0.723214	0.619866	0.84493	1e-05		13005	0.066708	-0.15878	0.297898	1.06898	0.853184	1.34702	0.2856		13005	-0.0663234	-0.375944	0.251541
	13007	-0.173035	-0.577647	0.216211	0.841108	0.561217	1.24136	0.1982		13007	-7.2069e-06	-0.316467	0.314679	0.999993	0.728719	1.36982	0.4993		13007	-0.0913246	-0.660092	0.495255	0.912721	0.516804	1.64092	0.3832		13007	-0.0419225	-0.250176	0.174431	0.958944	0.778664	1.19057	0.3547		13007	0.0281707	-0.253524	0.304201	1.02857	0.776061	1.35554	0.4208		13007	-0.0215114	-0.362806	0.321663
	13009	0.266048	0.0908251	0.451988	1.3048	1.09508	1.57143	0.0017		13009	0.230615	0.0487757	0.415993	1.25937	1.04998	1.51587	0.007		13009	-0.036348	-0.37392	0.277917	0.964305	0.688032	1.32038	0.4099		13009	0.155514	0.0444951	0.274739	1.16826	1.0455	1.31619	0.0037		13009	0.122288	-0.0366117	0.276849	1.13008	0.96405	1.31897	0.0642		13009	0.259376	-0.00716141	0.509624
	13011	-0.0924344	-0.322029	0.149361	0.911709	0.724677	1.16109	0.2224		13011	-0.113633	-0.3609	0.14516	0.892586	0.697049	1.15622	0.1902		13011	-0.395136	-0.848823	0.0585799	0.673588	0.427918	1.06033	0.0446		13011	-0.0315404	-0.165957	0.096678	0.968952	0.847083	1.10151	0.3182		13011	-0.108756	-0.325934	0.102107	0.896949	0.721853	1.1075	0.1582		13011	-0.0176484	-0.311436	0.306908
	13013	-0.0224872	-0.203778	0.158276	0.977764	0.815644	1.17149	0.4027		13013	0.0277374	-0.159346	0.23	1.02813	0.852702	1.2586	0.3927		13013	-0.327629	-0.65733	0.00699515	0.720631	0.518233	1.00702	0.0248		13013	0.059547	-0.0583501	0.177346	1.06136	0.94332	1.19404	0.1642		13013	0.175234	0.0269431	0.320298	1.19152	1.02731	1.37754	0.009		13013	-0.191754	-0.489065	0.0929292
	13015	-0.0698819	-0.240268	0.0964942	0.932504	0.786417	1.1013	0.2093		13015	0.0628565	-0.110391	0.237988	1.06487	0.895484	1.26869	0.2437		13015	-0.0842672	-0.351722	0.203631	0.919186	0.703476	1.22585	0.278		13015	0.0220981	-0.092323	0.131419	1.02234	0.911811	1.14045	0.348		13015	0.0193853	-0.114822	0.169462	1.01957	0.891525	1.18467	0.3894		13015	-0.00305737	-0.27338	0.242178
	13017	-0.133467	-0.364161	0.104714	0.875056	0.694779	1.11039	0.1348		13017	0.101592	-0.135506	0.323444	1.10693	0.873274	1.38188	0.2008		13017	-0.0671094	-0.483448	0.369789	0.935093	0.616654	1.44743	0.3821		13017	-0.0973099	-0.231983	0.0308883	0.907275	0.792959	1.03137	0.0714		13017	-0.183667	-0.400838	0.0186745	0.832213	0.669759	1.01885	0.044		13017	-0.0423858	-0.35181	0.262215
	13019	0.0752398	-0.167514	0.300611	1.07814	0.845765	1.35068	0.2629		13019	-0.134578	-0.38034	0.116144	0.874085	0.683629	1.12316	0.1448		13019	0.368697	-0.0180191	0.795282	1.44585	0.982142	2.21507	0.0398		13019	-0.00127048	-0.132762	0.133859	0.99873	0.875673	1.14323	0.4898		13019	0.0148024	-0.193431	0.216618	1.01491	0.824127	1.24187	0.4379		13019	0.00551663	-0.294711	0.326495
	13021	0.28088	0.117017	0.44802	1.32429	1.12414	1.56521	0.0002		13021	-0.0559802	-0.225471	0.116527	0.945558	0.798141	1.12359	0.2639		13021	0.156783	-0.0880475	0.419797	1.16974	0.915717	1.52165	0.1187		13021	0.0241713	-0.0853842	0.143329	1.02447	0.918159	1.15411	0.3358		13021	-0.0623858	-0.198558	0.0734211	0.93952	0.819912	1.07618	0.1843		13021	-0.106931	-0.357877	0.13841
	13023	0.141486	-0.0989636	0.385946	1.15198	0.905776	1.47101	0.131		13023	-0.0189048	-0.262183	0.253619	0.981273	0.76937	1.28868	0.444		13023	0.0635682	-0.388395	0.494252	1.06563	0.678144	1.63927	0.3787		13023	0.116457	-0.0149268	0.248102	1.12351	0.985184	1.28159	0.0406		13023	-0.0226416	-0.238164	0.188865	0.977613	0.788074	1.20788	0.4191		13023	-0.0700193	-0.38684	0.234774
	13025	0.0620867	-0.187769	0.314075	1.06405	0.828806	1.36899	0.3084		13025	0.0446429	-0.213493	0.298547	1.04565	0.807757	1.3479	0.3646		13025	0.111711	-0.331993	0.558275	1.11819	0.717492	1.74765	0.3084		13025	-0.149132	-0.290092	-0.0129784	0.861456	0.748194	0.987106	0.0173		13025	0.112902	-0.101551	0.317647	1.11952	0.903435	1.37389	0.1487		13025	-0.0321974	-0.348976	0.273544
	13027	0.131755	-0.166361	0.402522	1.14083	0.84674	1.49559	0.1815		13027	-0.0493422	-0.340813	0.213472	0.951855	0.711192	1.23797	0.3666		13027	0.137788	-0.33016	0.643663	1.14773	0.718808	1.90344	0.2923		13027	0.119866	-0.0284607	0.256955	1.12735	0.971941	1.29299	0.0496		13027	0.0323757	-0.197441	0.269992	1.03291	0.820829	1.30995	0.3933		13027	-0.0434083	-0.376195	0.267203
	13029	-0.0437202	-0.249787	0.148589	0.957222	0.778967	1.1602	0.3368		13029	-0.175243	-0.402021	0.0459555	0.839253	0.668967	1.04703	0.0667		13029	-0.00255074	-0.375154	0.356748	0.997453	0.687184	1.42868	0.4986		13029	0.119091	-0.00632775	0.239616	1.12647	0.993692	1.27076	0.0294		13029	0.00702706	-0.169056	0.17883	1.00705	0.844461	1.19582	0.4689		13029	-0.0533106	-0.34667	0.244561
	13031	0.138184	-0.0383771	0.320601	1.14819	0.96235	1.37796	0.0692		13031	-0.171999	-0.366609	0.0366453	0.84198	0.69308	1.03732	0.0466		13031	0.270005	-0.0357184	0.56396	1.30997	0.964912	1.75762	0.0429		13031	0.0347402	-0.0812313	0.152891	1.03535	0.92198	1.1652	0.2829		13031	0.272615	0.126159	0.418753	1.31339	1.13446	1.52006	1e-05		13031	0.0591473	-0.206017	0.342562
	13033	-0.154775	-0.401378	0.103423	0.856608	0.669397	1.10896	0.1131		13033	-0.267905	-0.513173	-0.00531626	0.76498	0.598593	0.994698	0.0182		13033	0.0326048	-0.396948	0.463106	1.03314	0.672369	1.589	0.4376		13033	0.0222369	-0.111612	0.150812	1.02249	0.894391	1.16278	0.3721		13033	0.0238732	-0.171794	0.223975	1.02416	0.842153	1.25104	0.405		13033	0.0935789	-0.218997	0.39219
	13035	-0.0641197	-0.280979	0.159613	0.937893	0.755044	1.17306	0.2826		13035	0.0615121	-0.165007	0.298106	1.06344	0.847888	1.3473	0.2955		13035	-0.102385	-0.513871	0.297427	0.902682	0.598176	1.34639	0.3108		13035	-0.105284	-0.234076	0.0199836	0.900069	0.791302	1.02018	0.0538		13035	0.199587	0.00832808	0.376577	1.2209	1.00836	1.45729	0.0164		13035	0.0034502	-0.282552	0.306961
	13037	0.0205976	-0.299577	0.375926	1.02081	0.741131	1.45634	0.4507		13037	0.0316144	-0.269662	0.308193	1.03212	0.763637	1.36096	0.4122		13037	0.102477	-0.429674	0.603521	1.10791	0.650721	1.82855	0.3466		13037	0.222546	0.068509	0.386504	1.24925	1.07091	1.47183	0.0038		13037	0.0409037	-0.208716	0.285584	1.04175	0.811626	1.33054	0.3762		13037	-0.00391117	-0.323286	0.324919
	13039	0.365638	0.167679	0.549	1.44143	1.18256	1.73152	1e-05		13039	0.175872	-0.02766	0.388056	1.19229	0.972719	1.47411	0.0525		13039	0.237679	-0.0994334	0.571952	1.2683	0.90535	1.77172	0.0846		13039	-0.0100941	-0.133949	0.114447	0.989957	0.874634	1.12125	0.4366		13039	0.0827442	-0.0905383	0.256737	1.08626	0.913439	1.29271	0.1726		13039	0.0603676	-0.205498	0.364937
	13043	0.0331171	-0.249435	0.317064	1.03367	0.779241	1.37309	0.4032		13043	0.0129886	-0.283514	0.284301	1.01307	0.753133	1.32883	0.4543		13043	-0.0356603	-0.524993	0.504392	0.964968	0.591559	1.65598	0.4529		13043	0.0237735	-0.118256	0.181964	1.02406	0.888469	1.19957	0.3766		13043	0.0552976	-0.180289	0.27871	1.05686	0.835029	1.32142	0.3194		13043	-0.00856261	-0.330099	0.292173
	13045	-0.0380632	-0.197491	0.136385	0.962652	0.820787	1.14612	0.3218		13045	0.065897	-0.107292	0.233561	1.06812	0.898263	1.26309	0.2238		13045	-0.0875032	-0.371107	0.190764	0.916216	0.68997	1.21017	0.2722		13045	-0.0864441	-0.204121	0.0263927	0.917187	0.815364	1.02674	0.0698		13045	0.0726322	-0.0581725	0.208673	1.07533	0.943487	1.23204	0.1428		13045	-0.0484909	-0.293014	0.202343
	13047	-0.214457	-0.399709	-0.00841648	0.806979	0.670515	0.991619	0.0169		13047	0.112975	-0.10524	0.315992	1.1196	0.900109	1.37162	0.1462		13047	0.169176	-0.162285	0.480474	1.18433	0.850199	1.61684	0.1554		13047	-0.145129	-0.269052	-0.0257427	0.864911	0.764104	0.974586	0.0103		13047	0.0943702	-0.0759955	0.261237	1.09897	0.92682	1.29853	0.1426		13047	0.172335	-0.118336	0.445239
	13049	0.00835579	-0.285212	0.295889	1.00839	0.751855	1.34432	0.4712		13049	-0.0124998	-0.301618	0.264866	0.987578	0.73962	1.30326	0.4689		13049	0.102338	-0.398251	0.57541	1.10776	0.671494	1.77786	0.3432		13049	0.0149297	-0.133865	0.168199	1.01504	0.874708	1.18317	0.4228		13049	-0.0214201	-0.260079	0.220759	0.978808	0.770991	1.24702	0.4274		13049	0.00139347	-0.306578	0.32407
	13051	0.097398	-0.0573752	0.25721	1.1023	0.94424	1.29332	0.1151		13051	-0.0607022	-0.22633	0.102507	0.941103	0.797455	1.10795	0.2383		13051	-0.213062	-0.460517	0.0511429	0.808106	0.630957	1.05247	0.0539		13051	0.197104	0.0863052	0.302907	1.21787	1.09014	1.35379	1e-05		13051	0.0345058	-0.0934835	0.159466	1.03511	0.910753	1.17288	0.2985		13051	0.0279776	-0.199108	0.262543
	13053	0.0522959	-0.331502	0.40421	1.05369	0.717845	1.49812	0.3842		13053	0.0388277	-0.265987	0.35654	1.03959	0.766449	1.42838	0.4087		13053	0.0474655	-0.481577	0.599307	1.04861	0.617808	1.82086	0.4294		13053	0.0177518	-0.169315	0.212515	1.01791	0.844243	1.23679	0.4313		13053	0.0586187	-0.225632	0.326208	1.06037	0.798012	1.3857	0.34		13053	-0.0198208	-0.339737	0.308938
	13055	0.203119	-0.00910687	0.413833	1.22522	0.990934	1.5126	0.0314		13055	-0.00741922	-0.245818	0.216377	0.992608	0.782064	1.24157	0.4746		13055	0.104509	-0.293093	0.484455	1.11017	0.745953	1.62329	0.2987		13055	0.208681	0.0859105	0.332339	1.23205	1.08971	1.39423	0.0004		13055	0.0784709	-0.111974	0.269243	1.08163	0.894067	1.30897	0.2056		13055	0.00224747	-0.303523	0.296543
	13057	-0.0265536	-0.186598	0.131299	0.973796	0.829778	1.14031	0.365		13057	0.141967	-0.0227845	0.298014	1.15254	0.977473	1.34718	0.0408		13057	-0.100725	-0.340117	0.147195	0.904181	0.711687	1.15858	0.2113		13057	-0.042095	-0.151759	0.0654621	0.958779	0.859196	1.06765	0.226		13057	0.12922	0.00378234	0.253422	1.13794	1.00379	1.28843	0.0218		13057	0.0649127	-0.156644	0.279683
	13059	-0.238978	-0.406406	-0.0718132	0.787432	0.666039	0.930705	0.0031		13059	-0.125876	-0.304064	0.0463078	0.881724	0.737814	1.0474	0.0796		13059	-0.182582	-0.437566	0.097951	0.833116	0.645606	1.10291	0.0906		13059	0.0973706	-0.0116039	0.211163	1.10227	0.988463	1.23511	0.043		13059	-0.274697	-0.421668	-0.131898	0.759802	0.655952	0.876431	0.0002		13059	-0.0971868	-0.347597	0.158952
	13061	0.221588	-0.166786	0.611949	1.24806	0.846381	1.84402	0.1308		13061	0.0755598	-0.252123	0.391606	1.07849	0.77715	1.47936	0.3228		13061	0.169151	-0.38071	0.730395	1.1843	0.683376	2.0759	0.2776		13061	0.107922	-0.101312	0.313624	1.11396	0.903651	1.36838	0.1526		13061	0.0149971	-0.263371	0.309896	1.01511	0.768457	1.36328	0.4584		13061	0.00318504	-0.326167	0.336154
	13063	-0.459036	-0.631987	-0.285573	0.631893	0.531535	0.751584	1e-05		13063	0.0644867	-0.109275	0.226549	1.06661	0.896484	1.25426	0.2257		13063	-0.261099	-0.548197	0.00626502	0.770205	0.577991	1.00628	0.0291		13063	-0.253002	-0.363822	-0.133577	0.776466	0.695015	0.87496	1e-05		13063	-0.259409	-0.393935	-0.117166	0.771507	0.674398	0.889437	1e-05		13063	-0.156975	-0.407934	0.0788207
	13065	0.134475	-0.179677	0.443855	1.14394	0.83554	1.5587	0.1937		13065	-0.00660301	-0.310305	0.281832	0.993419	0.733223	1.32556	0.4868		13065	0.358164	-0.145719	0.860147	1.4307	0.864401	2.36351	0.0832		13065	0.279242	0.128688	0.433898	1.32213	1.13734	1.54326	0.0002		13065	0.196696	-0.0496783	0.442008	1.21737	0.951535	1.55583	0.06		13065	-0.017033	-0.353688	0.304904
	13067	-0.19278	-0.342741	-0.043327	0.824664	0.709822	0.957598	0.0056		13067	-0.0079908	-0.156702	0.141458	0.992041	0.854958	1.15195	0.4562		13067	-0.0882486	-0.302655	0.132773	0.915533	0.738854	1.14199	0.208		13067	0.0415284	-0.0636007	0.147172	1.0424	0.93838	1.15855	0.2209		13067	0.00168137	-0.116902	0.113148	1.00168	0.889673	1.1198	0.4889		13067	-0.0636032	-0.256166	0.130455
	13069	-0.405972	-0.626487	-0.186274	0.666329	0.534466	0.830046	0.0001		13069	-0.163056	-0.38368	0.0615771	0.849543	0.68135	1.06351	0.0777		13069	-0.13989	-0.533833	0.24824	0.869454	0.586353	1.28177	0.2456		13069	-0.258045	-0.384757	-0.136595	0.772561	0.680616	0.872324	0.0001		13069	-0.0423757	-0.212195	0.129862	0.95851	0.808807	1.13867	0.3178		13069	0.12715	-0.150419	0.414311
	13071	0.348578	0.155897	0.554568	1.41705	1.16871	1.74119	0.0003		13071	0.0534555	-0.165885	0.279328	1.05491	0.847143	1.32224	0.3192		13071	0.603536	0.255092	0.941266	1.82857	1.29058	2.56322	0.0005		13071	0.156268	0.0282706	0.278796	1.16914	1.02867	1.32154	0.0084		13071	0.0608255	-0.120577	0.24393	1.06271	0.886409	1.27626	0.2538		13071	-0.0119013	-0.300954	0.268924
	13073	-0.237822	-0.409709	-0.0847484	0.788343	0.663844	0.918743	0.0025		13073	-0.063667	-0.230841	0.106537	0.938317	0.793866	1.11242	0.2307		13073	-0.0730414	-0.322137	0.185436	0.929562	0.724599	1.20374	0.2867		13073	-0.124919	-0.238201	-0.0150152	0.882568	0.788044	0.985097	0.0162		13073	-0.047398	-0.175084	0.0869391	0.953708	0.839386	1.09083	0.2435		13073	0.0891607	-0.147638	0.318367
	13075	-0.113758	-0.375013	0.12726	0.892474	0.68728	1.13571	0.1884		13075	-0.021998	-0.277105	0.235033	0.978242	0.757975	1.26495	0.4337		13075	0.394806	-0.00707005	0.791065	1.4841	0.992955	2.20574	0.0297		13075	0.0976337	-0.0379692	0.225692	1.10256	0.962743	1.25319	0.0736		13075	-0.0804854	-0.296256	0.141682	0.922668	0.743597	1.15221	0.2385		13075	-0.0316678	-0.356142	0.27167
	13077	-0.348897	-0.519668	-0.17536	0.705466	0.594718	0.839155	1e-05		13077	0.0313789	-0.140336	0.207698	1.03188	0.869066	1.23084	0.3599		13077	-0.11746	-0.384087	0.147562	0.889176	0.681072	1.159	0.1931		13077	-0.0528673	-0.167734	0.0584707	0.948506	0.845579	1.06021	0.1804		13077	-0.10829	-0.246783	0.0288716	0.897368	0.78131	1.02929	0.0593		13077	0.0623106	-0.18729	0.295186
	13079	0.226556	-0.0221695	0.490834	1.25427	0.978074	1.63368	0.0413		13079	-0.0341527	-0.301393	0.243376	0.966424	0.739787	1.27555	0.4091		13079	0.0710945	-0.417881	0.510145	1.07368	0.658441	1.66553	0.3768		13079	0.0163813	-0.127122	0.159385	1.01652	0.880626	1.17279	0.4135		13079	-0.121382	-0.363991	0.099188	0.885696	0.694898	1.10427	0.1541		13079	0.0160651	-0.301707	0.334665
	13081	0.0469764	-0.194338	0.283695	1.0481	0.823379	1.32803	0.3473		13081	-0.070136	-0.321809	0.184927	0.932267	0.724837	1.20313	0.2959		13081	-0.12966	-0.572148	0.321301	0.878394	0.564312	1.37892	0.2874		13081	0.0990735	-0.0322373	0.230394	1.10415	0.968277	1.2591	0.0672		13081	0.0383197	-0.172941	0.236188	1.03906	0.841187	1.26641	0.3555		13081	-0.002763	-0.324712	0.295662
	13083	0.0960218	-0.166138	0.362158	1.10078	0.846929	1.43643	0.2331		13083	0.101653	-0.169171	0.368286	1.107	0.844365	1.44525	0.2292		13083	-0.241875	-0.748582	0.242392	0.785154	0.473037	1.27429	0.1667		13083	-0.00234905	-0.149114	0.131744	0.997654	0.861471	1.14082	0.4884		13083	0.163895	-0.064381	0.386891	1.17809	0.937648	1.4724	0.0777		13083	0.165576	-0.147111	0.46567
	13085	-0.150123	-0.388787	0.0666706	0.860602	0.677879	1.06894	0.0958		13085	0.177444	-0.0381728	0.416202	1.19416	0.962547	1.51619	0.0611		13085	-0.065322	-0.451578	0.342756	0.936766	0.636623	1.40882	0.3765		13085	-0.0470202	-0.174912	0.0779812	0.954068	0.839531	1.0811	0.2379		13085	-0.081562	-0.283964	0.105769	0.921676	0.752794	1.11156	0.2092		13085	0.0631665	-0.235425	0.358256
	13087	0.0936343	-0.148946	0.318503	1.09816	0.861615	1.37507	0.2174		13087	-0.102123	-0.353654	0.135681	0.902918	0.702118	1.14532	0.2097		13087	0.507896	0.108345	0.892683	1.66179	1.11443	2.44167	0.006		13087	0.0460063	-0.0888471	0.170101	1.04708	0.914985	1.18542	0.2447		13087	-0.0333303	-0.236897	0.171334	0.967219	0.789073	1.18689	0.3758		13087	0.0205991	-0.292183	0.303543
	13089	-0.0850654	-0.235324	0.0645588	0.918452	0.790315	1.06669	0.1289		13089	0.0538723	-0.0945253	0.203255	1.05535	0.909805	1.22539	0.235		13089	0.0640522	-0.152855	0.274738	1.06615	0.858254	1.31619	0.2821		13089	-0.034939	-0.135854	0.0749895	0.965664	0.87297	1.07787	0.2602		13089	-0.0987096	-0.210526	0.0230752	0.906006	0.810158	1.02334	0.0502		13089	-0.0148641	-0.202519	0.184351
	13091	0.216525	-0.0127081	0.441889	1.24175	0.987372	1.55564	0.0322		13091	-0.0035194	-0.249477	0.23292	0.996487	0.779208	1.26228	0.4941		13091	0.185196	-0.228364	0.590883	1.20345	0.795835	1.80558	0.1863		13091	0.0939752	-0.0319205	0.215893	1.09853	0.968584	1.24097	0.0699		13091	-0.00808462	-0.202839	0.194923	0.991948	0.81641	1.21522	0.4674		13091	0.0361056	-0.284045	0.341722
	13093	0.0647571	-0.231275	0.349075	1.0669	0.793521	1.41776	0.328		13093	0.144557	-0.118778	0.417239	1.15553	0.888005	1.51777	0.1489		13093	0.0660919	-0.45852	0.551539	1.06832	0.632218	1.73592	0.3975		13093	0.0457815	-0.100739	0.190689	1.04685	0.904169	1.21008	0.27		13093	0.0140382	-0.204705	0.255409	1.01414	0.814887	1.29099	0.4551		13093	-0.0516055	-0.36723	0.264879
	13095	-0.183958	-0.362098	-0.00370837	0.831971	0.696214	0.996299	0.0215		13095	0.0173297	-0.161192	0.20376	1.01748	0.851129	1.226	0.4246		13095	0.173416	-0.10802	0.460941	1.18936	0.89761	1.58557	0.1158		13095	-0.123284	-0.241483	-0.00836731	0.884013	0.785462	0.991668	0.019		13095	-0.0351229	-0.180779	0.117108	0.965487	0.83462	1.12424	0.3279		13095	-0.0431898	-0.304735	0.222266
	13097	-0.268497	-0.433637	-0.0947291	0.764528	0.648148	0.909619	0.0009		13097	-0.1181	-0.29351	0.0537698	0.888607	0.745642	1.05524	0.0944		13097	-0.283726	-0.556191	-0.0174843	0.752973	0.573389	0.982668	0.0191		13097	-0.123961	-0.236219	-0.0131915	0.883415	0.789608	0.986895	0.0155		13097	0.140848	0.0105445	0.269182	1.15125	1.0106	1.30889	0.0173		13097	-0.125961	-0.381537	0.131187
	13099	0.0867828	-0.208321	0.357698	1.09066	0.811947	1.43003	0.2765		13099	0.0188981	-0.239994	0.296216	1.01908	0.786633	1.34476	0.4474		13099	-0.14242	-0.665952	0.323915	0.867257	0.513784	1.38253	0.2887		13099	0.200501	0.0596091	0.344773	1.22201	1.06142	1.41167	0.0033		13099	0.140542	-0.0909909	0.357909	1.1509	0.913026	1.43034	0.1148		13099	0.0292678	-0.298408	0.341014
	13101	-0.078046	-0.491619	0.312956	0.924922	0.611635	1.36746	0.3574		13101	-0.0167674	-0.353907	0.310848	0.983372	0.70194	1.36458	0.4633		13101	0.2334	-0.341403	0.823366	1.26289	0.710772	2.27816	0.2123		13101	0.028311	-0.208047	0.282656	1.02872	0.812169	1.32665	0.4141		13101	0.0951024	-0.208248	0.383874	1.09977	0.812006	1.46796	0.2669		13101	0.0049324	-0.318173	0.328874
	13103	-0.0380648	-0.222323	0.144123	0.962651	0.800657	1.15503	0.3449		13103	-0.111094	-0.319125	0.0841496	0.894854	0.726785	1.08779	0.1454		13103	-0.239024	-0.571352	0.0931129	0.787396	0.564761	1.09759	0.0763		13103	0.0734717	-0.044279	0.183767	1.07624	0.956687	1.20174	0.1081		13103	0.0222822	-0.134569	0.172478	1.02253	0.874092	1.18825	0.3938		13103	0.0449174	-0.239073	0.329798
	13105	-0.249654	-0.493931	-0.00364584	0.779071	0.610223	0.996361	0.0212		13105	0.0592174	-0.182676	0.301018	1.06101	0.833038	1.35123	0.3144		13105	0.0598797	-0.340241	0.467405	1.06171	0.711599	1.59585	0.3805		13105	0.0744832	-0.0547627	0.200085	1.07733	0.94671	1.22151	0.1261		13105	0.0329367	-0.172161	0.232058	1.03349	0.841844	1.26119	0.3631		13105	0.0962534	-0.210064	0.408558
	13107	0.168839	-0.0687487	0.3963	1.18393	0.933561	1.48631	0.0758		13107	0.0931191	-0.157662	0.333778	1.09759	0.854138	1.39623	0.2249		13107	0.326555	-0.0660733	0.738356	1.38618	0.936062	2.09249	0.06		13107	0.0920017	-0.0395091	0.221204	1.09637	0.961261	1.24758	0.0843		13107	0.118056	-0.0732737	0.308662	1.12531	0.929346	1.3616	0.1183		13107	0.0398274	-0.252311	0.333998
	13109	0.162234	-0.107751	0.434773	1.17614	0.897851	1.54461	0.1196		13109	-0.025921	-0.302745	0.243766	0.974412	0.738787	1.27605	0.4284		13109	-0.0736219	-0.570845	0.415222	0.929023	0.565048	1.51471	0.3853		13109	0.218597	0.0768352	0.355599	1.24433	1.07986	1.42704	0.0009		13109	0.104293	-0.124694	0.315565	1.10993	0.882767	1.37103	0.177		13109	-0.024995	-0.351465	0.277651
	13111	0.0546173	-0.192309	0.277637	1.05614	0.825052	1.32001	0.3249		13111	0.310496	0.0854134	0.549404	1.3641	1.08917	1.73222	0.0054		13111	0.0587591	-0.347785	0.466808	1.06052	0.706251	1.5949	0.384		13111	0.0657487	-0.0640687	0.193839	1.06796	0.937941	1.2139	0.1623		13111	0.148478	-0.046271	0.352354	1.16007	0.954783	1.42241	0.0729		13111	0.016939	-0.272489	0.325082
	13113	-0.172921	-0.348742	-0.00217795	0.841204	0.705575	0.997824	0.0258		13113	-0.0109805	-0.197097	0.166096	0.98908	0.821111	1.18069	0.4513		13113	0.286779	0.0351418	0.550921	1.33213	1.03577	1.73485	0.0152		13113	0.00915371	-0.0996938	0.130724	1.0092	0.905115	1.13965	0.4367		13113	-0.185499	-0.332443	-0.037873	0.83069	0.717169	0.962835	0.0065		13113	-0.00125987	-0.242607	0.243515
	13115	0.0203448	-0.152936	0.179368	1.02055	0.858185	1.19646	0.4039		13115	0.143566	-0.031086	0.31339	1.15438	0.969392	1.36805	0.0514		13115	-0.100791	-0.37612	0.16083	0.904122	0.68652	1.17449	0.2288		13115	0.206624	0.0958676	0.319915	1.22952	1.10061	1.37701	0.0002		13115	-0.14838	-0.287649	-0.000206596	0.862103	0.750025	0.999793	0.0223		13115	-0.183988	-0.433877	0.0791256
	13117	0.019803	-0.152473	0.189197	1.02	0.858582	1.20828	0.4084		13117	0.0685623	-0.107356	0.238042	1.07097	0.898206	1.26876	0.2279		13117	-0.0787478	-0.357636	0.193558	0.924273	0.699328	1.21356	0.2932		13117	0.0622196	-0.0465009	0.183107	1.0642	0.954564	1.20094	0.1412		13117	-0.0323662	-0.165591	0.115955	0.968152	0.847393	1.12294	0.3223		13117	0.0487216	-0.185187	0.297991
	13119	-0.0830453	-0.311907	0.126158	0.920309	0.73205	1.13446	0.2278		13119	-0.117595	-0.358261	0.111449	0.889056	0.69889	1.1179	0.1629		13119	-0.280143	-0.708414	0.121802	0.755675	0.492425	1.12953	0.0892		13119	0.0741346	-0.0493272	0.199793	1.07695	0.95187	1.22115	0.123		13119	0.0332896	-0.157119	0.217208	1.03385	0.854602	1.2426	0.368		13119	-0.0424356	-0.344371	0.238606
	13121	-0.0312015	-0.176156	0.119389	0.96928	0.838487	1.12681	0.3389		13121	-0.0571317	-0.209254	0.0821946	0.94447	0.811189	1.08567	0.2212		13121	0.0151484	-0.1933	0.223011	1.01526	0.824235	1.24983	0.4406		13121	0.0393841	-0.0648157	0.140564	1.04017	0.93724	1.15092	0.2226		13121	-0.112659	-0.221271	0.00354591	0.893455	0.801499	1.00355	0.0243		13121	-0.0158367	-0.20594	0.177565
	13123	0.0912248	-0.123279	0.309792	1.09552	0.884017	1.36314	0.2063		13123	0.0251086	-0.200677	0.263234	1.02543	0.818177	1.30113	0.4113		13123	-0.00284332	-0.401085	0.431889	0.997161	0.669593	1.54016	0.4982		13123	0.0851548	-0.045236	0.207858	1.08889	0.955772	1.23104	0.0946		13123	0.102367	-0.0862725	0.28806	1.10779	0.917344	1.33384	0.1491		13123	0.0859593	-0.226325	0.374445
	13125	0.0334032	-0.315007	0.374203	1.03397	0.729784	1.45383	0.4194		13125	-0.160896	-0.486075	0.148993	0.851381	0.615036	1.16066	0.1537		13125	-0.0556202	-0.61334	0.467133	0.945898	0.541539	1.59541	0.4198		13125	-0.201393	-0.387336	-0.024232	0.817591	0.678863	0.976059	0.0138		13125	-0.0263228	-0.283765	0.240996	0.974021	0.752944	1.27252	0.4289		13125	0.0277068	-0.280601	0.353235
	13127	0.017235	-0.163748	0.182624	1.01738	0.848956	1.20036	0.4153		13127	-0.0277299	-0.219552	0.156207	0.972651	0.802878	1.16907	0.3909		13127	-0.146416	-0.456411	0.154302	0.863799	0.633553	1.16684	0.173		13127	-0.293204	-0.412166	-0.177534	0.74587	0.662214	0.837333	1e-05		13127	-0.0155875	-0.165195	0.138673	0.984533	0.847728	1.14875	0.4205		13127	-0.0217001	-0.275909	0.235215
	13129	-0.134273	-0.321014	0.0602719	0.874352	0.725413	1.06213	0.0857		13129	0.118311	-0.0813355	0.32409	1.12559	0.921884	1.38277	0.1261		13129	-0.165956	-0.521629	0.194554	0.847083	0.593553	1.21477	0.183		13129	-0.0158594	-0.138334	0.102097	0.984266	0.870808	1.10749	0.3996		13129	-0.121134	-0.29361	0.0465118	0.885916	0.745567	1.04761	0.0806		13129	0.084263	-0.197571	0.365204
	13131	-0.00532715	-0.245022	0.227963	0.994687	0.782687	1.25604	0.4833		13131	-0.0608388	-0.312582	0.188379	0.940975	0.731556	1.20729	0.3208		13131	0.170402	-0.233639	0.584881	1.18578	0.791648	1.79478	0.2099		13131	-0.367117	-0.508247	-0.22961	0.692728	0.601549	0.794843	1e-05		13131	-0.110157	-0.320685	0.0937547	0.895694	0.725651	1.09829	0.149		13131	-0.00104674	-0.316437	0.290762
	13133	-0.219527	-0.508657	0.0800754	0.802899	0.601302	1.08337	0.0743		13133	0.0489854	-0.212307	0.310815	1.05021	0.808716	1.36454	0.3548		13133	-0.0990711	-0.571476	0.374322	0.905678	0.564692	1.45401	0.3453		13133	-0.104196	-0.254222	0.038803	0.901049	0.775519	1.03957	0.0835		13133	-0.0931015	-0.335186	0.128669	0.911101	0.715205	1.13731	0.2122		13133	-0.0749806	-0.386444	0.232844
	13135	0.188835	0.0318162	0.339902	1.20784	1.03233	1.40481	0.0079		13135	-0.0362645	-0.191241	0.119316	0.964385	0.825934	1.12673	0.3245		13135	0.103005	-0.110461	0.318544	1.1085	0.895421	1.37512	0.1738		13135	0.0972436	-0.0109289	0.203937	1.10213	0.989131	1.22622	0.0385		13135	-0.0522705	-0.167146	0.064246	0.949072	0.846076	1.06635	0.1954		13135	0.0659068	-0.131294	0.265024
	13137	-0.1583	-0.363258	0.0408068	0.853593	0.695407	1.04165	0.06		13137	0.111045	-0.0977009	0.319604	1.11745	0.90692	1.37658	0.1476		13137	-0.010738	-0.353408	0.331627	0.989319	0.702291	1.39323	0.4787		13137	-0.0275631	-0.15341	0.0905585	0.972813	0.857778	1.09479	0.3303		13137	0.0766029	-0.0897223	0.250281	1.07961	0.914185	1.28439	0.1885		13137	0.0513032	-0.231078	0.320709
	13139	0.00607149	-0.16578	0.171902	1.00609	0.847233	1.18756	0.4707		13139	0.216843	0.0480891	0.390434	1.24215	1.04926	1.47762	0.0062		13139	-0.0468138	-0.298281	0.231721	0.954265	0.742093	1.26077	0.363		13139	0.041836	-0.0698049	0.157647	1.04272	0.932576	1.17075	0.2397		13139	-0.0201206	-0.153985	0.117506	0.98008	0.857285	1.12469	0.3813		13139	0.0162506	-0.213577	0.257718
	13141	-0.110914	-0.397973	0.189253	0.895016	0.67168	1.20835	0.2311		13141	0.22373	-0.0169159	0.504894	1.25073	0.983226	1.65681	0.043		13141	-0.218459	-0.726154	0.289758	0.803756	0.483766	1.3361	0.1992		13141	-0.135744	-0.281935	0.00799689	0.873066	0.754322	1.00803	0.0327		13141	0.0433948	-0.177459	0.262544	1.04435	0.837396	1.30023	0.347		13141	0.00165615	-0.313689	0.310541
	13143	0.0228262	-0.18876	0.222602	1.02309	0.827985	1.24932	0.4127		13143	0.0353152	-0.191276	0.248699	1.03595	0.825904	1.28236	0.373		13143	-0.275361	-0.67771	0.107493	0.759298	0.507779	1.11348	0.0829		13143	-0.00242407	-0.12858	0.117284	0.997579	0.879343	1.12444	0.483		13143	0.231785	0.0654195	0.401326	1.26085	1.06761	1.4938	0.0039		13143	0.0600457	-0.237716	0.348645
	13145	0.112466	-0.0907855	0.31093	1.11903	0.913214	1.36469	0.1401		13145	0.109232	-0.108697	0.327875	1.11542	0.897002	1.38802	0.1609		13145	0.204507	-0.14322	0.544904	1.22692	0.866564	1.72444	0.1224		13145	-0.100412	-0.222678	0.0241585	0.904465	0.800372	1.02445	0.0587		13145	-0.180726	-0.379668	0.00443226	0.834664	0.684089	1.00444	0.0322		13145	-0.187351	-0.48337	0.099016
	13147	-0.364284	-0.610922	-0.125533	0.694694	0.54285	0.882026	0.0019		13147	-0.0440418	-0.304735	0.19278	0.956914	0.737318	1.21262	0.366		13147	-0.274567	-0.737916	0.140538	0.759901	0.478109	1.15089	0.1112		13147	0.0230156	-0.0998129	0.159692	1.02328	0.905007	1.17315	0.3697		13147	-0.224361	-0.426358	-0.0125578	0.799027	0.652882	0.987521	0.0169		13147	-0.019071	-0.321811	0.268717
	13149	0.0869988	-0.18526	0.355864	1.0909	0.830888	1.42741	0.2635		13149	0.0728508	-0.188543	0.336766	1.07557	0.828165	1.40041	0.294		13149	0.0957113	-0.386386	0.537887	1.10044	0.679508	1.71238	0.3375		13149	-0.00190245	-0.14732	0.141135	0.998099	0.863018	1.15158	0.4935		13149	0.104433	-0.12091	0.329619	1.11008	0.886114	1.39044	0.1812		13149	0.0431466	-0.267191	0.350605
	13151	-0.261004	-0.420007	-0.0953863	0.770278	0.657042	0.909022	0.0008		13151	0.0779924	-0.0971093	0.23712	1.08111	0.907457	1.26759	0.1818		13151	-0.358332	-0.612506	-0.0999277	0.698841	0.541991	0.904903	0.0035		13151	-0.124732	-0.236945	-0.0192412	0.882734	0.789035	0.980943	0.0135		13151	-0.0812604	-0.211187	0.0459251	0.921954	0.809623	1.047	0.1071		13151	-0.0324122	-0.259352	0.215921
	13153	0.0957532	-0.0657586	0.271087	1.10049	0.936357	1.31139	0.1364		13153	-0.0366247	-0.215242	0.134996	0.964038	0.806346	1.14453	0.3443		13153	-0.136815	-0.405875	0.12284	0.872131	0.666393	1.1307	0.1597		13153	0.0018806	-0.112243	0.113058	1.00188	0.893827	1.1197	0.4869		13153	-0.098277	-0.235276	0.0404858	0.906398	0.790353	1.04132	0.0843		13153	-0.0207936	-0.29269	0.228341
	13155	0.342383	0.0719687	0.616696	1.4083	1.07462	1.8528	0.0078		13155	-0.115428	-0.416263	0.167448	0.890984	0.659507	1.18228	0.2214		13155	-0.050342	-0.53331	0.484166	0.950904	0.58666	1.62282	0.4258		13155	-0.0294512	-0.190594	0.115017	0.970978	0.826468	1.12189	0.3582		13155	-0.0516676	-0.293226	0.19146	0.949644	0.745853	1.21102	0.3403		13155	-0.0473562	-0.393839	0.276641
	13157	-0.176151	-0.367667	0.0146458	0.838492	0.692348	1.01475	0.0367		13157	-0.134568	-0.341321	0.0601471	0.874093	0.710831	1.06199	0.0942		13157	-0.111238	-0.451252	0.215444	0.894726	0.636831	1.24041	0.2534		13157	0.0394227	-0.0824859	0.157769	1.04021	0.920824	1.1709	0.2567		13157	-0.0228216	-0.181332	0.138605	0.977437	0.834158	1.14867	0.3877		13157	0.0787769	-0.19168	0.344231
	13159	-0.00854072	-0.260579	0.247629	0.991496	0.770605	1.28098	0.4743		13159	-0.027043	-0.291809	0.225352	0.973319	0.746911	1.25276	0.415		13159	-0.256806	-0.732534	0.198105	0.773518	0.480689	1.21909	0.1426		13159	-0.120435	-0.265911	0.0124754	0.886535	0.766507	1.01255	0.045		13159	0.131088	-0.0784802	0.345198	1.14007	0.92452	1.41227	0.1119		13159	0.0256637	-0.282946	0.315155
	13161	-0.15119	-0.419163	0.116658	0.859684	0.657597	1.12373	0.1387		13161	-0.0131243	-0.279494	0.235659	0.986961	0.756166	1.26574	0.4614		13161	-0.0109228	-0.472102	0.456893	0.989137	0.62369	1.57916	0.4877		13161	-5.58534e-05	-0.130073	0.14014	0.999944	0.878031	1.15044	0.4999		13161	-0.109038	-0.341653	0.111341	0.896696	0.710595	1.11778	0.17		13161	0.00696755	-0.301544	0.329029
	13163	-0.0251539	-0.309212	0.238747	0.97516	0.734025	1.26966	0.4345		13163	-0.200588	-0.46906	0.0654085	0.81825	0.62559	1.0676	0.0718		13163	0.115177	-0.34064	0.575881	1.12207	0.711315	1.7787	0.3068		13163	-0.104068	-0.23951	0.0464863	0.901164	0.787013	1.04758	0.0733		13163	-0.0225287	-0.234325	0.198729	0.977723	0.791105	1.21985	0.4228		13163	-0.0238657	-0.33568	0.28317
	13165	0.107213	-0.233109	0.418182	1.11317	0.792067	1.5192	0.2559		13165	-0.0717939	-0.369466	0.215929	0.930723	0.691103	1.24101	0.3173		13165	0.191095	-0.312634	0.708058	1.21058	0.731518	2.03005	0.2316		13165	0.0954685	-0.055273	0.262679	1.10017	0.946227	1.30041	0.1177		13165	0.0946196	-0.146845	0.342197	1.09924	0.863427	1.40804	0.2287		13165	-0.0248663	-0.336305	0.298423
	13167	0.5338	0.275325	0.804647	1.7054	1.31696	2.23591	0.0001		13167	-0.0377072	-0.328077	0.248326	0.962995	0.720307	1.28188	0.4035		13167	-0.0388963	-0.559846	0.455654	0.96185	0.571297	1.5772	0.4448		13167	0.298669	0.150838	0.444488	1.34806	1.16281	1.55969	1e-05		13167	0.0295821	-0.197416	0.271506	1.03002	0.820849	1.31194	0.396		13167	-0.0094361	-0.33629	0.304999
	13169	0.311525	0.0881188	0.521211	1.36551	1.09212	1.68407	0.0019		13169	-0.223243	-0.466799	0.0433407	0.79992	0.627006	1.04429	0.0418		13169	0.321813	-0.0560029	0.681937	1.37963	0.945536	1.9777	0.047		13169	0.042941	-0.0853955	0.170572	1.04388	0.918149	1.18598	0.2592		13169	-0.112855	-0.316045	0.0942273	0.893281	0.729027	1.09881	0.1367		13169	0.0317398	-0.266076	0.334794
	13171	0.0948246	-0.142537	0.322827	1.09947	0.867156	1.38103	0.2111		13171	-0.0199828	-0.282594	0.235603	0.980216	0.753826	1.26567	0.4444		13171	0.0133305	-0.414972	0.436883	1.01342	0.660359	1.54787	0.4675		13171	0.0352564	-0.0938742	0.164673	1.03589	0.910397	1.17901	0.2963		13171	0.0305112	-0.178191	0.23935	1.03098	0.836782	1.27042	0.3864		13171	0.00137452	-0.292526	0.304457
	13173	-0.0591954	-0.37523	0.260283	0.942523	0.687131	1.2973	0.3549		13173	0.0333519	-0.262742	0.320706	1.03391	0.76894	1.3781	0.4192		13173	0.130989	-0.38195	0.654674	1.13996	0.682529	1.92452	0.3088		13173	0.0129345	-0.148004	0.173405	1.01302	0.862428	1.18935	0.4339		13173	0.130499	-0.111162	0.381867	1.1394	0.894794	1.46502	0.154		13173	-0.00578497	-0.341687	0.295905
	13175	0.0726599	-0.111822	0.259315	1.07536	0.894204	1.29604	0.2254		13175	-0.0612944	-0.260946	0.142396	0.940546	0.770323	1.15303	0.2709		13175	-0.286321	-0.636854	0.0594937	0.751021	0.528954	1.0613	0.0512		13175	-0.0289286	-0.15113	0.0841209	0.971486	0.859736	1.08776	0.3145		13175	0.050247	-0.100202	0.21569	1.05153	0.904655	1.24072	0.2685		13175	0.079052	-0.209411	0.348682
	13177	-0.162916	-0.372025	0.0478399	0.849663	0.689337	1.049	0.0663		13177	-0.119471	-0.349723	0.104197	0.88739	0.704883	1.10982	0.1516		13177	0.0837318	-0.265859	0.434882	1.08734	0.766547	1.54478	0.3129		13177	-0.263542	-0.390777	-0.143594	0.768325	0.676531	0.86624	1e-05		13177	-0.0039628	-0.180162	0.167055	0.996045	0.835135	1.18182	0.4838		13177	0.0136304	-0.284162	0.306408
	13179	-0.0211281	-0.254595	0.189246	0.979094	0.77523	1.20834	0.4318		13179	0.0135117	-0.21191	0.235966	1.0136	0.809037	1.26613	0.4477		13179	-0.28231	-0.698507	0.141127	0.75404	0.497327	1.15157	0.0931		13179	-0.103115	-0.235443	0.0245313	0.902024	0.790221	1.02483	0.0603		13179	-0.0299361	-0.230081	0.149243	0.970508	0.794469	1.16096	0.3778		13179	-0.0929514	-0.396173	0.20727
	13181	-0.0430401	-0.335893	0.238505	0.957873	0.714699	1.26935	0.3918		13181	-0.0899103	-0.368853	0.199944	0.914013	0.691527	1.22133	0.2688		13181	-0.100783	-0.561173	0.41836	0.904129	0.57054	1.51947	0.35		13181	-0.0475783	-0.201699	0.0979323	0.953536	0.817341	1.10289	0.274		13181	-0.0337137	-0.26706	0.209219	0.966848	0.765627	1.23272	0.3917		13181	-0.0359332	-0.351413	0.264151
	13183	0.394459	0.102809	0.698889	1.48358	1.10828	2.01152	0.0043		13183	0.00833317	-0.281908	0.311898	1.00837	0.754343	1.36601	0.4805		13183	0.142065	-0.411979	0.648182	1.15265	0.662338	1.91206	0.2983		13183	0.124542	-0.03852	0.28315	1.13263	0.962212	1.3273	0.0636		13183	-0.0677517	-0.323975	0.19093	0.934492	0.723268	1.21037	0.3032		13183	-0.00403399	-0.321652	0.317487
	13185	-0.149697	-0.321519	0.0227407	0.860968	0.725047	1.023	0.0439		13185	-0.226098	-0.414212	-0.0414877	0.79764	0.660861	0.959361	0.0087		13185	0.456876	0.205073	0.721743	1.57913	1.22761	2.05802	0.0003		13185	0.0523347	-0.0612035	0.163396	1.05373	0.940632	1.1775	0.1843		13185	0.103558	-0.0391876	0.237172	1.10911	0.96157	1.26766	0.0715		13185	-0.181864	-0.452687	0.0712591
	13187	0.0956376	-0.118233	0.312579	1.10036	0.888489	1.36695	0.1942		13187	-0.0736066	-0.316601	0.168727	0.929037	0.728621	1.1838	0.2791		13187	0.0808347	-0.313825	0.470495	1.08419	0.730647	1.60079	0.3366		13187	0.0377531	-0.0872164	0.168245	1.03847	0.916479	1.18323	0.2834		13187	0.0654095	-0.132993	0.25955	1.0676	0.875471	1.29635	0.2574		13187	-0.00302873	-0.303045	0.295188
	13189	-0.167034	-0.402798	0.0678304	0.846171	0.668447	1.07018	0.0811		13189	-0.115358	-0.352143	0.125522	0.891047	0.70318	1.13374	0.1742		13189	-0.169192	-0.577535	0.239217	0.844347	0.56128	1.27025	0.2166		13189	-0.00855646	-0.131342	0.120108	0.99148	0.876918	1.12762	0.4421		13189	0.0270133	-0.16661	0.218694	1.02738	0.84653	1.24445	0.3864		13189	0.0759705	-0.223591	0.363574
	13191	-0.0433485	-0.312903	0.233792	0.957578	0.731321	1.26338	0.3831		13191	-0.0494543	-0.313725	0.214839	0.951749	0.73072	1.23966	0.3619		13191	0.0295465	-0.44454	0.526608	1.02999	0.641119	1.69318	0.4481		13191	-0.212202	-0.356403	-0.0573014	0.808801	0.70019	0.944309	0.0027		13191	-0.0494017	-0.272221	0.182249	0.951799	0.761686	1.19991	0.342		13191	0.0115316	-0.311695	0.308905
	13193	-0.211266	-0.501136	0.0834501	0.809558	0.605842	1.08703	0.0721		13193	0.0818611	-0.180357	0.342675	1.08531	0.834972	1.40871	0.2703		13193	-0.390544	-0.903964	0.14266	0.676688	0.404961	1.15334	0.072		13193	-0.24142	-0.392798	-0.0935693	0.785512	0.675165	0.910675	0.0011		13193	-0.19945	-0.436956	0.0239417	0.819181	0.646	1.02423	0.0442		13193	-0.0991253	-0.402641	0.202791
	13195	-0.142345	-0.34462	0.0649982	0.867322	0.708489	1.06716	0.0856		13195	-0.0130687	-0.232231	0.199805	0.987016	0.792763	1.22116	0.4558		13195	-0.33106	-0.710822	0.0434999	0.718162	0.49124	1.04446	0.0409		13195	0.0521694	-0.0685055	0.171883	1.05355	0.933788	1.18754	0.1949		13195	-0.0615579	-0.234559	0.126297	0.940299	0.790919	1.13462	0.2512		13195	0.0796941	-0.192443	0.374618
	13197	0.0154612	-0.307998	0.326892	1.01558	0.734917	1.38665	0.4548		13197	0.0489362	-0.227081	0.351559	1.05015	0.796856	1.42128	0.3685		13197	-0.107025	-0.635223	0.411707	0.898503	0.529818	1.50939	0.3474		13197	-0.0545335	-0.219444	0.110946	0.946927	0.802965	1.11733	0.2563		13197	-0.0356675	-0.287083	0.207871	0.964961	0.75045	1.23105	0.389		13197	0.0354989	-0.267664	0.343872
	13199	0.20101	-0.0246108	0.432954	1.22264	0.97569	1.54181	0.0422		13199	0.1324	-0.0976028	0.368948	1.14156	0.907009	1.44621	0.1358		13199	0.031738	-0.390608	0.478838	1.03225	0.676645	1.6142	0.4372		13199	-0.0385607	-0.177599	0.0907683	0.962173	0.837278	1.09502	0.2889		13199	-0.0623935	-0.265122	0.142163	0.939513	0.767112	1.15276	0.2761		13199	-0.00353233	-0.31101	0.305056
	13201	0.00500653	-0.31929	0.329977	1.00502	0.726665	1.39094	0.4855		13201	-0.0319796	-0.325835	0.259481	0.968526	0.721924	1.29626	0.417		13201	-0.0367713	-0.53947	0.473358	0.963897	0.583057	1.60538	0.4431		13201	0.107108	-0.0624553	0.265188	1.11305	0.939455	1.30368	0.0971		13201	0.0854215	-0.164598	0.322812	1.08918	0.848234	1.38101	0.2481		13201	-0.00156976	-0.326802	0.294762
	13205	0.137459	-0.104813	0.395978	1.14735	0.900493	1.48584	0.1399		13205	0.0277028	-0.235475	0.267571	1.02809	0.790195	1.30679	0.4128		13205	0.102241	-0.370065	0.536806	1.10765	0.690689	1.71053	0.3271		13205	0.0241821	-0.107469	0.160395	1.02448	0.898104	1.17397	0.3621		13205	0.0246822	-0.179562	0.223065	1.02499	0.835636	1.2499	0.4008		13205	-0.041346	-0.365613	0.269198
	13207	0.0460358	-0.173619	0.260488	1.04711	0.840617	1.29756	0.3392		13207	-0.0802578	-0.320549	0.14957	0.922878	0.72575	1.16133	0.2536		13207	-0.087405	-0.504061	0.299829	0.916306	0.604072	1.34963	0.3425		13207	-0.0542725	-0.18796	0.0676725	0.947174	0.828648	1.07001	0.2033		13207	-0.00560387	-0.196396	0.186735	0.994412	0.821687	1.20531	0.4711		13207	0.0245871	-0.26712	0.322652
	13209	0.142247	-0.142244	0.414299	1.15286	0.86741	1.51331	0.1552		13209	0.110677	-0.151246	0.38171	1.11703	0.859636	1.46479	0.2077		13209	0.0579374	-0.431875	0.544168	1.05965	0.64929	1.72317	0.3997		13209	0.0387313	-0.107119	0.186613	1.03949	0.898419	1.20516	0.3032		13209	-0.0724913	-0.309312	0.163291	0.930074	0.733952	1.17738	0.2752		13209	0.0211367	-0.262392	0.350617
	13211	-0.220342	-0.485563	0.0249091	0.802244	0.615351	1.02522	0.0432		13211	0.0433024	-0.195215	0.292806	1.04425	0.822657	1.34018	0.3678		13211	-0.280368	-0.73503	0.151926	0.755506	0.479491	1.16407	0.1058		13211	-0.117527	-0.246712	0.0185986	0.889117	0.781365	1.01877	0.0429		13211	0.0806055	-0.123068	0.28238	1.08394	0.884204	1.32628	0.2121		13211	-0.0264872	-0.337352	0.289153
	13213	-0.0255575	-0.267838	0.201475	0.974766	0.765032	1.22321	0.4161		13213	0.0930591	-0.157457	0.333381	1.09753	0.854314	1.39568	0.2253		13213	0.21988	-0.183406	0.617937	1.24593	0.83243	1.8551	0.1428		13213	-0.114815	-0.253388	0.0134673	0.891531	0.776167	1.01356	0.0444		13213	-0.0699905	-0.270343	0.142741	0.932403	0.763117	1.15343	0.2557		13213	-0.0834151	-0.389257	0.224213
	13215	0.171213	0.00750111	0.321161	1.18674	1.00753	1.37873	0.0157		13215	0.179541	0.0231107	0.337491	1.19667	1.02338	1.40143	0.0133		13215	0.440954	0.205613	0.668315	1.55419	1.22828	1.95095	1e-05		13215	0.0247001	-0.0781898	0.13942	1.02501	0.924789	1.14961	0.3291		13215	-0.163998	-0.29909	-0.0340904	0.848744	0.741492	0.966484	0.0079		13215	-0.120164	-0.356062	0.131658
	13217	-0.112611	-0.287803	0.0631692	0.893498	0.749909	1.06521	0.1064		13217	-0.00970274	-0.190869	0.175761	0.990344	0.826241	1.19215	0.455		13217	-0.542203	-0.862081	-0.221072	0.581466	0.422282	0.801659	0.0002		13217	-0.204851	-0.318231	-0.0868323	0.814769	0.727435	0.916831	0.0002		13217	0.0677287	-0.0725701	0.207764	1.07007	0.930001	1.23092	0.1772		13217	0.00787216	-0.248	0.26102
	13219	-0.179522	-0.376836	0.0106817	0.83567	0.686028	1.01074	0.0353		13219	-0.0191757	-0.218247	0.203947	0.981007	0.803927	1.22623	0.4329		13219	0.186218	-0.145238	0.495721	1.20469	0.864817	1.64168	0.1241		13219	0.142235	0.026884	0.256216	1.15285	1.02725	1.29203	0.0076		13219	-0.136214	-0.317753	0.0317474	0.872656	0.727782	1.03226	0.0637		13219	-0.0516289	-0.322059	0.232737
	13221	-0.13207	-0.417042	0.145076	0.876279	0.658993	1.15613	0.1815		13221	-0.130216	-0.409524	0.145724	0.877906	0.663966	1.15688	0.1795		13221	-0.293193	-0.825863	0.181912	0.745878	0.437857	1.19951	0.1259		13221	0.0465443	-0.0956855	0.186996	1.04764	0.90875	1.20562	0.2574		13221	-0.0839159	-0.320619	0.154914	0.919509	0.7257	1.16756	0.2448		13221	0.00883049	-0.296753	0.316488
	13223	-0.164026	-0.346202	0.0138794	0.84872	0.707369	1.01398	0.0389		13223	-0.0401942	-0.224908	0.148686	0.960603	0.798589	1.16031	0.3311		13223	-0.0804512	-0.379533	0.217801	0.9227	0.684181	1.24334	0.2985		13223	0.0586102	-0.0573358	0.175676	1.06036	0.944277	1.19205	0.1642		13223	0.287189	0.146066	0.424101	1.33268	1.15727	1.52822	1e-05		13223	-0.0616451	-0.327738	0.197138
	13225	0.20595	-0.00140064	0.416072	1.22869	0.9986	1.516	0.0274		13225	0.104414	-0.115778	0.320943	1.11006	0.890673	1.37843	0.1727		13225	-0.11613	-0.503473	0.288355	0.89036	0.604428	1.33423	0.2852		13225	0.0222522	-0.101268	0.149588	1.0225	0.90369	1.16136	0.3633		13225	-0.101174	-0.28912	0.088258	0.903775	0.748922	1.09227	0.1439		13225	-0.00888248	-0.29219	0.271363
	13227	0.0682196	-0.139579	0.286509	1.0706	0.869724	1.33177	0.2694		13227	0.0959865	-0.133253	0.322171	1.10074	0.875244	1.38012	0.2008		13227	0.12694	-0.263693	0.499651	1.13535	0.768209	1.64815	0.2577		13227	0.0302778	-0.0922017	0.153141	1.03074	0.911921	1.16549	0.3193		13227	0.305413	0.130921	0.488192	1.35719	1.13988	1.62937	0.0003		13227	0.0871848	-0.195128	0.375301
	13229	-0.0951354	-0.332758	0.132681	0.90925	0.716944	1.14189	0.2161		13229	-0.0873509	-0.343626	0.139796	0.916355	0.709194	1.15004	0.2363		13229	-0.0164049	-0.434823	0.399471	0.983729	0.647379	1.49104	0.4754		13229	-0.0531477	-0.187524	0.0712283	0.94824	0.829009	1.07383	0.212		13229	0.228937	0.038609	0.412721	1.25726	1.03936	1.51092	0.009		13229	-0.0347173	-0.336338	0.260385
	13231	0.0803868	-0.13807	0.312079	1.08371	0.871038	1.36626	0.2459		13231	0.170184	-0.0679691	0.399692	1.18552	0.934289	1.49137	0.0802		13231	0.344391	-0.0320817	0.725288	1.41113	0.968427	2.06533	0.0399		13231	0.092576	-0.0329514	0.223056	1.097	0.967586	1.24989	0.0769		13231	-0.116033	-0.321602	0.0835209	0.890446	0.724987	1.08711	0.1329		13231	-0.0579598	-0.360491	0.251304
	13233	0.249499	0.0741177	0.433536	1.28338	1.07693	1.5427	0.0028		13233	0.267634	0.0692275	0.455162	1.30687	1.07168	1.57643	0.0024		13233	0.224208	-0.0841369	0.525269	1.25133	0.919305	1.69091	0.0768		13233	0.356815	0.243958	0.469479	1.42877	1.27629	1.59916	1e-05		13233	-0.00855516	-0.168762	0.149045	0.991481	0.84471	1.16073	0.465		13233	-0.0192476	-0.308512	0.256035
	13235	0.253568	-0.013845	0.515	1.28862	0.98625	1.67364	0.0307		13235	-0.0541556	-0.331921	0.2268	0.947285	0.717544	1.25458	0.3539		13235	0.073841	-0.41299	0.555515	1.07664	0.661669	1.74284	0.3738		13235	0.190397	0.0408333	0.32455	1.20973	1.04168	1.38341	0.0044		13235	0.0322337	-0.193189	0.27263	1.03276	0.824326	1.31341	0.3954		13235	0.0572986	-0.229459	0.37844
	13237	0.145007	-0.0694921	0.360508	1.15605	0.932868	1.43406	0.0966		13237	-0.0877927	-0.325222	0.15761	0.915951	0.722367	1.17071	0.2405		13237	-0.047481	-0.451581	0.373723	0.953629	0.636621	1.45313	0.4184		13237	-0.0818755	-0.218423	0.0454956	0.921387	0.803785	1.04655	0.1078		13237	-0.210048	-0.413774	0.00231402	0.810545	0.66115	1.00232	0.022		13237	-0.0706312	-0.354774	0.21903
	13239	-0.0740744	-0.457685	0.329343	0.928603	0.632747	1.39005	0.3646		13239	-0.0449957	-0.346705	0.292641	0.956002	0.707014	1.33996	0.396		13239	-0.0851997	-0.662378	0.495722	0.918329	0.515624	1.64168	0.3889		13239	0.0466821	-0.169534	0.257818	1.04779	0.844058	1.2941	0.3346		13239	-0.000531841	-0.27964	0.278547	0.999468	0.756056	1.32121	0.5045		13239	0.0418587	-0.282902	0.361755
	13241	-0.302545	-0.577154	-0.0311002	0.738935	0.561494	0.969378	0.015		13241	-0.114879	-0.373014	0.165218	0.891474	0.688656	1.17965	0.2063		13241	0.0951801	-0.335806	0.514381	1.09986	0.714762	1.6726	0.3316		13241	-0.0193994	-0.152146	0.124041	0.980788	0.858863	1.13206	0.3903		13241	-0.160709	-0.383299	0.0700151	0.85154	0.681609	1.07252	0.0866		13241	-0.106248	-0.400382	0.219054
	13243	-0.211963	-0.550622	0.122096	0.808995	0.576591	1.12986	0.1134		13243	-0.0272192	-0.320999	0.2659	0.973148	0.725424	1.3046	0.4275		13243	0.033247	-0.460077	0.564889	1.03381	0.631235	1.75925	0.4522		13243	-0.0156743	-0.18497	0.141246	0.984448	0.831129	1.15171	0.4322		13243	0.0584972	-0.19529	0.305871	1.06024	0.822596	1.35781	0.3186		13243	-0.0563663	-0.36823	0.262889
	13245	-0.209978	-0.378945	-0.0426968	0.810602	0.684583	0.958202	0.0071		13245	-0.0421646	-0.212851	0.123474	0.958712	0.808276	1.13142	0.3085		13245	0.0210784	-0.230313	0.281836	1.0213	0.794285	1.32556	0.4327		13245	-0.0517055	-0.160482	0.063873	0.949608	0.851733	1.06596	0.1836		13245	0.0942257	-0.0314372	0.229398	1.09881	0.969052	1.25784	0.0833		13245	0.0346733	-0.192101	0.283869
	13247	0.0126862	-0.160683	0.191891	1.01277	0.851562	1.21154	0.4427		13247	-0.0829524	-0.269842	0.109536	0.920395	0.7635	1.11576	0.1921		13247	-0.343678	-0.681469	-0.0107628	0.709157	0.505873	0.989295	0.0222		13247	-0.00721812	-0.121363	0.106117	0.992808	0.885713	1.11195	0.4504		13247	-0.00221088	-0.155526	0.147544	0.997792	0.855965	1.15898	0.4909		13247	0.134156	-0.136463	0.385084
	13249	-0.225237	-0.542797	0.0974623	0.798327	0.581121	1.10237	0.0852		13249	-0.13529	-0.433116	0.158176	0.873463	0.648485	1.17137	0.182		13249	0.0211139	-0.481976	0.55048	1.02134	0.617562	1.73409	0.4712		13249	-0.123336	-0.286516	0.0388828	0.883967	0.750875	1.03965	0.071		13249	-0.065118	-0.313877	0.191678	0.936957	0.730609	1.21128	0.3085		13249	-0.0509753	-0.376548	0.261447
	13251	0.19031	-0.0655028	0.427357	1.20963	0.936596	1.5332	0.0661		13251	-0.0239144	-0.283482	0.223327	0.976369	0.753156	1.25023	0.4326		13251	0.0918969	-0.356132	0.556544	1.09625	0.70038	1.74463	0.3383		13251	0.101524	-0.0267871	0.240238	1.10686	0.973569	1.27155	0.0686		13251	0.2957	0.10138	0.492559	1.34407	1.1067	1.6365	0.0019		13251	-0.0393934	-0.358576	0.266014
	13253	0.204899	-0.0792044	0.493902	1.2274	0.923851	1.6387	0.0845		13253	0.0616274	-0.218321	0.335759	1.06357	0.803867	1.399	0.3265		13253	-0.0861889	-0.591602	0.446419	0.917421	0.55344	1.56271	0.381		13253	0.106803	-0.0391998	0.263267	1.11271	0.961559	1.30117	0.0846		13253	0.00222823	-0.234796	0.248159	1.00223	0.790732	1.28166	0.4916		13253	-0.0430315	-0.367297	0.267283
	13255	-0.0759133	-0.257429	0.111062	0.926897	0.773037	1.11746	0.2098		13255	0.107195	-0.0775234	0.297027	1.11315	0.925405	1.34585	0.1345		13255	0.150063	-0.154422	0.445018	1.16191	0.85691	1.56052	0.1626		13255	-0.122133	-0.248173	-0.00626407	0.885031	0.780225	0.993756	0.0235		13255	0.0123968	-0.141561	0.172208	1.01247	0.868003	1.18793	0.4374		13255	0.13206	-0.155026	0.402277
	13257	0.0430847	-0.164461	0.245244	1.04403	0.848351	1.27793	0.3411		13257	-0.159968	-0.387026	0.0717634	0.852171	0.679074	1.0744	0.0847		13257	-0.287083	-0.671269	0.119051	0.75045	0.511059	1.12643	0.0774		13257	-0.00385295	-0.124031	0.120147	0.996154	0.883352	1.12766	0.4742		13257	-0.0863228	-0.266206	0.0963008	0.917298	0.766281	1.10109	0.1819		13257	-0.057607	-0.351637	0.243263
	13259	0.135503	-0.207178	0.480341	1.14511	0.812875	1.61662	0.2144		13259	-0.0127293	-0.323206	0.277883	0.987351	0.723825	1.32033	0.4722		13259	-0.0427924	-0.600236	0.467525	0.95811	0.548682	1.59604	0.4423		13259	-0.0291298	-0.196002	0.157821	0.97129	0.82201	1.17096	0.3795		13259	-0.0102331	-0.272264	0.241765	0.989819	0.761653	1.27349	0.4709		13259	0.0171667	-0.289975	0.345098
	13261	-0.125039	-0.347668	0.084739	0.882462	0.706333	1.08843	0.1274		13261	-0.0305708	-0.240091	0.182301	0.969892	0.786557	1.19998	0.388		13261	-0.0314855	-0.393869	0.358151	0.969005	0.674443	1.43068	0.4455		13261	0.027878	-0.089405	0.148237	1.02827	0.914475	1.15979	0.3275		13261	-0.0282831	-0.19854	0.15101	0.972113	0.819927	1.16301	0.3767		13261	0.00127494	-0.282908	0.280119
	13263	0.260778	-0.0455907	0.573687	1.29794	0.955433	1.7748	0.0493		13263	0.0673336	-0.224081	0.364044	1.06965	0.79925	1.43914	0.3225		13263	0.0853469	-0.432755	0.600772	1.08909	0.648719	1.82353	0.3697		13263	-0.0134735	-0.178623	0.146421	0.986617	0.836421	1.15768	0.4332		13263	0.00745278	-0.233547	0.261265	1.00748	0.79172	1.29857	0.4787		13263	-0.0358193	-0.344985	0.303379
	13265	-0.0611868	-0.480664	0.328965	0.940648	0.618372	1.38953	0.3832		13265	-0.0609381	-0.398686	0.257474	0.940882	0.671201	1.29366	0.3539		13265	-0.0925178	-0.676239	0.487213	0.911633	0.508526	1.62777	0.3806		13265	0.0653146	-0.145519	0.283048	1.06749	0.864574	1.32717	0.2787		13265	0.0196766	-0.26661	0.301624	1.01987	0.765972	1.35205	0.446		13265	-0.00854314	-0.332815	0.319997
	13267	0.449912	0.238512	0.673024	1.56817	1.26936	1.96016	1e-05		13267	0.0369407	-0.204837	0.27005	1.03763	0.81478	1.31003	0.374		13267	0.0590363	-0.374413	0.490668	1.06081	0.687693	1.63341	0.3896		13267	0.302013	0.178592	0.425661	1.35258	1.19553	1.5306	1e-05		13267	0.236144	0.0488726	0.416334	1.26636	1.05009	1.51639	0.0067		13267	-0.035483	-0.344629	0.264035
	13269	0.0359427	-0.265768	0.332965	1.0366	0.766617	1.3951	0.4002		13269	0.0736387	-0.201731	0.350742	1.07642	0.817315	1.42012	0.3069		13269	-0.165963	-0.685193	0.327051	0.847077	0.503993	1.38687	0.2596		13269	0.0456191	-0.110868	0.190306	1.04668	0.895057	1.20962	0.2827		13269	-0.0987992	-0.344793	0.139381	0.905925	0.708367	1.14956	0.2105		13269	-0.0445522	-0.36743	0.272231
	13271	0.194111	-0.0917362	0.453448	1.21423	0.912346	1.57373	0.0815		13271	-0.0182957	-0.298864	0.252905	0.981871	0.74166	1.28776	0.451		13271	0.14596	-0.343204	0.627488	1.15715	0.709494	1.8729	0.2768		13271	0.153134	0.0167128	0.291367	1.16548	1.01685	1.33826	0.0168		13271	0.0724073	-0.143842	0.291577	1.07509	0.866025	1.33854	0.2569		13271	-6.64527e-05	-0.319156	0.306547
	13273	-0.0117056	-0.314317	0.286635	0.988363	0.730287	1.33194	0.4745		13273	-0.16605	-0.452505	0.103802	0.847004	0.636033	1.10938	0.1217		13273	-0.0787929	-0.565283	0.410687	0.924231	0.568199	1.50785	0.3815		13273	-0.216366	-0.374775	-0.0613166	0.805441	0.687444	0.940525	0.0032		13273	0.0449475	-0.18037	0.279472	1.04597	0.834961	1.32243	0.3513		13273	-0.0599936	-0.37235	0.273912
	13275	0.193691	-0.0154545	0.381322	1.21372	0.984664	1.46422	0.0292		13275	-0.080465	-0.296489	0.130032	0.922687	0.743424	1.13887	0.233		13275	0.371296	0.0451865	0.708015	1.44961	1.04622	2.02996	0.0132		13275	0.092952	-0.0266463	0.213838	1.09741	0.973706	1.23842	0.0677		13275	0.0489193	-0.127576	0.214825	1.05014	0.880226	1.23964	0.2897		13275	0.0433951	-0.255891	0.320713
	13277	-0.187745	-0.39525	0.00749643	0.828826	0.673512	1.00752	0.0328		13277	0.0256948	-0.183116	0.229253	1.02603	0.832672	1.25766	0.404		13277	0.481659	0.17223	0.782597	1.61876	1.18795	2.18715	0.0016		13277	0.0203698	-0.0961342	0.140118	1.02058	0.908342	1.15041	0.3662		13277	-0.0792219	-0.248007	0.0933831	0.923835	0.780355	1.09788	0.1843		13277	0.120325	-0.172981	0.395881
	13279	0.120088	-0.0850089	0.325305	1.1276	0.918504	1.38445	0.1222		13279	0.024412	-0.210401	0.239276	1.02471	0.810259	1.27033	0.4139		13279	0.149968	-0.229252	0.537527	1.1618	0.795128	1.71177	0.2098		13279	0.0598768	-0.065119	0.179788	1.06171	0.936956	1.19696	0.1776		13279	-0.146388	-0.33767	0.0334537	0.863823	0.713431	1.03402	0.0615		13279	0.140556	-0.148714	0.407302
	13281	-0.209329	-0.511379	0.0979926	0.811129	0.599668	1.10295	0.0876		13281	0.0777345	-0.211934	0.347133	1.08084	0.809018	1.415	0.2939		13281	0.0364287	-0.436722	0.506529	1.0371	0.646151	1.65952	0.4438		13281	-0.1697	-0.327742	-0.0179137	0.843918	0.720549	0.982246	0.0177		13281	-0.183924	-0.427819	0.0612757	0.831999	0.65193	1.06319	0.0679		13281	0.0689489	-0.242262	0.372913
	13283	0.193125	-0.101789	0.510923	1.21303	0.90322	1.66683	0.1059		13283	0.0526622	-0.234527	0.334228	1.05407	0.790945	1.39686	0.3546		13283	-0.0785669	-0.610573	0.470888	0.92444	0.54304	1.60142	0.3934		13283	0.0302553	-0.128358	0.187446	1.03072	0.879539	1.20617	0.3483		13283	0.0133334	-0.228023	0.275089	1.01342	0.796106	1.31665	0.4591		13283	0.0308146	-0.279275	0.357971
	13285	-0.230263	-0.411167	-0.047698	0.794325	0.662876	0.953422	0.0067		13285	0.107408	-0.0727213	0.284127	1.11339	0.92986	1.3286	0.1225		13285	-0.0458512	-0.346766	0.240798	0.955184	0.706971	1.27226	0.3859		13285	-0.1402	-0.255398	-0.0243875	0.869185	0.774608	0.975907	0.0099		13285	-0.0883327	-0.235506	0.0573011	0.915456	0.790171	1.05897	0.119		13285	-0.0546429	-0.319249	0.203447
	13287	0.0791852	-0.217922	0.378369	1.0824	0.804188	1.4599	0.3022		13287	0.247855	-0.0139537	0.521231	1.28127	0.986143	1.6841	0.0333		13287	0.28242	-0.189433	0.775664	1.32634	0.827428	2.17203	0.1258		13287	0.367999	0.22896	0.505283	1.44484	1.25729	1.65745	1e-05		13287	0.19416	-0.0290602	0.42531	1.21429	0.971358	1.53006	0.0498		13287	0.0124225	-0.298478	0.336722
	13289	0.166762	-0.132461	0.464933	1.18147	0.875937	1.59191	0.1364		13289	-0.00974317	-0.302732	0.272191	0.990304	0.738797	1.31284	0.4668		13289	0.101223	-0.395524	0.562461	1.10652	0.673327	1.75499	0.3391		13289	-0.0408748	-0.192113	0.120687	0.959949	0.825214	1.12827	0.31		13289	-0.0643252	-0.317203	0.179484	0.9377	0.728183	1.1966	0.3084		13289	-0.0288507	-0.356546	0.290826
	13291	0.0548235	-0.19381	0.291689	1.05635	0.823814	1.33869	0.331		13291	0.286958	0.043592	0.528147	1.33237	1.04456	1.69579	0.012		13291	-0.168205	-0.615476	0.272725	0.845181	0.540384	1.31354	0.2302		13291	-0.201074	-0.335172	-0.0562318	0.817852	0.715215	0.94532	0.0027		13291	-0.112121	-0.328924	0.104916	0.893936	0.719698	1.11062	0.1561		13291	-0.0168502	-0.319926	0.281053
	13293	0.0112798	-0.194887	0.230655	1.01134	0.822927	1.25942	0.4569		13293	-0.0373605	-0.264525	0.185749	0.963329	0.76757	1.20412	0.374		13293	0.102879	-0.259934	0.457117	1.10836	0.771103	1.57951	0.2835		13293	-0.0134671	-0.143954	0.106368	0.986623	0.865928	1.11223	0.4137		13293	-0.0154039	-0.206834	0.162389	0.984714	0.813154	1.17632	0.4391		13293	0.0545096	-0.252263	0.351448
	13295	-0.240169	-0.423557	-0.0399642	0.786495	0.654714	0.960824	0.0074		13295	0.127192	-0.0788132	0.313369	1.13563	0.924213	1.36803	0.1028		13295	-0.0562874	-0.383054	0.291352	0.945267	0.681776	1.33824	0.3744		13295	-0.191751	-0.310331	-0.0692562	0.825512	0.733204	0.933088	0.001		13295	0.150835	-0.00266821	0.310441	1.1628	0.997335	1.36403	0.0283		13295	0.0742891	-0.206734	0.359004
	13297	-0.200736	-0.375296	-0.0315281	0.818128	0.687086	0.968964	0.0122		13297	-0.102336	-0.2853	0.0837595	0.902726	0.751788	1.08737	0.1396		13297	-0.500842	-0.811727	-0.213437	0.60602	0.44409	0.807803	0.0005		13297	-0.23829	-0.348629	-0.120775	0.787974	0.705655	0.886234	0.0001		13297	-0.0684733	-0.206452	0.0774056	0.933818	0.813465	1.08048	0.1726		13297	0.0294352	-0.233074	0.283823
	13299	-0.204486	-0.401212	0.00728447	0.815066	0.669508	1.00731	0.0258		13299	0.00846835	-0.210208	0.217409	1.0085	0.810415	1.24285	0.4686		13299	-0.391512	-0.775846	-0.0293654	0.676034	0.460314	0.971062	0.0199		13299	-0.11422	-0.238092	0.00102449	0.892062	0.78813	1.00103	0.0298		13299	0.111445	-0.0503121	0.282924	1.11789	0.950933	1.327	0.093		13299	0.082343	-0.1887	0.372671
	13301	0.0117268	-0.348295	0.340491	1.0118	0.705891	1.40564	0.4648		13301	-0.0422958	-0.344264	0.252556	0.958586	0.708742	1.28731	0.396		13301	-0.0678127	-0.578571	0.446409	0.934435	0.560699	1.56269	0.3962		13301	-0.0611605	-0.232734	0.106337	0.940672	0.792364	1.1122	0.2418		13301	-0.0154102	-0.264376	0.245957	0.984708	0.767685	1.27884	0.458		13301	-0.036839	-0.334965	0.274474
	13303	0.62758	0.42338	0.833875	1.87307	1.52711	2.30222	1e-05		13303	-0.0822439	-0.317842	0.150318	0.921047	0.727718	1.1622	0.2516		13303	0.0859421	-0.302833	0.496499	1.08974	0.738722	1.64296	0.3376		13303	0.0671145	-0.0604902	0.1909	1.06942	0.941303	1.21034	0.1486		13303	-0.0373098	-0.225645	0.158716	0.963378	0.798001	1.17201	0.3485		13303	0.0328708	-0.264248	0.332637
	13305	0.1115	-0.105695	0.332739	1.11795	0.899699	1.39478	0.1567		13305	-0.104571	-0.35169	0.135502	0.900711	0.703498	1.14511	0.1972		13305	-0.0456449	-0.459906	0.380061	0.955381	0.631343	1.46237	0.4235		13305	-0.0180625	-0.142603	0.112216	0.9821	0.867098	1.11875	0.3898		13305	-0.151506	-0.34635	0.0548139	0.859413	0.707265	1.05634	0.068		13305	-0.00828233	-0.298514	0.297448
	13307	-0.092875	-0.472415	0.301024	0.911307	0.623495	1.35124	0.3212		13307	0.0819482	-0.227999	0.401462	1.0854	0.796125	1.49401	0.308		13307	-0.0974904	-0.64149	0.460154	0.907111	0.526508	1.58432	0.371		13307	-0.0341459	-0.240227	0.166501	0.96643	0.786449	1.18116	0.3747		13307	-0.0504374	-0.323007	0.226053	0.950813	0.723969	1.25364	0.3614		13307	-0.0222285	-0.358657	0.30736
	13309	0.107864	-0.222579	0.42925	1.1139	0.800451	1.53611	0.2602		13309	-0.0119516	-0.309945	0.282328	0.98812	0.733487	1.32621	0.4706		13309	0.0917875	-0.434616	0.63245	1.09613	0.647513	1.88222	0.3591		13309	0.0993858	-0.0622722	0.261878	1.10449	0.939627	1.29937	0.1169		13309	-0.0874268	-0.335983	0.174638	0.916286	0.714635	1.19082	0.2507		13309	-0.0226792	-0.337864	0.295854
	13311	-0.0124024	-0.250593	0.208981	0.987674	0.778339	1.23242	0.459		13311	0.0440416	-0.196024	0.276112	1.04503	0.821993	1.318	0.351		13311	0.0287373	-0.397539	0.419843	1.02915	0.671972	1.52172	0.4354		13311	0.138194	0.0147341	0.2707	1.1482	1.01484	1.31088	0.0179		13311	0.00531461	-0.200562	0.19294	1.00533	0.818271	1.21281	0.474		13311	0.108117	-0.173533	0.416466
	13313	-0.148964	-0.341455	0.0391344	0.8616	0.710735	1.03991	0.063		13313	-0.0327046	-0.234543	0.170289	0.967824	0.790932	1.18565	0.3767		13313	0.0630494	-0.252632	0.384104	1.06508	0.776753	1.4683	0.347		13313	-0.156427	-0.270045	-0.0295325	0.855194	0.763345	0.970899	0.0056		13313	0.0463501	-0.11605	0.206644	1.04744	0.890431	1.22954	0.2914		13313	0.0368309	-0.229725	0.316617
	13315	0.159561	-0.137067	0.425513	1.173	0.871912	1.53038	0.1308		13315	-0.0871091	-0.378858	0.183732	0.916577	0.684643	1.20169	0.2715		13315	0.0774178	-0.411946	0.598144	1.08049	0.66236	1.81874	0.3775		13315	0.116166	-0.0227117	0.268718	1.12318	0.977544	1.30829	0.0584		13315	-0.212714	-0.444969	0.0504766	0.808387	0.640844	1.05177	0.0463		13315	0.106891	-0.201939	0.404276
	13317	-0.0394819	-0.317236	0.261603	0.961287	0.728159	1.29901	0.3996		13317	0.0712639	-0.194168	0.336204	1.07386	0.82352	1.39962	0.2943		13317	-0.0353913	-0.516836	0.458821	0.965228	0.596404	1.58221	0.4437		13317	0.197034	0.0617602	0.344811	1.21778	1.06371	1.41172	0.0031		13317	-0.033144	-0.26658	0.197629	0.967399	0.765995	1.21851	0.3918		13317	0.0696593	-0.238865	0.397296
	13319	0.518147	0.271249	0.750754	1.67891	1.3116	2.1186	1e-05		13319	0.0181618	-0.255272	0.261341	1.01833	0.774706	1.29867	0.4397		13319	0.6607	0.253943	1.07404	1.93615	1.2891	2.92719	0.0015		13319	0.152062	0.0200103	0.29884	1.16423	1.02021	1.34829	0.0155		13319	-0.0342212	-0.258871	0.180958	0.966358	0.771923	1.19836	0.3875		13319	-0.0348758	-0.35286	0.281338
	13321	-0.118925	-0.374844	0.12619	0.887874	0.687396	1.1345	0.1712		13321	-0.0712827	-0.334862	0.170243	0.931199	0.715437	1.18559	0.2944		13321	-0.0393671	-0.471265	0.392424	0.961398	0.624212	1.48057	0.4318		13321	-0.0815062	-0.219728	0.0449837	0.921727	0.802737	1.04601	0.1165		13321	0.0687207	-0.124829	0.277584	1.07114	0.882648	1.31994	0.2497		13321	-0.0424963	-0.349758	0.263285
	16001	0.307276	0.13592	0.490697	1.35972	1.14559	1.63345	0.0003		16001	0.0862985	-0.097233	0.280756	1.09013	0.907345	1.32413	0.1861		16001	0.394333	0.12785	0.662517	1.48339	1.13638	1.93967	0.0017		16001	0.0396942	-0.0791415	0.1611	1.04049	0.923909	1.1748	0.2577		16001	-0.126193	-0.284465	0.0300412	0.881445	0.752417	1.0305	0.0603		16001	-0.0140733	-0.273329	0.261673
	16003	-0.0952739	-0.534966	0.354479	0.909124	0.585689	1.42544	0.3318		16003	0.0869798	-0.237216	0.423533	1.09087	0.788821	1.52735	0.3049		16003	-0.0393542	-0.624837	0.538038	0.96141	0.535349	1.71264	0.4458		16003	0.0593138	-0.204697	0.324967	1.06111	0.814895	1.38398	0.324		16003	-0.00109377	-0.310657	0.281083	0.998907	0.732965	1.32456	0.4985		16003	-0.00405872	-0.337744	0.333414
	16005	-0.0107773	-0.225155	0.211449	0.989281	0.798393	1.23547	0.464		16005	-0.0380259	-0.283294	0.213397	0.962688	0.753298	1.23788	0.3889		16005	0.20127	-0.155165	0.566226	1.22295	0.856274	1.76161	0.1404		16005	0.152156	0.0290471	0.287298	1.16434	1.02947	1.33282	0.01		16005	0.0592408	-0.143149	0.263486	1.06103	0.866625	1.30146	0.2838		16005	-0.0746997	-0.380062	0.218966
	16007	0.219535	-0.10609	0.580684	1.2455	0.899343	1.78726	0.1079		16007	0.0590185	-0.263233	0.373518	1.06079	0.768563	1.45284	0.3623		16007	-0.0216337	-0.546898	0.531744	0.978599	0.578742	1.7019	0.4741		16007	0.163484	-0.0236019	0.353543	1.17761	0.976674	1.4241	0.0453		16007	0.0377076	-0.237363	0.324494	1.03843	0.788705	1.38333	0.3981		16007	-0.00887052	-0.335433	0.3324
	16009	-0.0555549	-0.465183	0.345573	0.94596	0.62802	1.4128	0.3999		16009	-0.0559426	-0.393625	0.269183	0.945593	0.674607	1.30889	0.3723		16009	-0.0744655	-0.642742	0.520058	0.92824	0.525849	1.68213	0.4052		16009	-0.020983	-0.243674	0.224609	0.979236	0.783743	1.25183	0.4306		16009	0.0244735	-0.278313	0.300059	1.02478	0.75706	1.34994	0.4383		16009	0.0610163	-0.279738	0.393732
	16011	0.000840237	-0.274124	0.27056	1.00084	0.760238	1.3107	0.4904		16011	0.0411887	-0.233239	0.331178	1.04205	0.791964	1.39261	0.3805		16011	0.271151	-0.157423	0.711877	1.31147	0.854343	2.03781	0.1073		16011	0.169171	0.0184961	0.310661	1.18432	1.01867	1.36433	0.0122		16011	0.0967796	-0.132223	0.339442	1.10162	0.876146	1.40416	0.2118		16011	0.0050219	-0.334026	0.323663
	16013	0.20543	-0.143773	0.537752	1.22805	0.866084	1.71215	0.1203		16013	0.0126257	-0.309275	0.318703	1.01271	0.733979	1.37534	0.4678		16013	-0.146479	-0.665254	0.402925	0.863744	0.514143	1.49619	0.2982		16013	0.0913764	-0.0976591	0.26821	1.09568	0.906958	1.30762	0.1615		16013	0.0325818	-0.241702	0.314642	1.03312	0.78529	1.36977	0.4067		16013	0.0281626	-0.297179	0.337547
	16015	0.169253	-0.24308	0.562228	1.18442	0.784208	1.75458	0.1989		16015	0.00219246	-0.320035	0.325446	1.00219	0.726123	1.38465	0.4905		16015	0.106511	-0.452597	0.664135	1.11239	0.635974	1.94281	0.3502		16015	-0.0131946	-0.239314	0.224796	0.986892	0.787168	1.25207	0.4582		16015	0.00821812	-0.294865	0.285168	1.00825	0.744632	1.32999	0.4796		16015	-0.0100613	-0.348647	0.316126
	16017	-0.236566	-0.539509	0.0769985	0.789334	0.583034	1.08004	0.065		16017	-0.179828	-0.47333	0.113367	0.835414	0.622924	1.12004	0.12		16017	-0.0369551	-0.537127	0.470486	0.963719	0.584425	1.60077	0.4501		16017	-0.116464	-0.274215	0.0401771	0.890062	0.760169	1.041	0.0732		16017	-0.0934014	-0.355078	0.157368	0.910828	0.701119	1.17043	0.2371		16017	-0.0404956	-0.353805	0.273371
	16019	0.123966	-0.0842243	0.339983	1.13198	0.919225	1.40492	0.1297		16019	-0.00953153	-0.261608	0.231071	0.990514	0.769813	1.25995	0.4738		16019	-0.0945234	-0.500785	0.27455	0.909806	0.606055	1.31594	0.3153		16019	0.0150947	-0.117717	0.147739	1.01521	0.888948	1.15921	0.4187		16019	0.138034	-0.0641892	0.338509	1.14802	0.937828	1.40285	0.0887		16019	-0.0315381	-0.344884	0.288182
	16021	-0.00953484	-0.388888	0.379196	0.99051	0.67781	1.46111	0.4861		16021	-0.0495624	-0.370197	0.270785	0.951646	0.690598	1.31099	0.3833		16021	0.127711	-0.431743	0.676497	1.13622	0.649376	1.96698	0.331		16021	-0.0569893	-0.268038	0.158066	0.944604	0.764878	1.17124	0.2989		16021	-0.0505785	-0.330182	0.237687	0.950679	0.718793	1.26831	0.3648		16021	-0.0119982	-0.339211	0.312003
	16023	-0.0735951	-0.484368	0.352064	0.929048	0.616087	1.422	0.3656		16023	-0.0190995	-0.355346	0.303905	0.981082	0.700931	1.35514	0.4586		16023	-0.00960552	-0.595522	0.567221	0.99044	0.551275	1.76336	0.4883		16023	0.0209728	-0.262818	0.277116	1.02119	0.768882	1.31932	0.4289		16023	-0.0247903	-0.323041	0.268956	0.975514	0.723944	1.3086	0.43		16023	-0.00363559	-0.339663	0.320957
	16025	-0.00812016	-0.459805	0.425489	0.991913	0.631407	1.53034	0.4867		16025	0.0261791	-0.295242	0.3717	1.02652	0.744351	1.4502	0.4352		16025	-0.00573158	-0.59953	0.577423	0.994285	0.54907	1.78144	0.492		16025	0.0472305	-0.262604	0.320423	1.04836	0.769047	1.37771	0.369		16025	-0.00664868	-0.296034	0.285703	0.993373	0.743762	1.3307	0.4752		16025	-0.0090209	-0.33721	0.315353
	16027	0.295185	0.10562	0.485206	1.34337	1.1114	1.62451	0.0017		16027	0.0936252	-0.115501	0.30279	1.09815	0.89092	1.35363	0.1936		16027	0.0039871	-0.323066	0.322835	1.004	0.723926	1.38104	0.479		16027	-0.0348728	-0.161726	0.0890911	0.965728	0.850674	1.09318	0.2933		16027	-0.147677	-0.324151	0.0287534	0.86271	0.723141	1.02917	0.0527		16027	-0.0586065	-0.349614	0.228418
	16029	0.0275677	-0.29576	0.352199	1.02795	0.743966	1.42219	0.431		16029	0.0933706	-0.204925	0.391029	1.09787	0.814709	1.4785	0.2719		16029	-0.0274545	-0.539273	0.470915	0.972919	0.583172	1.60146	0.4673		16029	0.301914	0.149067	0.469031	1.35244	1.16075	1.59844	0.0002		16029	0.128732	-0.116972	0.400015	1.13738	0.88961	1.49185	0.1653		16029	-0.0285273	-0.356221	0.292123
	16031	-0.0530095	-0.360318	0.23018	0.948371	0.697454	1.25883	0.3613		16031	-0.0305449	-0.323058	0.267229	0.969917	0.723932	1.30634	0.422		16031	-0.0541699	-0.538175	0.424336	0.947271	0.583813	1.52858	0.4173		16031	0.0795015	-0.0723819	0.231817	1.08275	0.930176	1.26089	0.1507		16031	-0.0360232	-0.280434	0.216682	0.964618	0.755456	1.24195	0.3873		16031	0.0254289	-0.279987	0.33545
	16033	-0.0200425	-0.475199	0.422698	0.980157	0.621761	1.52607	0.4656		16033	-0.00141809	-0.342009	0.337259	0.998583	0.710342	1.4011	0.4972		16033	0.00300256	-0.571438	0.612379	1.00301	0.564713	1.84482	0.492		16033	-0.0437928	-0.352555	0.253792	0.957152	0.70289	1.2889	0.391		16033	-0.00124168	-0.310509	0.298472	0.998759	0.733074	1.3478	0.4997		16033	-0.00636829	-0.336447	0.337526
	16035	-0.0321286	-0.450705	0.352773	0.968382	0.637179	1.42301	0.4398		16035	0.000345668	-0.339053	0.316303	1.00035	0.712445	1.37205	0.4967		16035	0.0307861	-0.547388	0.610832	1.03126	0.578459	1.84196	0.4602		16035	-0.090948	-0.328252	0.143897	0.913065	0.720182	1.15476	0.2255		16035	-0.0489397	-0.326869	0.255346	0.952239	0.721178	1.29091	0.3761		16035	-0.0156638	-0.349138	0.311457
	16037	-0.0145495	-0.448861	0.402171	0.985556	0.638355	1.49507	0.4758		16037	-0.0189367	-0.348753	0.323972	0.981241	0.705567	1.38261	0.4544		16037	-0.024851	-0.630563	0.552811	0.975455	0.532292	1.73813	0.4697		16037	-0.169964	-0.435029	0.102218	0.843695	0.647246	1.10763	0.1108		16037	-0.0408495	-0.324418	0.259613	0.959974	0.722948	1.29643	0.3975		16037	-0.0035846	-0.330936	0.330076
	16039	-0.0304537	-0.36367	0.296881	0.970005	0.69512	1.34566	0.4303		16039	-0.0668118	-0.389705	0.240815	0.935371	0.677257	1.27229	0.3375		16039	-0.0919278	-0.639514	0.422411	0.912171	0.527549	1.52564	0.3734		16039	-0.0540033	-0.234983	0.125358	0.947429	0.790584	1.13355	0.2846		16039	-0.0914805	-0.379869	0.1685	0.912579	0.683951	1.18353	0.2624		16039	0.0069088	-0.305926	0.328283
	16041	-0.173178	-0.516424	0.158108	0.840988	0.59665	1.17129	0.1608		16041	0.0105402	-0.300724	0.318186	1.0106	0.740282	1.37463	0.4712		16041	-0.0103556	-0.567222	0.495403	0.989698	0.567099	1.64116	0.4893		16041	0.0918609	-0.0730716	0.258348	1.09621	0.929534	1.29479	0.1422		16041	0.015322	-0.255377	0.271838	1.01544	0.774624	1.31237	0.4515		16041	-0.0241271	-0.356266	0.287445
	16043	0.0921209	-0.28528	0.479178	1.0965	0.751804	1.61475	0.3117		16043	-0.0202769	-0.333517	0.304918	0.979927	0.7164	1.35651	0.4535		16043	-0.0137996	-0.595784	0.53649	0.986295	0.55113	1.70999	0.4789		16043	-0.0425219	-0.259342	0.173212	0.958369	0.771559	1.18912	0.3538		16043	0.0341473	-0.256804	0.311121	1.03474	0.77352	1.36495	0.4097		16043	-0.0122347	-0.332322	0.313763
	16045	-0.00197042	-0.310819	0.315732	0.998032	0.732847	1.37126	0.5039		16045	0.0219024	-0.269258	0.331929	1.02214	0.763946	1.39365	0.4418		16045	-0.136775	-0.680798	0.384529	0.872166	0.506213	1.46892	0.3042		16045	-0.0893061	-0.268768	0.0768661	0.914566	0.76432	1.0799	0.1521		16045	0.107357	-0.145468	0.375619	1.11333	0.864618	1.45589	0.2059		16045	-0.0466606	-0.383968	0.263011
	16047	-0.111001	-0.506297	0.263573	0.894938	0.602723	1.30157	0.2865		16047	0.0538795	-0.262613	0.38185	1.05536	0.769039	1.46499	0.371		16047	0.0595225	-0.490814	0.59967	1.06133	0.612128	1.82152	0.4099		16047	0.0255573	-0.176779	0.229572	1.02589	0.837965	1.25806	0.3996		16047	0.0634917	-0.216329	0.34629	1.06555	0.80547	1.41381	0.3314		16047	-0.00965803	-0.324091	0.322791
	16049	-0.108162	-0.504703	0.300327	0.897482	0.603685	1.3503	0.3062		16049	0.00896688	-0.312028	0.355996	1.00901	0.731961	1.4276	0.4811		16049	-0.102467	-0.691315	0.47938	0.902608	0.500917	1.61507	0.3604		16049	-0.186038	-0.40977	0.0398917	0.830242	0.663803	1.0407	0.0499		16049	0.00695323	-0.286673	0.286289	1.00698	0.750757	1.33148	0.4814		16049	-0.0161783	-0.351856	0.312035
	16051	0.0286857	-0.286757	0.333142	1.0291	0.750694	1.39535	0.4248		16051	-0.00360756	-0.315884	0.309691	0.996399	0.729144	1.363	0.4889		16051	-0.112014	-0.633379	0.460773	0.894032	0.530795	1.5853	0.3429		16051	0.125772	-0.0373598	0.292153	1.13402	0.96333	1.33931	0.0678		16051	0.203559	-0.0518085	0.460075	1.22576	0.949511	1.58419	0.0613		16051	-0.0305233	-0.361631	0.287103
	16053	0.311679	0.00200793	0.598952	1.36572	1.00201	1.82021	0.0204		16053	0.0455909	-0.268715	0.342851	1.04665	0.764361	1.40896	0.384		16053	0.345727	-0.148945	0.824322	1.41302	0.861617	2.28033	0.0837		16053	0.103758	-0.0635719	0.265686	1.10933	0.938407	1.30433	0.108		16053	-0.0203536	-0.300166	0.242431	0.979852	0.740695	1.27434	0.4425		16053	0.000177533	-0.312506	0.339878
	16055	-0.226191	-0.439854	-0.0227253	0.797565	0.64413	0.977531	0.017		16055	0.193421	-0.0267098	0.41368	1.21339	0.973644	1.51237	0.0445		16055	0.334624	0.0116124	0.652344	1.39741	1.01168	1.92004	0.0202		16055	0.00449613	-0.118138	0.135246	1.00451	0.888573	1.14482	0.474		16055	-0.00968027	-0.207182	0.168308	0.990366	0.812872	1.1833	0.4605		16055	0.166318	-0.116849	0.458415
	16057	-0.136624	-0.455142	0.198852	0.872298	0.634358	1.22	0.2072		16057	0.031971	-0.270409	0.34578	1.03249	0.763067	1.41309	0.4232		16057	-0.127427	-0.633588	0.375831	0.880358	0.530684	1.4562	0.3096		16057	-0.17585	-0.350366	-0.00288253	0.838744	0.70443	0.997122	0.0251		16057	-0.00685703	-0.269108	0.267922	0.993166	0.76406	1.30724	0.4804		16057	0.0175133	-0.307844	0.337592
	16059	-0.172947	-0.556221	0.222007	0.841182	0.573372	1.24858	0.1958		16059	-0.0334294	-0.347307	0.299923	0.967123	0.706589	1.34975	0.4207		16059	0.173615	-0.396432	0.714858	1.1896	0.672716	2.0439	0.2669		16059	-0.334355	-0.570469	-0.122772	0.715799	0.56526	0.884465	0.0013		16059	-0.0399292	-0.318232	0.263665	0.960857	0.727434	1.30169	0.3964		16059	0.003457	-0.31283	0.329306
	16061	-0.0903776	-0.489567	0.311388	0.913586	0.612891	1.36532	0.3318		16061	-0.0382473	-0.350175	0.308885	0.962475	0.704565	1.36191	0.4074		16061	0.0207557	-0.547363	0.605147	1.02097	0.578473	1.83152	0.4739		16061	-0.153441	-0.409119	0.0875485	0.857752	0.664235	1.0915	0.116		16061	-0.012397	-0.293391	0.284868	0.98768	0.74573	1.32959	0.4603		16061	-0.0183457	-0.343422	0.305784
	16063	0.0242193	-0.395102	0.420768	1.02452	0.673612	1.52313	0.4634		16063	-0.0263458	-0.372277	0.289113	0.973998	0.689163	1.33524	0.4401		16063	-0.053297	-0.644209	0.526404	0.948098	0.525077	1.69283	0.4307		16063	-0.0142529	-0.269949	0.238441	0.985848	0.763418	1.26927	0.4586		16063	0.0784467	-0.218203	0.365414	1.08161	0.803962	1.44111	0.2992		16063	0.0755372	-0.245443	0.420919
	16065	-0.246517	-0.572046	0.101897	0.781518	0.564369	1.10727	0.0749		16065	-0.115086	-0.441473	0.191254	0.89129	0.643089	1.21077	0.2409		16065	-0.173666	-0.71645	0.375981	0.840578	0.488483	1.45642	0.2668		16065	0.0435867	-0.133938	0.217672	1.04455	0.874644	1.24318	0.3145		16065	-0.0955444	-0.365457	0.17506	0.908878	0.69388	1.19132	0.2426		16065	-0.0114608	-0.351891	0.309036
	16067	-0.109684	-0.414111	0.200095	0.896117	0.660928	1.22152	0.2457		16067	0.0211157	-0.27042	0.320047	1.02134	0.763059	1.37719	0.4475		16067	-0.0972597	-0.581658	0.381097	0.90732	0.558971	1.46389	0.3561		16067	-0.16315	-0.317659	-0.00442357	0.849464	0.727851	0.995586	0.0212		16067	0.0150071	-0.227437	0.268874	1.01512	0.796573	1.30849	0.451		16067	0.102178	-0.218211	0.419422
	16069	-0.223392	-0.521552	0.0866123	0.799802	0.593598	1.09047	0.0727		16069	-0.191636	-0.496132	0.116555	0.825608	0.608881	1.12362	0.1127		16069	-0.141217	-0.628093	0.347333	0.868301	0.533608	1.41529	0.287		16069	-0.0914262	-0.255746	0.0695436	0.912629	0.774338	1.07202	0.1327		16069	-0.149074	-0.424605	0.103808	0.861506	0.654028	1.10939	0.13		16069	0.0436377	-0.27327	0.361463
	16071	0.0683175	-0.320405	0.463379	1.07071	0.725855	1.58944	0.36		16071	0.00210366	-0.333766	0.328241	1.00211	0.716221	1.38852	0.4958		16071	-0.0938859	-0.656256	0.495222	0.910387	0.51879	1.64086	0.3651		16071	-0.0154614	-0.243117	0.208106	0.984657	0.78418	1.23134	0.4511		16071	-0.014501	-0.293971	0.27374	0.985604	0.745298	1.31487	0.46		16071	-0.0177151	-0.344178	0.319946
	16073	0.15877	-0.177925	0.471838	1.17207	0.837005	1.60294	0.1689		16073	0.0307217	-0.257638	0.350923	1.0312	0.772875	1.42038	0.4269		16073	-0.106877	-0.639622	0.417174	0.898636	0.527492	1.51767	0.3483		16073	-0.0782187	-0.252428	0.0966473	0.924762	0.776912	1.10147	0.1906		16073	-0.0650343	-0.327241	0.201554	0.937035	0.72091	1.2233	0.3275		16073	-0.0295099	-0.352647	0.29286
	16075	0.212558	-0.0483169	0.472501	1.23684	0.952832	1.604	0.0558		16075	0.0012447	-0.288676	0.279245	1.00125	0.749255	1.32213	0.4959		16075	0.187846	-0.273867	0.627218	1.20665	0.760433	1.87239	0.2021		16075	0.169417	0.021989	0.311008	1.18461	1.02223	1.3648	0.0108		16075	-0.15843	-0.397394	0.102236	0.853483	0.672069	1.10765	0.1087		16075	-0.0163175	-0.339113	0.304408
	16077	-0.0410573	-0.436837	0.317191	0.959774	0.646077	1.37326	0.4214		16077	-0.0130202	-0.328051	0.316791	0.987064	0.720326	1.37272	0.4712		16077	-0.146606	-0.709423	0.402363	0.863634	0.491928	1.49535	0.3079		16077	0.212696	0.00266862	0.402094	1.23701	1.00267	1.49495	0.0204		16077	0.063704	-0.211781	0.349579	1.06578	0.809142	1.41847	0.3332		16077	0.018145	-0.32169	0.333393
	16079	0.130611	-0.20345	0.470203	1.13952	0.815911	1.60032	0.2289		16079	-0.0515385	-0.371793	0.259895	0.949767	0.689497	1.29679	0.3732		16079	-0.142861	-0.69956	0.402608	0.866875	0.496804	1.49572	0.3079		16079	-0.0841339	-0.267409	0.100217	0.919308	0.76536	1.10541	0.1827		16079	0.039705	-0.229612	0.31667	1.0405	0.794842	1.37255	0.3885		16079	-0.0287024	-0.342565	0.312533
	16081	-0.114816	-0.494755	0.281222	0.89153	0.60972	1.32475	0.2859		16081	-0.0411846	-0.354947	0.314632	0.959652	0.70121	1.36976	0.4098		16081	-0.0105506	-0.601878	0.534584	0.989505	0.547782	1.70674	0.4874		16081	0.0021223	-0.212431	0.210605	1.00212	0.808616	1.23442	0.491		16081	-0.0450605	-0.330283	0.244306	0.95594	0.718721	1.27673	0.3772		16081	-0.00915883	-0.343424	0.313127
	16083	-0.0235744	-0.261714	0.19923	0.976701	0.769731	1.22046	0.4291		16083	0.0706723	-0.176439	0.339743	1.07323	0.83825	1.40459	0.2973		16083	0.0696038	-0.310627	0.449556	1.07208	0.732987	1.56762	0.3596		16083	0.0648264	-0.0693931	0.200278	1.06697	0.93296	1.22174	0.174		16083	-0.00958453	-0.221818	0.210083	0.990461	0.801062	1.23378	0.4721		16083	-0.0232327	-0.347415	0.280628
	16085	0.136195	-0.259028	0.534926	1.1459	0.771801	1.70732	0.2436		16085	0.00797933	-0.303113	0.353737	1.00801	0.738516	1.42438	0.4787		16085	-0.109767	-0.668745	0.497197	0.896042	0.512351	1.64411	0.3572		16085	-0.0228502	-0.249707	0.195388	0.977409	0.779029	1.21578	0.4266		16085	-0.0108496	-0.295222	0.279373	0.989209	0.744367	1.3223	0.4601		16085	0.0241783	-0.298494	0.36026
	16087	0.0557147	-0.278661	0.41812	1.0573	0.756796	1.5191	0.3742		16087	-0.0748675	-0.395828	0.254428	0.927866	0.673122	1.28972	0.3298		16087	-0.223665	-0.759571	0.315108	0.799583	0.467867	1.37041	0.2098		16087	0.0894955	-0.101373	0.255746	1.09362	0.903596	1.29142	0.1642		16087	0.0418833	-0.222443	0.318027	1.04277	0.800561	1.37441	0.3822		16087	0.0033185	-0.308628	0.333503
	17001	-0.369313	-0.56177	-0.168844	0.691209	0.570199	0.844641	0.0001		17001	0.0407421	-0.1578	0.237352	1.04158	0.854021	1.26789	0.3437		17001	0.486643	0.216412	0.76412	1.62685	1.24161	2.14711	0.0002		17001	0.0396615	-0.0808159	0.156604	1.04046	0.922363	1.16953	0.2521		17001	-0.0453969	-0.210239	0.114017	0.955618	0.81039	1.12077	0.2995		17001	0.0686082	-0.206467	0.330269
	17003	-0.259625	-0.618672	0.086623	0.771341	0.538659	1.09049	0.0772		17003	-0.0825074	-0.390824	0.220575	0.920805	0.676499	1.24679	0.3014		17003	-0.229042	-0.78943	0.285597	0.795295	0.454103	1.33056	0.2021		17003	-0.231315	-0.414369	-0.0546911	0.79349	0.660757	0.946778	0.0054		17003	-0.0918889	-0.35646	0.172062	0.912206	0.70015	1.18775	0.2501		17003	-0.0509705	-0.369947	0.275682
	17005	-0.0193919	-0.268725	0.235562	0.980795	0.764354	1.26562	0.4473		17005	-0.15874	-0.429028	0.104452	0.853218	0.651141	1.1101	0.1234		17005	-0.158462	-0.60288	0.27777	0.853456	0.547233	1.32018	0.2382		17005	-0.199071	-0.331229	-0.0592298	0.819492	0.71804	0.94249	0.0025		17005	-0.155883	-0.370588	0.0738104	0.85566	0.690328	1.0766	0.0871		17005	-0.0906432	-0.398449	0.223704
	17007	0.321131	0.144278	0.511352	1.37869	1.15521	1.66754	1e-05		17007	0.12997	-0.0662914	0.33194	1.13879	0.935858	1.39367	0.0999		17007	0.249418	-0.0391467	0.540356	1.28328	0.96161	1.71662	0.047		17007	-0.0721832	-0.190159	0.0514408	0.93036	0.826828	1.05279	0.1198		17007	-0.0251426	-0.195803	0.13901	0.975171	0.822174	1.14914	0.3815		17007	0.275703	0.0121079	0.548713
	17009	0.0356271	-0.282873	0.368249	1.03627	0.753615	1.4452	0.4097		17009	0.0434734	-0.239168	0.340222	1.04443	0.787283	1.40526	0.3848		17009	0.339446	-0.144991	0.842569	1.40417	0.86503	2.32232	0.0896		17009	0.256526	0.10372	0.412037	1.29243	1.10929	1.50989	0.0006		17009	-0.0301172	-0.277409	0.223832	0.970332	0.757745	1.25086	0.4115		17009	-0.0146296	-0.339061	0.30524
	17011	0.0588317	-0.143091	0.255476	1.0606	0.866675	1.29108	0.2791		17011	0.129486	-0.075922	0.344326	1.13824	0.926889	1.41104	0.1142		17011	-0.201658	-0.535911	0.158257	0.817374	0.585136	1.17147	0.1267		17011	-0.20529	-0.329215	-0.0858369	0.814411	0.719489	0.917744	0.0004		17011	-0.0892159	-0.27097	0.0792932	0.914648	0.76264	1.08252	0.1655		17011	0.0698789	-0.217644	0.336323
	17013	-0.100343	-0.454566	0.290142	0.904527	0.634723	1.33662	0.2986		17013	-0.0152573	-0.319833	0.303989	0.984859	0.726271	1.35525	0.4609		17013	-0.0361455	-0.556217	0.500231	0.9645	0.573374	1.6491	0.4501		17013	0.00551035	-0.18006	0.197008	1.00553	0.83522	1.21775	0.4739		17013	-0.0569503	-0.342258	0.219731	0.944641	0.710165	1.24574	0.3503		17013	0.0369285	-0.272541	0.362028
	17015	0.0179402	-0.230207	0.258428	1.0181	0.794369	1.29489	0.4466		17015	-0.0125584	-0.275561	0.234628	0.98752	0.759146	1.26444	0.4676		17015	-0.106706	-0.58368	0.297248	0.89879	0.557842	1.34615	0.3228		17015	-0.0985537	-0.229071	0.0389931	0.906147	0.795272	1.03976	0.0766		17015	0.0119067	-0.213384	0.216013	1.01198	0.807845	1.24112	0.4539		17015	-0.0299281	-0.340059	0.270867
	17017	-0.443658	-0.714944	-0.169792	0.641685	0.489219	0.84384	0.0007		17017	-0.108124	-0.353059	0.147665	0.897517	0.702536	1.15912	0.2015		17017	0.0882151	-0.314958	0.49897	1.09222	0.72982	1.64702	0.3319		17017	-0.104587	-0.239038	0.0245006	0.900697	0.787385	1.0248	0.0631		17017	-0.0934515	-0.314834	0.111978	0.910782	0.72991	1.11849	0.1944		17017	-0.0485571	-0.357296	0.264903
	17019	-0.0154615	-0.197662	0.165083	0.984657	0.820647	1.17949	0.431		17019	-0.00930889	-0.194268	0.186953	0.990734	0.823437	1.20557	0.4667		17019	-0.161187	-0.455076	0.120511	0.851133	0.6344	1.12807	0.14		17019	-0.12029	-0.234088	0.000229479	0.886663	0.791292	1.00023	0.0234		17019	-0.0464119	-0.20354	0.107535	0.954649	0.815837	1.11353	0.2783		17019	0.0159628	-0.260672	0.269906
	17021	0.0277413	-0.163533	0.233712	1.02813	0.849139	1.26328	0.3892		17021	0.118664	-0.0834392	0.341929	1.12599	0.919947	1.40766	0.133		17021	-0.440321	-0.791075	-0.0771271	0.643829	0.453357	0.925772	0.007		17021	0.182073	0.0643002	0.298461	1.1997	1.06641	1.34778	0.0017		17021	-0.0838706	-0.267168	0.0963614	0.91955	0.765545	1.10116	0.1838		17021	0.01983	-0.274396	0.305151
	17023	0.116263	-0.116639	0.356193	1.12329	0.889906	1.42788	0.1706		17023	-0.00239221	-0.252839	0.240105	0.997611	0.776593	1.27138	0.4967		17023	0.0516178	-0.353312	0.438699	1.05297	0.702358	1.55069	0.3947		17023	0.0661726	-0.0636967	0.191038	1.06841	0.93829	1.21051	0.1529		17023	-0.0152195	-0.223481	0.180259	0.984896	0.79973	1.19753	0.4409		17023	0.00284804	-0.312133	0.289444
	17025	-0.121172	-0.39088	0.148946	0.885882	0.676461	1.16061	0.1958		17025	-0.154944	-0.428202	0.113838	0.856463	0.65168	1.12057	0.1351		17025	0.0639372	-0.376653	0.463945	1.06603	0.686154	1.59034	0.3828		17025	0.123377	-0.00961483	0.262126	1.13131	0.990431	1.29969	0.0382		17025	0.0030356	-0.231898	0.218294	1.00304	0.793027	1.24395	0.4905		17025	-0.0347316	-0.345352	0.282784
	17027	-0.423136	-0.646236	-0.195279	0.65499	0.524014	0.822605	1e-05		17027	-0.155684	-0.368049	0.0842476	0.85583	0.692083	1.0879	0.0914		17027	-0.240009	-0.613028	0.132528	0.786621	0.541708	1.14171	0.1023		17027	-0.426805	-0.559831	-0.307756	0.652591	0.571305	0.735094	1e-05		17027	-0.110189	-0.298086	0.0710257	0.895665	0.742238	1.07361	0.1223		17027	-0.0395971	-0.332762	0.25197
	17029	-0.127588	-0.336013	0.074609	0.880216	0.714613	1.07746	0.1147		17029	0.130864	-0.0766759	0.343341	1.13981	0.92619	1.40965	0.1102		17029	0.487629	0.200621	0.774512	1.62845	1.22216	2.16953	0.0005		17029	-0.0688447	-0.189029	0.0546603	0.933472	0.827763	1.05618	0.1331		17029	0.15874	-0.0202679	0.333011	1.17203	0.979936	1.39516	0.0412		17029	0.145434	-0.145096	0.412752
	17031	-0.0241772	-0.17113	0.12794	0.976113	0.842712	1.13648	0.3776		17031	-0.114475	-0.251462	0.0341957	0.891834	0.777663	1.03479	0.0591		17031	0.108253	-0.093708	0.310989	1.11433	0.910549	1.36477	0.1477		17031	-0.0226227	-0.131899	0.0824774	0.977631	0.876429	1.08597	0.3417		17031	-0.0262305	-0.139667	0.0877691	0.97411	0.869648	1.09174	0.3244		17031	-0.0691022	-0.231653	0.0933861
	17033	-0.00965952	-0.238543	0.223476	0.990387	0.787775	1.25042	0.4655		17033	0.059456	-0.17542	0.304432	1.06126	0.839105	1.35585	0.3178		17033	-0.35294	-0.784449	0.0759631	0.702619	0.456371	1.07892	0.0495		17033	0.073992	-0.0470739	0.202053	1.0768	0.954017	1.22391	0.1188		17033	0.0758693	-0.130165	0.272664	1.07882	0.877951	1.31346	0.2232		17033	-0.0652069	-0.352433	0.230585
	17035	-0.172426	-0.466715	0.115125	0.841621	0.627059	1.12201	0.127		17035	-0.0146461	-0.282351	0.260024	0.985461	0.754009	1.29696	0.4579		17035	-0.0501964	-0.506945	0.389604	0.951043	0.602333	1.4764	0.4175		17035	-0.00675701	-0.14896	0.131391	0.993266	0.861604	1.14041	0.4624		17035	-0.0207038	-0.262528	0.211193	0.979509	0.769105	1.23515	0.4367		17035	-0.0170787	-0.333529	0.284583
	17037	0.353482	0.1886	0.524252	1.42402	1.20756	1.68919	1e-05		17037	-0.0125109	-0.192589	0.173129	0.987567	0.824821	1.18902	0.4444		17037	-0.0213198	-0.284945	0.237273	0.978906	0.752056	1.26779	0.4358		17037	0.102008	-0.0104308	0.218748	1.10739	0.989623	1.24452	0.0422		17037	0.0686931	-0.0726877	0.211852	1.07111	0.929891	1.23596	0.1709		17037	0.098629	-0.151193	0.351185
	17039	0.424261	0.211151	0.643219	1.52846	1.2351	1.9026	1e-05		17039	0.234205	-0.00271481	0.458175	1.2639	0.997289	1.58119	0.025		17039	0.125084	-0.272343	0.51055	1.13324	0.761593	1.66621	0.2553		17039	0.283922	0.160918	0.407326	1.32833	1.17459	1.50279	1e-05		17039	0.27603	0.089515	0.465619	1.31789	1.09364	1.593	0.0029		17039	0.0469603	-0.25082	0.371118
	17041	0.0622054	-0.200112	0.326563	1.06418	0.818639	1.3862	0.325		17041	0.181095	-0.0853267	0.434188	1.19853	0.918212	1.54371	0.0832		17041	0.120582	-0.318965	0.535772	1.12815	0.726901	1.70877	0.2852		17041	0.0282872	-0.110472	0.162127	1.02869	0.895411	1.17601	0.3443		17041	0.0903638	-0.137317	0.325089	1.09457	0.871694	1.38415	0.2191		17041	-0.0161095	-0.316105	0.305742
	17043	-0.116229	-0.259753	0.0317007	0.890271	0.771242	1.03221	0.0618		17043	-0.0531459	-0.205096	0.0802835	0.948242	0.814569	1.08359	0.2351		17043	-0.177791	-0.378508	0.0180096	0.837118	0.684882	1.01817	0.0397		17043	-0.0676345	-0.170378	0.0389137	0.934602	0.843346	1.03968	0.1045		17043	0.0675784	-0.0376678	0.184758	1.06991	0.963033	1.20293	0.113		17043	-0.0491794	-0.228524	0.127564
	17045	-0.0896359	-0.334662	0.148331	0.914264	0.71558	1.1599	0.2346		17045	-0.0391209	-0.295672	0.201249	0.961634	0.744031	1.22293	0.3809		17045	0.303753	-0.0553905	0.65672	1.35493	0.946116	1.92846	0.0461		17045	0.00710842	-0.114657	0.137716	1.00713	0.891672	1.14765	0.4616		17045	0.175935	-0.0216805	0.373899	1.19236	0.978553	1.45339	0.0437		17045	-0.0131871	-0.318765	0.269427
	17047	0.085362	-0.208787	0.374365	1.08911	0.811568	1.45407	0.2834		17047	0.0755898	-0.201455	0.356208	1.07852	0.817541	1.4279	0.2905		17047	-0.0763588	-0.555814	0.407278	0.926484	0.573605	1.50272	0.3859		17047	-0.0248908	-0.176994	0.118643	0.975416	0.837785	1.12597	0.3722		17047	-5.97041e-05	-0.242208	0.245983	0.99994	0.784893	1.27888	0.5002		17047	0.0161894	-0.308326	0.322071
	17049	-0.408936	-0.631332	-0.184677	0.664357	0.531883	0.831373	1e-05		17049	-0.0939891	-0.323004	0.123477	0.910293	0.723971	1.13142	0.2038		17049	-0.228917	-0.591907	0.100908	0.795395	0.553271	1.10617	0.0963		17049	-0.271753	-0.394788	-0.153206	0.762042	0.673823	0.857953	1e-05		17049	-0.014724	-0.203172	0.154323	0.985384	0.816138	1.16687	0.4402		17049	-0.0699051	-0.348663	0.223233
	17051	0.00114273	-0.269281	0.273931	1.00114	0.763929	1.31512	0.4943		17051	0.0703717	-0.185533	0.33199	1.07291	0.830661	1.39374	0.2997		17051	-0.0309815	-0.482701	0.405606	0.969494	0.617114	1.50021	0.4543		17051	-0.00281788	-0.143333	0.133138	0.997186	0.866465	1.14241	0.4781		17051	-0.0837437	-0.298035	0.150182	0.919667	0.742276	1.16205	0.2373		17051	0.0382836	-0.266794	0.329288
	17053	0.0382112	-0.235712	0.318847	1.03895	0.790008	1.37554	0.3929		17053	-0.0822387	-0.348868	0.20692	0.921052	0.705486	1.22988	0.2874		17053	-0.120342	-0.589121	0.335457	0.886617	0.554815	1.39858	0.3105		17053	0.0921574	-0.0491461	0.22858	1.09654	0.952042	1.25681	0.098		17053	0.0512551	-0.188553	0.277127	1.05259	0.828157	1.31933	0.3322		17053	-0.0085659	-0.324632	0.305948
	17055	0.120528	-0.0918804	0.326941	1.12809	0.912214	1.38672	0.1276		17055	-0.0545771	-0.286951	0.170985	0.946885	0.750549	1.18647	0.322		17055	-0.0153773	-0.372519	0.340955	0.98474	0.688996	1.40629	0.4678		17055	0.0460187	-0.0734655	0.171027	1.04709	0.929168	1.18652	0.2332		17055	0.0431013	-0.147988	0.225262	1.04404	0.862442	1.25265	0.3266		17055	-0.0511997	-0.349172	0.246263
	17057	0.0176153	-0.171024	0.234429	1.01777	0.842801	1.26419	0.4346		17057	0.195518	-0.00347231	0.401639	1.21594	0.996534	1.49427	0.0285		17057	0.0560086	-0.28366	0.402074	1.05761	0.753023	1.49492	0.372		17057	0.0362817	-0.0871339	0.154993	1.03695	0.916554	1.16765	0.2834		17057	-0.0376269	-0.223499	0.130908	0.963072	0.799715	1.13986	0.334		17057	0.200602	-0.078067	0.476534
	17059	-0.0806922	-0.418268	0.24285	0.922478	0.658186	1.27488	0.314		17059	-0.113762	-0.406397	0.190195	0.892471	0.666046	1.20949	0.2316		17059	0.164202	-0.313923	0.670256	1.17845	0.730576	1.95474	0.252		17059	0.181923	0.0313978	0.332896	1.19952	1.0319	1.395	0.0103		17059	-0.115574	-0.367595	0.160927	0.890855	0.692397	1.1746	0.1965		17059	0.0437863	-0.262455	0.37232
	17061	0.0321496	-0.264524	0.297367	1.03267	0.767572	1.34631	0.404		17061	-0.139602	-0.411832	0.148449	0.869704	0.662436	1.16003	0.1654		17061	-0.112183	-0.582796	0.386062	0.89388	0.558335	1.47118	0.3296		17061	0.0817643	-0.056435	0.216955	1.0852	0.945128	1.24229	0.1236		17061	0.0264334	-0.222077	0.255241	1.02679	0.800854	1.29077	0.4115		17061	-0.0910217	-0.405184	0.224729
	17063	0.321483	0.152573	0.498911	1.37917	1.16483	1.64693	0.0003		17063	0.0124506	-0.187732	0.197245	1.01253	0.828836	1.21804	0.4437		17063	0.0573441	-0.22715	0.344626	1.05902	0.796801	1.41146	0.35		17063	0.00900907	-0.11092	0.122194	1.00905	0.895011	1.12997	0.4424		17063	0.205187	0.0577323	0.358814	1.22775	1.05943	1.43163	0.0043		17063	0.0491189	-0.221298	0.301135
	17065	-0.0358419	-0.340458	0.284368	0.964793	0.711444	1.32892	0.4153		17065	-0.0997379	-0.401576	0.192523	0.905075	0.669265	1.2123	0.2603		17065	0.00721733	-0.498404	0.508637	1.00724	0.607499	1.66302	0.486		17065	-0.168555	-0.328317	-0.00904992	0.844884	0.720134	0.990991	0.0192		17065	-0.0491992	-0.307453	0.207806	0.951991	0.735317	1.23097	0.3559		17065	-0.00127897	-0.341702	0.302899
	17067	-0.258336	-0.527459	-0.00883435	0.772336	0.590102	0.991205	0.0233		17067	-0.0485585	-0.291011	0.196525	0.952602	0.747508	1.21717	0.3532		17067	0.343845	-0.0246469	0.725144	1.41036	0.975654	2.06503	0.0365		17067	0.00579423	-0.121567	0.134403	1.00581	0.885531	1.14385	0.4631		17067	-0.0678417	-0.268127	0.141354	0.934408	0.764811	1.15183	0.2612		17067	0.0266542	-0.277188	0.325418
	17069	-0.108119	-0.476521	0.238058	0.897521	0.62094	1.26878	0.2816		17069	-0.0362224	-0.349535	0.264319	0.964426	0.705016	1.30254	0.4113		17069	-0.0900104	-0.623289	0.39858	0.913922	0.536178	1.48971	0.3684		17069	0.0350738	-0.13653	0.205256	1.0357	0.87238	1.22784	0.3385		17069	-0.06328	-0.332871	0.199552	0.938681	0.716862	1.22086	0.321		17069	-0.0121951	-0.336105	0.309249
	17071	-0.197808	-0.521141	0.144452	0.820527	0.593842	1.15541	0.1269		17071	-0.102965	-0.401196	0.185795	0.902159	0.669519	1.20418	0.2499		17071	0.101662	-0.401973	0.58475	1.10701	0.668999	1.79454	0.3361		17071	-0.0493452	-0.201442	0.112664	0.951852	0.817551	1.11926	0.2693		17071	-0.15019	-0.413634	0.0930522	0.860545	0.661243	1.09752	0.1247		17071	-0.0127838	-0.329503	0.300615
	17073	0.276928	0.0796978	0.475837	1.31907	1.08296	1.60936	0.0026		17073	-0.0337867	-0.258257	0.17922	0.966778	0.772397	1.19628	0.3798		17073	-0.110985	-0.462173	0.246627	0.894952	0.629913	1.2797	0.27		17073	-0.0605729	-0.17918	0.0598597	0.941225	0.835955	1.06169	0.1635		17073	-0.0750898	-0.261657	0.0931311	0.92766	0.769775	1.09761	0.2039		17073	-0.047113	-0.326884	0.248503
	17075	0.200497	-0.0079312	0.401908	1.22201	0.9921	1.49467	0.0281		17075	-0.133075	-0.370972	0.109466	0.875399	0.690063	1.11568	0.1402		17075	0.266557	-0.0713168	0.630501	1.30546	0.931167	1.87855	0.0677		17075	-0.0125177	-0.128394	0.116426	0.98756	0.879507	1.12347	0.4196		17075	0.0696976	-0.117402	0.2617	1.07218	0.889227	1.29914	0.2421		17075	-0.01625	-0.327882	0.295
	17077	-0.0738536	-0.295421	0.140575	0.928808	0.744218	1.15094	0.2538		17077	0.0133329	-0.219537	0.227144	1.01342	0.80289	1.25501	0.4491		17077	-0.0107322	-0.373211	0.331409	0.989325	0.68852	1.39293	0.4796		17077	-0.0597813	-0.182588	0.0739138	0.941971	0.833112	1.07671	0.1795		17077	-0.15571	-0.35335	0.0422029	0.855807	0.702331	1.04311	0.0606		17077	-0.0347511	-0.346313	0.255472
	17079	-0.333734	-0.649052	-0.0479833	0.716244	0.522541	0.95315	0.0123		17079	-0.0182911	-0.284278	0.254407	0.981875	0.752557	1.2897	0.4524		17079	-0.181644	-0.612608	0.276081	0.833898	0.541936	1.31796	0.2159		17079	-0.195122	-0.339209	-0.0540486	0.822735	0.712334	0.947386	0.0039		17079	-0.0446204	-0.268037	0.19038	0.95636	0.764879	1.20971	0.3522		17079	0.0167566	-0.286205	0.327312
	17081	0.202082	-0.0108128	0.404014	1.22395	0.989245	1.49782	0.0317		17081	0.149355	-0.0831038	0.367323	1.16108	0.920256	1.44386	0.097		17081	-0.00823887	-0.359398	0.366029	0.991795	0.698097	1.442	0.4889		17081	0.149779	0.0301584	0.28088	1.16158	1.03062	1.3243	0.0096		17081	0.360814	0.189238	0.555024	1.4345	1.20833	1.74198	0.0001		17081	0.116405	-0.176882	0.399462
	17083	-0.125376	-0.3985	0.129211	0.882165	0.671326	1.13793	0.1793		17083	-0.0731819	-0.335625	0.189869	0.929432	0.714891	1.20909	0.2982		17083	-0.324564	-0.766999	0.132961	0.722843	0.464405	1.1422	0.0776		17083	-0.125907	-0.260316	0.0091132	0.881697	0.770808	1.00915	0.0352		17083	-0.0593985	-0.278748	0.173253	0.942331	0.75673	1.18917	0.301		17083	-0.0812955	-0.392171	0.241357
	17085	0.0286796	-0.23918	0.27692	1.02909	0.787273	1.31906	0.4104		17085	0.117867	-0.139025	0.371008	1.12509	0.870206	1.44919	0.1825		17085	0.295355	-0.0954244	0.707044	1.3436	0.908987	2.02799	0.0766		17085	-0.0708126	-0.208289	0.0697231	0.931636	0.811973	1.07221	0.1577		17085	0.0233276	-0.189632	0.244943	1.0236	0.827263	1.27755	0.4185		17085	0.00433361	-0.302852	0.315467
	17087	-0.065718	-0.376266	0.224063	0.936395	0.68642	1.25115	0.3358		17087	-0.0096925	-0.286832	0.273175	0.990354	0.750638	1.31413	0.4731		17087	0.062719	-0.415387	0.553896	1.06473	0.660085	1.74002	0.3967		17087	0.0327932	-0.113702	0.184044	1.03334	0.892524	1.20207	0.3324		17087	-0.0350444	-0.290188	0.19624	0.965563	0.748123	1.21682	0.3857		17087	-0.0523805	-0.36301	0.274518
	17089	0.215303	0.0626501	0.36572	1.24024	1.06465	1.44155	0.0034		17089	-0.158883	-0.320382	-0.00553789	0.853096	0.725872	0.994477	0.0231		17089	0.036654	-0.172662	0.263348	1.03733	0.841422	1.30128	0.3712		17089	0.0886829	-0.0147728	0.20184	1.09273	0.985336	1.22365	0.0534		17089	0.0135426	-0.10247	0.136623	1.01363	0.902605	1.1464	0.4104		17089	-0.0934716	-0.291395	0.102846
	17091	0.0641219	-0.107207	0.223342	1.06622	0.898339	1.25025	0.2238		17091	-0.085749	-0.26535	0.0926492	0.917825	0.766937	1.09708	0.1771		17091	-0.37841	-0.655402	-0.109051	0.684949	0.519233	0.896685	0.0033		17091	-0.031316	-0.142934	0.0820493	0.969169	0.866811	1.08551	0.2931		17091	0.0228464	-0.115694	0.1602	1.02311	0.890748	1.17375	0.374		17091	0.0279887	-0.226585	0.27709
	17093	0.135872	-0.0403305	0.304735	1.14554	0.960472	1.35627	0.0641		17093	-0.0874597	-0.278157	0.103372	0.916256	0.757178	1.1089	0.1876		17093	0.0329456	-0.240606	0.287308	1.03349	0.786152	1.33283	0.4041		17093	-0.0212141	-0.138469	0.0961058	0.979009	0.87069	1.10088	0.3624		17093	0.0588059	-0.0877442	0.198209	1.06057	0.915995	1.21922	0.2068		17093	-0.0908484	-0.339968	0.165295
	17095	-0.192805	-0.410611	0.016883	0.824643	0.663245	1.01703	0.036		17095	0.0351511	-0.176303	0.260654	1.03578	0.838364	1.29778	0.3731		17095	-0.157941	-0.521831	0.201886	0.8539	0.593433	1.22371	0.1971		17095	-0.116923	-0.243409	0.00181593	0.889654	0.783951	1.00182	0.0316		17095	-0.228024	-0.420528	-0.032441	0.796105	0.6567	0.96808	0.0084		17095	-0.190744	-0.479403	0.094124
	17097	0.124493	-0.0286965	0.272778	1.13257	0.971711	1.31361	0.052		17097	-0.0440543	-0.191964	0.107925	0.956902	0.825336	1.11396	0.2811		17097	0.062405	-0.150607	0.263934	1.06439	0.860185	1.30204	0.2776		17097	0.0159536	-0.0921235	0.124579	1.01608	0.911992	1.13267	0.3904		17097	0.0948441	-0.0148747	0.212945	1.09949	0.985235	1.23732	0.0518		17097	0.0752479	-0.108824	0.259324
	17099	-0.0169533	-0.178328	0.149101	0.98319	0.836668	1.16079	0.4259		17099	0.0800311	-0.0900924	0.258846	1.08332	0.913847	1.29543	0.1835		17099	-0.188936	-0.444474	0.0461863	0.82784	0.641161	1.04727	0.0653		17099	-0.106646	-0.220344	0.00321241	0.898844	0.802242	1.00322	0.0309		17099	-0.081939	-0.212058	0.0651849	0.921328	0.808918	1.06736	0.1249		17099	-0.082074	-0.313667	0.166884
	17101	-0.111676	-0.365011	0.157071	0.894334	0.694189	1.17008	0.2012		17101	0.0113995	-0.247925	0.277607	1.01146	0.780419	1.31997	0.4674		17101	0.213183	-0.211403	0.625004	1.23761	0.809448	1.86825	0.1632		17101	0.0160248	-0.116548	0.156196	1.01615	0.889988	1.16906	0.408		17101	0.0182038	-0.205797	0.229181	1.01837	0.813999	1.25757	0.4312		17101	0.00612932	-0.309665	0.323062
	17103	0.11626	-0.0973097	0.312997	1.12329	0.907275	1.36752	0.1298		17103	-0.0143429	-0.23569	0.201256	0.985759	0.790025	1.22294	0.4553		17103	-0.39216	-0.753474	-0.0335397	0.675596	0.470728	0.967017	0.0147		17103	-0.149041	-0.267866	-0.0242035	0.861533	0.76501	0.976087	0.0073		17103	0.0354815	-0.141432	0.208406	1.03612	0.868114	1.23171	0.3473		17103	-0.167728	-0.463859	0.107296
	17105	0.164499	-0.0337669	0.353912	1.1788	0.966797	1.42463	0.0497		17105	0.0585905	-0.144549	0.278438	1.06034	0.865413	1.32107	0.289		17105	0.26318	-0.0526297	0.587154	1.30106	0.948731	1.79886	0.0567		17105	0.131697	0.0146492	0.253705	1.14076	1.01476	1.28879	0.0153		17105	0.19755	0.0265766	0.367076	1.21841	1.02693	1.44351	0.0111		17105	0.00930397	-0.283885	0.302428
	17107	0.00299435	-0.213984	0.214015	1.003	0.807362	1.23864	0.4877		17107	0.0139633	-0.219299	0.239763	1.01406	0.803082	1.27095	0.456		17107	0.307835	-0.0356159	0.638674	1.36048	0.965011	1.89397	0.0401		17107	0.135558	0.0115845	0.255825	1.14518	1.01165	1.29153	0.0134		17107	0.224285	0.0492015	0.41311	1.25143	1.05043	1.51151	0.0077		17107	0.0452799	-0.265455	0.324224
	17109	0.171132	-0.0676497	0.403439	1.18665	0.934588	1.49696	0.0794		17109	-0.081107	-0.333354	0.175365	0.922095	0.716517	1.19168	0.264		17109	0.19979	-0.184063	0.591189	1.22115	0.831883	1.80613	0.1584		17109	0.137465	0.00685849	0.265269	1.14736	1.00688	1.30378	0.0206		17109	-0.0263383	-0.23909	0.184583	0.974006	0.787344	1.20272	0.4042		17109	-0.00851844	-0.306094	0.297514
	17111	0.355501	0.205188	0.517167	1.4269	1.22776	1.67727	1e-05		17111	0.151814	-0.00928803	0.307866	1.16394	0.990755	1.36052	0.0307		17111	0.187175	-0.0410495	0.40209	1.20584	0.959782	1.49495	0.0481		17111	0.0250061	-0.0881693	0.133509	1.02532	0.915606	1.14283	0.3281		17111	0.163017	0.0385412	0.280846	1.17706	1.03929	1.32425	0.0046		17111	0.00124399	-0.20771	0.206455
	17113	0.138053	-0.0195012	0.293874	1.14804	0.980688	1.34161	0.0435		17113	0.269307	0.106587	0.424441	1.30906	1.11247	1.52874	0.0006		17113	0.153025	-0.0732238	0.377967	1.16535	0.929393	1.45931	0.0977		17113	0.0896128	-0.0244073	0.194477	1.09375	0.975888	1.21468	0.0556		17113	0.192266	0.0632188	0.319427	1.21199	1.06526	1.37634	0.0017		17113	0.139168	-0.0700249	0.363023
	17115	0.092037	-0.0790091	0.25493	1.09641	0.924032	1.29037	0.1451		17115	0.255871	0.086817	0.41921	1.29159	1.0907	1.52076	0.001		17115	-0.187349	-0.435292	0.0772609	0.829154	0.647076	1.08032	0.0751		17115	0.183122	0.0720299	0.298594	1.20096	1.07469	1.34796	0.0013		17115	0.0277033	-0.110507	0.164215	1.02809	0.89538	1.17847	0.3426		17115	0.00692003	-0.220263	0.236927
	17117	-0.259798	-0.473054	-0.0547095	0.771207	0.623097	0.94676	0.0065		17117	-0.0819373	-0.292871	0.133249	0.92133	0.746118	1.14253	0.225		17117	-0.312997	-0.66685	0.0268034	0.731252	0.513323	1.02717	0.0378		17117	0.0437949	-0.0753	0.159448	1.04477	0.927465	1.17286	0.233		17117	-0.0323484	-0.214891	0.134291	0.968169	0.806629	1.14373	0.3666		17117	0.00891458	-0.26936	0.264581
	17119	0.0145481	-0.152654	0.173047	1.01465	0.858427	1.18892	0.433		17119	-0.145507	-0.313158	0.0212024	0.864584	0.731134	1.02143	0.0443		17119	-0.31128	-0.545998	-0.0605223	0.732509	0.579263	0.941273	0.0054		17119	-0.105863	-0.216988	0.0049987	0.899548	0.80494	1.00501	0.0306		17119	-0.0707123	-0.199915	0.0599527	0.93173	0.8188	1.06179	0.1441		17119	0.0371003	-0.186342	0.246544
	17121	0.059556	-0.138596	0.249448	1.06137	0.870579	1.28332	0.2755		17121	-0.0652296	-0.271696	0.153751	0.936852	0.762086	1.1662	0.2782		17121	-0.21049	-0.557322	0.134827	0.810188	0.572741	1.14434	0.1157		17121	-0.194833	-0.314564	-0.075665	0.822972	0.730107	0.927127	0.0007		17121	0.126944	-0.04645	0.291908	1.13535	0.954612	1.33898	0.0721		17121	-0.0993536	-0.37766	0.190815
	17123	-0.139412	-0.385464	0.109174	0.86987	0.680135	1.11536	0.1369		17123	0.194799	-0.0523988	0.441996	1.21507	0.94895	1.55581	0.0635		17123	-0.197201	-0.602289	0.244453	0.821025	0.547557	1.27692	0.1843		17123	0.158488	0.0287281	0.283879	1.17174	1.02914	1.32827	0.0072		17123	-0.106414	-0.323104	0.117384	0.899052	0.723899	1.12455	0.1722		17123	0.0642482	-0.233742	0.37484
	17125	-0.00627094	-0.257768	0.234642	0.993749	0.772774	1.26446	0.4844		17125	0.12	-0.117741	0.370046	1.1275	0.888926	1.4478	0.1697		17125	0.155777	-0.235294	0.572509	1.16857	0.790338	1.77271	0.2164		17125	0.200715	0.0690105	0.323444	1.22228	1.07145	1.38188	0.001		17125	0.117914	-0.0822115	0.325985	1.12515	0.921077	1.3854	0.1387		17125	0.0438688	-0.257313	0.342015
	17127	-0.155663	-0.430963	0.117093	0.855847	0.649883	1.12422	0.133		17127	-0.0966977	-0.375791	0.172686	0.90783	0.686746	1.18849	0.2453		17127	-0.222522	-0.671346	0.257559	0.800497	0.51102	1.29377	0.1784		17127	0.109961	-0.0272586	0.248099	1.11623	0.97311	1.28159	0.0586		17127	-0.112846	-0.342189	0.129662	0.893288	0.710214	1.13844	0.1705		17127	0.0232329	-0.298813	0.337694
	17129	0.0210401	-0.246766	0.289137	1.02126	0.781324	1.33527	0.4366		17129	0.0289266	-0.23682	0.290984	1.02935	0.789134	1.33774	0.4144		17129	0.250136	-0.177306	0.667498	1.2842	0.837523	1.94935	0.1252		17129	0.194408	0.063861	0.327256	1.21459	1.06594	1.38716	0.0017		17129	-0.0238093	-0.258213	0.205145	0.976472	0.77243	1.2277	0.4235		17129	0.122271	-0.202799	0.412553
	17131	0.151298	-0.108854	0.393123	1.16334	0.896862	1.4816	0.1203		17131	-0.0169255	-0.268031	0.25946	0.983217	0.764884	1.29623	0.4484		17131	-0.156892	-0.638	0.286988	0.854796	0.528348	1.33241	0.2588		17131	-0.150476	-0.286495	-0.0100922	0.860298	0.750891	0.989959	0.0157		17131	0.000189089	-0.220683	0.214706	1.00019	0.801971	1.2395	0.4995		17131	-0.0674371	-0.385692	0.224067
	17133	0.243398	0.0312192	0.454025	1.27558	1.03171	1.57464	0.0126		17133	-0.03752	-0.267844	0.187083	0.963175	0.765027	1.20573	0.3771		17133	0.0240898	-0.331566	0.401052	1.02438	0.717799	1.4934	0.4438		17133	-0.0980946	-0.221039	0.0325964	0.906563	0.801685	1.03313	0.0645		17133	-0.0603331	-0.254049	0.139541	0.941451	0.775654	1.14975	0.2735		17133	0.0706699	-0.225928	0.360446
	17135	-0.115697	-0.344157	0.100523	0.890745	0.708818	1.10575	0.1534		17135	0.0604344	-0.173977	0.281442	1.0623	0.840316	1.32504	0.3041		17135	-0.0515489	-0.448538	0.319747	0.949757	0.638561	1.37678	0.4007		17135	0.196744	0.0742649	0.319471	1.21743	1.07709	1.3764	0.0007		17135	0.178021	-0.00536891	0.35566	1.19485	0.994645	1.42712	0.0278		17135	-0.0281939	-0.329861	0.264589
	17137	-0.174094	-0.384571	0.0437479	0.840218	0.680743	1.04472	0.0552		17137	-0.152359	-0.387722	0.0699743	0.85868	0.678601	1.07248	0.1021		17137	-0.0423652	-0.366056	0.282487	0.95852	0.693464	1.32642	0.4015		17137	-0.0491091	-0.170112	0.0719828	0.952077	0.84357	1.07464	0.2142		17137	-0.168076	-0.352684	0.0311896	0.84529	0.702799	1.03168	0.0421		17137	-0.0689078	-0.354315	0.228487
	17139	0.366977	0.142813	0.599784	1.44336	1.15351	1.82173	0.0016		17139	0.172508	-0.0792073	0.423865	1.18828	0.923848	1.52786	0.0929		17139	0.0143078	-0.44419	0.434837	1.01441	0.641343	1.54471	0.4636		17139	0.345536	0.218645	0.475588	1.41275	1.24439	1.60896	1e-05		17139	0.080163	-0.132343	0.292863	1.08346	0.87604	1.34026	0.2288		17139	-0.00841486	-0.310043	0.289993
	17141	0.18596	0.00300931	0.369479	1.20437	1.00301	1.44698	0.0233		17141	-0.0622866	-0.254544	0.146083	0.939614	0.77527	1.15729	0.2696		17141	-0.0424571	-0.341203	0.249618	0.958432	0.710914	1.28354	0.3919		17141	-0.127379	-0.24502	-0.010166	0.8804	0.782689	0.989886	0.0161		17141	-0.0472518	-0.20661	0.120464	0.953847	0.813336	1.12802	0.2868		17141	-0.089507	-0.357518	0.189666
	17143	0.0272385	-0.12941	0.194567	1.02761	0.878614	1.21478	0.3661		17143	0.247427	0.0814882	0.410063	1.28073	1.0849	1.50691	0.0019		17143	0.202646	-0.0295728	0.434548	1.22464	0.97086	1.54426	0.0438		17143	0.14554	0.0398587	0.259875	1.15666	1.04066	1.29677	0.0062		17143	0.268567	0.142178	0.396947	1.30809	1.15278	1.48728	0.0001		17143	0.202033	-0.0159617	0.421817
	17145	-0.359537	-0.641395	-0.0964998	0.698	0.526557	0.90801	0.0044		17145	0.0549665	-0.203707	0.296999	1.05651	0.815701	1.34581	0.3312		17145	-0.243333	-0.675893	0.203858	0.78401	0.508702	1.22612	0.1378		17145	-0.172202	-0.310818	-0.0340166	0.84181	0.732847	0.966555	0.0057		17145	-0.0216394	-0.24574	0.189616	0.978593	0.782126	1.20879	0.4257		17145	-0.0329549	-0.351462	0.252738
	17147	0.145865	-0.113521	0.418109	1.15704	0.892685	1.51909	0.1403		17147	0.106925	-0.159143	0.361718	1.11285	0.852874	1.43579	0.2092		17147	-0.129387	-0.587942	0.32172	0.878634	0.555469	1.3795	0.2937		17147	0.195043	0.0588349	0.329897	1.21536	1.0606	1.39083	0.002		17147	0.0751573	-0.146959	0.3113	1.07805	0.863329	1.3652	0.2555		17147	-0.0387946	-0.339973	0.297582
	17149	0.00530189	-0.265345	0.269207	1.00532	0.766942	1.30893	0.4806		17149	-0.0777705	-0.345837	0.188926	0.925177	0.707628	1.20795	0.2869		17149	-0.0250429	-0.485264	0.431454	0.975268	0.615535	1.53949	0.4599		17149	0.081396	-0.0528844	0.214868	1.0848	0.94849	1.2397	0.1199		17149	-0.117577	-0.35149	0.119864	0.889072	0.703639	1.12734	0.1668		17149	-0.036874	-0.35123	0.267035
	17151	-0.129001	-0.521692	0.238327	0.878973	0.593516	1.26912	0.2526		17151	-0.0507529	-0.390469	0.248536	0.950514	0.676739	1.28215	0.381		17151	0.16924	-0.384554	0.704043	1.1844	0.680754	2.02191	0.2758		17151	-0.0219915	-0.221339	0.165402	0.978249	0.801445	1.17987	0.4152		17151	0.0137357	-0.260896	0.30423	1.01383	0.770361	1.35558	0.4606		17151	-0.0163111	-0.339876	0.308106
	17153	-0.191678	-0.556305	0.140404	0.825572	0.573324	1.15074	0.1412		17153	-0.0467155	-0.343909	0.255595	0.954359	0.708993	1.29123	0.3802		17153	0.0154986	-0.486595	0.524439	1.01562	0.614716	1.68951	0.4743		17153	-0.200631	-0.385206	-0.0225931	0.818215	0.68031	0.97766	0.016		17153	-0.0653058	-0.329638	0.196288	0.936781	0.719184	1.21688	0.3215		17153	-0.0373418	-0.339931	0.286071
	17155	-0.0355253	-0.348817	0.256815	0.965098	0.705522	1.29281	0.4107		17155	0.0930979	-0.195157	0.372224	1.09757	0.822705	1.45096	0.2571		17155	-0.037858	-0.52563	0.458663	0.96285	0.591183	1.58196	0.4492		17155	-0.14026	-0.295807	0.015001	0.869132	0.743931	1.01511	0.0388		17155	-0.077811	-0.321868	0.177745	0.925139	0.724794	1.19452	0.2733		17155	0.0258473	-0.29284	0.34871
	17157	-0.214194	-0.442423	0.0185169	0.807192	0.642478	1.01869	0.035		17157	0.0310336	-0.191313	0.255082	1.03152	0.825874	1.29057	0.3868		17157	-0.177102	-0.575832	0.198365	0.837694	0.562237	1.21941	0.1846		17157	-0.149855	-0.283029	-0.0276519	0.860833	0.753498	0.972727	0.0111		17157	-0.158274	-0.355782	0.0423641	0.853616	0.700625	1.04327	0.0574		17157	-0.102189	-0.391776	0.179282
	17159	-0.344505	-0.59067	-0.0746445	0.708571	0.553956	0.928073	0.0037		17159	-0.19478	-0.44014	0.0704231	0.823015	0.643946	1.07296	0.0673		17159	0.032759	-0.385934	0.4164	1.0333	0.679815	1.51649	0.4266		17159	-0.260264	-0.39414	-0.13136	0.770848	0.674259	0.876902	0.0001		17159	-0.0125372	-0.208473	0.196513	0.987541	0.811823	1.21715	0.4432		17159	0.0101089	-0.288458	0.315683
	17161	0.267809	0.102156	0.428896	1.3071	1.10756	1.53556	0.0006		17161	-0.0778681	-0.26063	0.0938567	0.925086	0.770566	1.0984	0.1965		17161	-0.117992	-0.377324	0.141497	0.888703	0.685694	1.152	0.1909		17161	-0.0800834	-0.196664	0.0269615	0.923039	0.821466	1.02733	0.0805		17161	-0.171821	-0.311445	-0.0280747	0.84213	0.732388	0.972316	0.0095		17161	-0.00587768	-0.237793	0.243381
	17163	-0.0724569	-0.238642	0.103329	0.930106	0.787697	1.10886	0.2052		17163	0.00570177	-0.160004	0.175441	1.00572	0.85214	1.19177	0.4749		17163	0.150913	-0.0841235	0.406151	1.1629	0.919318	1.50103	0.1119		17163	-0.199661	-0.310339	-0.0827869	0.819008	0.733198	0.920547	0.0004		17163	-0.115737	-0.2592	0.0182816	0.89071	0.771669	1.01845	0.0524		17163	0.0654759	-0.16264	0.304819
	17165	0.0242508	-0.201526	0.254367	1.02455	0.817482	1.28964	0.4151		17165	0.00776234	-0.234621	0.238223	1.00779	0.79087	1.26899	0.4715		17165	0.406658	0.0686063	0.759549	1.50179	1.07101	2.13731	0.0121		17165	0.123444	-0.000762923	0.249143	1.13139	0.999237	1.28292	0.0254		17165	-0.185276	-0.40208	0.0216368	0.830875	0.668927	1.02187	0.0435		17165	-0.00496362	-0.303817	0.301002
	17167	-0.167887	-0.331196	0.00439408	0.845449	0.718064	1.0044	0.0259		17167	-0.00927627	-0.170505	0.163356	0.990767	0.843239	1.17746	0.4541		17167	-0.145606	-0.382237	0.0925703	0.864498	0.682333	1.09699	0.1144		17167	0.0839957	-0.0294001	0.199219	1.08762	0.971028	1.22045	0.0763		17167	0.0116345	-0.12117	0.142051	1.0117	0.885883	1.15264	0.4347		17167	-0.150774	-0.379909	0.0904362
	17169	-0.119199	-0.43755	0.175061	0.887631	0.645616	1.19132	0.2264		17169	-0.21013	-0.503713	0.0897171	0.810479	0.604283	1.09386	0.0837		17169	0.317117	-0.144618	0.745087	1.37316	0.865353	2.10663	0.0852		17169	-0.010952	-0.158342	0.140105	0.989108	0.853558	1.1504	0.4422		17169	0.0140844	-0.232131	0.248147	1.01418	0.792842	1.28165	0.4526		17169	-0.0230812	-0.347524	0.284341
	17171	0.0220109	-0.32532	0.34946	1.02225	0.722296	1.4183	0.4457		17171	-0.174849	-0.472388	0.127232	0.839584	0.623512	1.13568	0.1281		17171	0.152388	-0.362402	0.655791	1.16461	0.696002	1.92667	0.2781		17171	0.102366	-0.0614623	0.256867	1.10779	0.940388	1.29287	0.1097		17171	-0.0447896	-0.302421	0.212468	0.956199	0.739027	1.23673	0.373		17171	-0.0435481	-0.367856	0.271561
	17173	-0.184815	-0.443339	0.0625649	0.831258	0.641889	1.06456	0.0782		17173	0.168	-0.0706497	0.419751	1.18294	0.931788	1.52158	0.0919		17173	-0.287119	-0.726906	0.154898	0.750422	0.483402	1.16754	0.1036		17173	-0.168439	-0.297766	-0.038147	0.844983	0.742475	0.962571	0.0045		17173	-0.155317	-0.368914	0.0636561	0.856144	0.691485	1.06573	0.0828		17173	0.0141982	-0.281666	0.317327
	17175	-0.027137	-0.361273	0.296971	0.973228	0.696789	1.34578	0.4408		17175	0.0474981	-0.242012	0.344106	1.04864	0.785047	1.41073	0.3746		17175	-0.173729	-0.692456	0.350241	0.840525	0.500346	1.41941	0.255		17175	0.210291	0.0566819	0.360429	1.23404	1.05832	1.43394	0.003		17175	0.185165	-0.0659998	0.428499	1.20342	0.936131	1.53495	0.0762		17175	0.0463217	-0.279575	0.364119
	17177	0.0057052	-0.189742	0.213534	1.00572	0.827172	1.23805	0.4783		17177	-0.283337	-0.509001	-0.0611561	0.753266	0.601096	0.940676	0.0066		17177	0.204209	-0.104457	0.532761	1.22655	0.900814	1.70363	0.1053		17177	-0.224308	-0.353754	-0.100105	0.799069	0.702048	0.904743	0.0002		17177	-0.00243885	-0.184408	0.171816	0.997564	0.831597	1.18746	0.4913		17177	-0.13524	-0.414345	0.135995
	17179	0.22702	0.058834	0.396305	1.25486	1.0606	1.48632	0.004		17179	0.236331	0.0637927	0.407307	1.26659	1.06587	1.50277	0.0039		17179	0.264447	0.0177588	0.512182	1.30271	1.01792	1.66893	0.019		17179	0.162614	0.0480519	0.275973	1.17658	1.04923	1.31781	0.0019		17179	0.268464	0.133834	0.400169	1.30795	1.1432	1.49208	1e-05		17179	0.384189	0.161455	0.600646
	17181	-0.104203	-0.373229	0.181428	0.901043	0.688507	1.19893	0.2302		17181	-0.114208	-0.381561	0.170589	0.892072	0.682795	1.186	0.2092		17181	-0.19231	-0.68512	0.275764	0.825051	0.50403	1.31754	0.2166		17181	-0.0177158	-0.157228	0.119561	0.98244	0.854509	1.127	0.4046		17181	-0.259671	-0.509476	-0.0214494	0.771305	0.60081	0.978779	0.0169		17181	-0.0239756	-0.326151	0.293955
	17183	0.420507	0.252691	0.591352	1.52273	1.28749	1.80643	1e-05		17183	0.104524	-0.0813607	0.295799	1.11018	0.921861	1.3442	0.1395		17183	0.0480385	-0.232015	0.320213	1.04921	0.792934	1.37742	0.3656		17183	0.177475	0.0671089	0.297417	1.1942	1.06941	1.34638	0.001		17183	0.241693	0.0956433	0.388096	1.2734	1.10037	1.47417	0.0007		17183	0.157601	-0.0945963	0.408584
	17185	0.146892	-0.0988787	0.403083	1.15823	0.905853	1.49643	0.1253		17185	-0.0486196	-0.327565	0.211822	0.952543	0.720677	1.23593	0.3648		17185	0.139455	-0.261715	0.560274	1.14965	0.76973	1.75115	0.2532		17185	0.184698	0.0552658	0.320808	1.20286	1.05682	1.37824	0.0034		17185	0.0102834	-0.215897	0.235533	1.01034	0.805818	1.26558	0.461		17185	0.035018	-0.277574	0.334061
	17187	-0.116269	-0.393834	0.160145	0.890236	0.674466	1.17368	0.2125		17187	-0.0755626	-0.346441	0.196791	0.927222	0.707201	1.21749	0.2934		17187	-0.255232	-0.723528	0.182193	0.774737	0.485038	1.19985	0.136		17187	-0.233002	-0.382472	-0.0914389	0.792152	0.682173	0.912617	0.0007		17187	-0.282713	-0.518538	-0.0384134	0.753736	0.59539	0.962315	0.0116		17187	-0.0219164	-0.32819	0.294529
	17189	0.229916	-0.0170453	0.470145	1.25849	0.983099	1.60023	0.0353		17189	0.0704933	-0.174532	0.337606	1.07304	0.83985	1.40159	0.2951		17189	-0.0621516	-0.475285	0.380988	0.93974	0.621708	1.46373	0.3938		17189	0.0374999	-0.098405	0.167203	1.03821	0.906282	1.18199	0.2852		17189	0.0896814	-0.116649	0.302049	1.09383	0.889897	1.35263	0.2064		17189	-0.0225312	-0.327541	0.293023
	17191	0.137394	-0.101125	0.389323	1.14728	0.90382	1.47598	0.1329		17191	0.0931907	-0.147998	0.358461	1.09767	0.862433	1.43113	0.2315		17191	0.104735	-0.335734	0.51128	1.11042	0.714813	1.66742	0.313		17191	0.154048	0.0234603	0.282816	1.16655	1.02374	1.32686	0.0114		17191	0.0799259	-0.127054	0.295078	1.08321	0.880686	1.34323	0.2309		17191	0.00701186	-0.291821	0.306644
	17193	-0.0293596	-0.291987	0.222594	0.971067	0.746778	1.24931	0.4128		17193	-0.0525583	-0.300073	0.209449	0.948799	0.740764	1.233	0.3433		17193	0.314255	-0.0738057	0.695434	1.36924	0.928852	2.00458	0.0552		17193	0.0532197	-0.0745224	0.189329	1.05466	0.928187	1.20844	0.214		17193	-0.0181371	-0.237456	0.19022	0.982026	0.788632	1.20952	0.4353		17193	-0.0501963	-0.379643	0.234916
	17195	-0.132234	-0.31612	0.0578254	0.876136	0.728972	1.05953	0.0848		17195	-0.160996	-0.365223	0.0403932	0.851295	0.694042	1.04122	0.0601		17195	-0.477626	-0.80725	-0.146078	0.620254	0.446083	0.86409	0.0014		17195	-0.158525	-0.278594	-0.0411712	0.853402	0.756847	0.959665	0.0045		17195	-0.074046	-0.239496	0.0850321	0.928629	0.787025	1.08875	0.1867		17195	-0.0920297	-0.356894	0.174526
	17197	0.0849916	-0.0653953	0.237854	1.08871	0.936697	1.26852	0.1336		17197	-0.0196403	-0.172886	0.127292	0.980551	0.841233	1.13575	0.3988		17197	0.00603837	-0.208637	0.214396	1.00606	0.811689	1.23911	0.4832		17197	0.0493658	-0.0527138	0.159958	1.0506	0.948651	1.17346	0.179		17197	0.0308047	-0.0925974	0.143114	1.03128	0.91156	1.15386	0.3047		17197	-0.0423476	-0.228509	0.150109
	17199	0.0706159	-0.117559	0.260159	1.07317	0.889088	1.29714	0.231		17199	0.127554	-0.0639093	0.327056	1.13605	0.93809	1.38688	0.0984		17199	0.33594	0.0542108	0.628701	1.39926	1.05571	1.87517	0.0113		17199	0.0988016	-0.0164914	0.21672	1.10385	0.983644	1.242	0.051		17199	-0.0161894	-0.178565	0.151018	0.983941	0.83647	1.16302	0.4267		17199	0.000360934	-0.285916	0.272459
	17201	0.264841	0.11341	0.419599	1.30322	1.12009	1.52135	0.0003		17201	-0.0127607	-0.169466	0.146936	0.98732	0.844116	1.15828	0.4408		17201	0.229846	0.0149462	0.453365	1.25841	1.01506	1.5736	0.0194		17201	-0.00470939	-0.113686	0.104779	0.995302	0.892538	1.11047	0.4631		17201	-0.125315	-0.249809	0.00152606	0.882219	0.77895	1.00153	0.0258		17201	0.112568	-0.100057	0.313941
	17203	-0.0328932	-0.240143	0.163033	0.967642	0.786516	1.17708	0.3767		17203	0.21556	0.00482704	0.421044	1.24056	1.00484	1.52355	0.0215		17203	0.170816	-0.14493	0.490282	1.18627	0.865083	1.63278	0.1457		17203	0.133612	0.0186235	0.254099	1.14295	1.0188	1.2893	0.0138		17203	0.211293	0.0535591	0.385017	1.23527	1.05502	1.46964	0.0062		17203	-0.0475243	-0.339313	0.229882
	18001	0.0284717	-0.176294	0.238112	1.02888	0.838372	1.26885	0.3928		18001	-0.0888145	-0.31285	0.139249	0.915015	0.73136	1.14941	0.2191		18001	-0.171181	-0.527418	0.169948	0.842669	0.590126	1.18524	0.1696		18001	-0.161489	-0.282772	-0.0359553	0.850876	0.753692	0.964683	0.0044		18001	-0.221351	-0.408593	-0.0172576	0.801436	0.664585	0.98289	0.0128		18001	-0.0501068	-0.340398	0.243112
	18003	0.0657792	-0.0866671	0.21964	1.06799	0.916982	1.24563	0.1956		18003	-0.143649	-0.299379	0.0188089	0.866192	0.741279	1.01899	0.038		18003	0.366327	0.171676	0.58344	1.44243	1.18729	1.79219	0.0002		18003	-0.00172765	-0.106731	0.108115	0.998274	0.898768	1.11418	0.4834		18003	-0.21337	-0.333823	-0.085739	0.807857	0.71618	0.917834	0.0007		18003	-0.0486606	-0.256193	0.160107
	18005	0.570469	0.396754	0.730923	1.7691	1.48699	2.077	1e-05		18005	-0.0880614	-0.273117	0.0916157	0.915705	0.761004	1.09594	0.1748		18005	-0.513686	-0.798798	-0.238313	0.598286	0.44987	0.787956	1e-05		18005	-0.157237	-0.276838	-0.0461589	0.854502	0.758177	0.95489	0.0036		18005	-0.064232	-0.205356	0.0872393	0.937787	0.814357	1.09116	0.1935		18005	-0.235767	-0.498325	0.035071
	18007	0.189719	-0.0623124	0.456005	1.20891	0.939589	1.57776	0.0749		18007	0.114427	-0.143198	0.383404	1.12123	0.866582	1.46727	0.1963		18007	0.550715	0.178227	0.924442	1.73449	1.1951	2.52046	0.0023		18007	0.222753	0.0839226	0.352959	1.24951	1.08754	1.42327	0.0006		18007	0.0952563	-0.138266	0.313634	1.09994	0.870867	1.36839	0.2059		18007	-0.0114153	-0.341951	0.294508
	18009	0.0898115	-0.179479	0.358597	1.09397	0.835706	1.43132	0.2528		18009	0.0813141	-0.175465	0.330669	1.08471	0.839067	1.3919	0.2692		18009	-0.190802	-0.632369	0.248785	0.826296	0.531331	1.28247	0.1981		18009	0.0737165	-0.0709187	0.205366	1.0765	0.931538	1.22797	0.15		18009	0.0313771	-0.191865	0.260221	1.03187	0.825418	1.29722	0.3935		18009	-0.0609646	-0.393852	0.229653
	18011	-0.193372	-0.37276	-0.00560067	0.824175	0.688831	0.994415	0.0191		18011	-0.134515	-0.319682	0.0695471	0.87414	0.72638	1.07202	0.088		18011	0.271928	0.0147731	0.540936	1.31249	1.01488	1.71761	0.0219		18011	-0.0729923	-0.184348	0.0406521	0.929608	0.831647	1.04149	0.1009		18011	-0.0990039	-0.268515	0.0506018	0.905739	0.764514	1.0519	0.1103		18011	-0.116284	-0.396928	0.133638
	18013	0.604718	0.337556	0.860944	1.83074	1.40152	2.36539	1e-05		18013	0.00754802	-0.279589	0.287042	1.00758	0.756095	1.33248	0.4791		18013	-0.165071	-0.635163	0.322869	0.847833	0.529849	1.38108	0.2595		18013	0.0896782	-0.0583703	0.250315	1.09382	0.943301	1.28443	0.1253		18013	-0.111066	-0.35635	0.147795	0.894879	0.700228	1.15928	0.1944		18013	-0.0107238	-0.325693	0.302779
	18015	-0.0113132	-0.245342	0.22754	0.988751	0.782437	1.25551	0.466		18015	0.0592746	-0.164668	0.296033	1.06107	0.848175	1.34451	0.31		18015	0.344255	-0.0109857	0.704602	1.41094	0.989074	2.02304	0.0316		18015	-0.00845349	-0.139023	0.114642	0.991582	0.870208	1.12147	0.4541		18015	-0.0745057	-0.286592	0.135047	0.928202	0.750818	1.14459	0.2434		18015	-0.01078	-0.307455	0.30849
	18017	-0.24094	-0.427546	-0.0494807	0.785888	0.652108	0.951724	0.0062		18017	-0.0212023	-0.213101	0.179101	0.979021	0.808075	1.19614	0.418		18017	-0.026967	-0.313695	0.278962	0.973393	0.730742	1.32176	0.4306		18017	-0.0931907	-0.21118	0.0252476	0.91102	0.809628	1.02557	0.0636		18017	0.0609833	-0.103043	0.213652	1.06288	0.902088	1.23819	0.2255		18017	0.0328396	-0.2287	0.313142
	18019	-0.00830998	-0.187605	0.167195	0.991724	0.828942	1.18198	0.4648		18019	0.190938	0.00731658	0.369208	1.21038	1.00734	1.44659	0.0201		18019	-0.406525	-0.714015	-0.11704	0.665961	0.489674	0.889549	0.0035		18019	-0.117769	-0.233365	0.00102033	0.888901	0.791865	1.00102	0.0239		18019	0.0830881	-0.0613085	0.228114	1.08664	0.940533	1.25623	0.1306		18019	-0.0825487	-0.344023	0.182978
	18021	0.0884355	-0.124233	0.300026	1.09246	0.883174	1.34989	0.2076		18021	0.0933964	-0.114541	0.307789	1.0979	0.891775	1.36041	0.1881		18021	0.793929	0.509388	1.07051	2.21207	1.66427	2.91688	1e-05		18021	0.0786344	-0.0488493	0.19193	1.08181	0.952325	1.21159	0.1017		18021	-0.0381593	-0.219778	0.154308	0.96256	0.802697	1.16685	0.3472		18021	0.0415191	-0.255253	0.317985
	18023	-0.0596532	-0.265201	0.149195	0.942091	0.767051	1.1609	0.2919		18023	0.129596	-0.0739647	0.333734	1.13837	0.928704	1.39617	0.1082		18023	0.70638	0.424844	0.977961	2.02664	1.52935	2.65903	1e-05		18023	0.101514	-0.0189788	0.2243	1.10685	0.9812	1.25145	0.0517		18023	0.130922	-0.0373965	0.302418	1.13988	0.963294	1.35313	0.0716		18023	0.089826	-0.201613	0.375862
	18025	0.147397	-0.107825	0.406115	1.15881	0.897785	1.50098	0.1335		18025	0.0608577	-0.203741	0.316526	1.06275	0.815674	1.37235	0.317		18025	0.069546	-0.356941	0.493873	1.07202	0.699814	1.63865	0.3731		18025	-0.196655	-0.342311	-0.0567	0.821474	0.710127	0.944878	0.0032		18025	-0.00603803	-0.229947	0.221552	0.99398	0.794576	1.24801	0.4821		18025	-0.0144319	-0.329181	0.315982
	18027	0.0251754	-0.202315	0.264353	1.02549	0.816838	1.30259	0.4154		18027	0.130326	-0.0997029	0.358664	1.1392	0.905106	1.43142	0.1367		18027	0.315514	-0.0353357	0.658247	1.37096	0.965281	1.9314	0.0378		18027	0.0893879	-0.037034	0.211282	1.0935	0.963643	1.23526	0.081		18027	-0.00619272	-0.209227	0.196976	0.993826	0.811211	1.21771	0.4824		18027	0.0136893	-0.296301	0.318659
	18029	-0.0059038	-0.21375	0.198574	0.994114	0.80755	1.21966	0.4829		18029	-0.110195	-0.328293	0.101342	0.89566	0.720152	1.10666	0.1574		18029	-0.0996418	-0.423765	0.246962	0.905162	0.654578	1.28013	0.2821		18029	0.0559313	-0.0668491	0.174025	1.05753	0.935336	1.19009	0.1842		18029	-0.00481237	-0.178986	0.172312	0.995199	0.836117	1.18805	0.4813		18029	0.135029	-0.136534	0.418579
	18031	0.0212232	-0.193882	0.234961	1.02145	0.823755	1.26486	0.4298		18031	0.0458068	-0.173072	0.259364	1.04687	0.841077	1.29611	0.3371		18031	-0.317921	-0.695468	0.0437708	0.72766	0.498841	1.04474	0.0443		18031	0.111671	-0.00731505	0.232133	1.11815	0.992712	1.26129	0.0354		18031	0.174057	-0.0168493	0.344718	1.19012	0.983292	1.41159	0.0316		18031	0.0758424	-0.200519	0.374849
	18033	0.216977	0.0289548	0.403605	1.24232	1.02938	1.49721	0.0116		18033	0.0181492	-0.190017	0.222809	1.01831	0.826945	1.24958	0.4267		18033	0.175549	-0.116586	0.468806	1.1919	0.889954	1.59809	0.1203		18033	0.0578569	-0.0584054	0.176081	1.05956	0.943267	1.19253	0.1706		18033	-0.0927816	-0.266701	0.0770505	0.911393	0.765902	1.0801	0.1442		18033	0.0071316	-0.269253	0.298595
	18035	0.0141086	-0.156817	0.179123	1.01421	0.85486	1.19617	0.4352		18035	0.0895044	-0.080734	0.261081	1.09363	0.922439	1.29833	0.1563		18035	-0.304622	-0.55989	-0.0404773	0.737402	0.571272	0.960331	0.0107		18035	0.0540459	-0.0572821	0.169846	1.05553	0.944328	1.18512	0.1768		18035	0.186267	0.0573253	0.325864	1.20474	1.059	1.38523	0.0035		18035	0.115834	-0.119517	0.355817
	18037	-0.25818	-0.475196	-0.0506223	0.772457	0.621763	0.950638	0.0086		18037	0.247954	0.0536852	0.448019	1.2814	1.05515	1.56521	0.0083		18037	0.512634	0.234665	0.785238	1.66968	1.26449	2.19293	0.0002		18037	-0.274063	-0.390292	-0.143661	0.760284	0.676859	0.866182	1e-05		18037	-0.0197359	-0.184551	0.152002	0.980458	0.831478	1.16416	0.4122		18037	0.0034062	-0.275407	0.281333
	18039	-0.214655	-0.376794	-0.0545661	0.80682	0.686058	0.946896	0.0048		18039	-0.378887	-0.546977	-0.203575	0.684623	0.578696	0.815809	1e-05		18039	-0.108626	-0.335141	0.125738	0.897066	0.715237	1.13399	0.177		18039	-0.18405	-0.289937	-0.0676271	0.831894	0.748311	0.934609	0.0008		18039	-0.206478	-0.332777	-0.0748291	0.813444	0.71693	0.927902	0.0005		18039	-0.234354	-0.476323	-0.00238022
	18041	-0.148823	-0.38079	0.0707912	0.861722	0.683321	1.07336	0.0939		18041	0.200269	-0.00685555	0.41001	1.22173	0.993168	1.50683	0.0304		18041	-0.217282	-0.573311	0.154444	0.804703	0.563656	1.16701	0.1211		18041	-0.130645	-0.255326	-0.00473523	0.87753	0.774664	0.995276	0.0194		18041	-0.0924943	-0.287887	0.102697	0.911654	0.749846	1.10816	0.1788		18041	-0.0866615	-0.383137	0.202898
	18043	-0.0517299	-0.234417	0.138159	0.949585	0.791032	1.14816	0.2907		18043	0.0628165	-0.114961	0.263385	1.06483	0.891401	1.30133	0.2566		18043	-0.524965	-0.83491	-0.204096	0.591576	0.433914	0.815384	0.0006		18043	-0.213127	-0.330245	-0.0920472	0.808053	0.718748	0.912062	0.0004		18043	0.0336496	-0.125864	0.188384	1.03422	0.881735	1.2073	0.3389		18043	-0.0370329	-0.310588	0.221077
	18045	0.146424	-0.066523	0.372177	1.15769	0.935641	1.45089	0.0968		18045	-0.0337743	-0.260131	0.200028	0.96679	0.77095	1.22144	0.3909		18045	0.354482	0.0281084	0.6836	1.42544	1.02851	1.981	0.0191		18045	0.108992	-0.0160657	0.231231	1.11515	0.984063	1.26015	0.0441		18045	-0.0362815	-0.232272	0.151581	0.964369	0.79273	1.16367	0.358		18045	0.0113932	-0.285669	0.319902
	18047	0.0220464	-0.226176	0.282676	1.02229	0.797578	1.32668	0.431		18047	-0.0285589	-0.272076	0.227037	0.971845	0.761797	1.25488	0.4134		18047	0.390489	0.00927516	0.746563	1.4777	1.00932	2.10974	0.0199		18047	0.0340383	-0.0923892	0.174668	1.03462	0.91175	1.19085	0.3102		18047	-0.00782416	-0.227919	0.203406	0.992206	0.796189	1.22557	0.4831		18047	-0.0596911	-0.366533	0.257454
	18049	-0.0315017	-0.253576	0.193449	0.968989	0.776021	1.21343	0.3913		18049	-0.210666	-0.453949	0.0266886	0.810045	0.635115	1.02705	0.0449		18049	-0.0466161	-0.438006	0.316758	0.954454	0.645322	1.37267	0.4102		18049	-0.118182	-0.251137	0.00361431	0.888535	0.777916	1.00362	0.0347		18049	0.100591	-0.101026	0.288318	1.10582	0.90391	1.33418	0.1597		18049	0.11338	-0.169821	0.40547
	18051	0.214089	0.0234255	0.405575	1.23873	1.0237	1.50016	0.0139		18051	0.218747	0.0149516	0.412052	1.24452	1.01506	1.50991	0.016		18051	0.182571	-0.0891769	0.477725	1.2003	0.914684	1.6124	0.1009		18051	0.24211	0.125311	0.357512	1.27393	1.1335	1.42977	0.0001		18051	-0.0324211	-0.207836	0.134123	0.968099	0.81234	1.14353	0.3604		18051	-0.0522737	-0.343392	0.227352
	18053	-0.00903017	-0.184594	0.168833	0.99101	0.831442	1.18392	0.4627		18053	0.152715	-0.0470034	0.325121	1.16499	0.954084	1.3842	0.0561		18053	-0.105087	-0.380322	0.184581	0.900246	0.683641	1.20271	0.2271		18053	0.146474	0.0279815	0.257558	1.15774	1.02838	1.29377	0.0062		18053	0.0630374	-0.0939601	0.209376	1.06507	0.910319	1.23291	0.2082		18053	0.222631	-0.017987	0.476123
	18055	-0.0421232	-0.261968	0.173485	0.958752	0.769536	1.18944	0.3498		18055	0.111609	-0.111381	0.325209	1.11808	0.894598	1.38432	0.1572		18055	0.208483	-0.123657	0.524311	1.23181	0.883683	1.6893	0.1046		18055	0.0402397	-0.0831314	0.160208	1.04106	0.92023	1.17375	0.2598		18055	0.0956896	-0.0879399	0.293058	1.10042	0.915816	1.34052	0.1595		18055	-0.0854179	-0.389076	0.207213
	18057	-0.256649	-0.409016	-0.0953519	0.773639	0.664303	0.909053	0.0006		18057	-0.12871	-0.296046	0.0256645	0.879229	0.743753	1.026	0.0562		18057	0.0345815	-0.181918	0.252889	1.03519	0.83367	1.28774	0.3799		18057	-0.0393217	-0.14438	0.0717509	0.961441	0.865558	1.07439	0.2379		18057	-0.163914	-0.290846	-0.0429018	0.848815	0.747631	0.958005	0.0046		18057	-0.242492	-0.466871	-0.0169932
	18059	-0.00390839	-0.180823	0.169839	0.996099	0.834583	1.18511	0.4835		18059	-0.0626137	-0.249751	0.123634	0.939306	0.778995	1.1316	0.2557		18059	0.399322	0.167847	0.644193	1.49081	1.18276	1.90445	0.001		18059	0.108373	-0.00922571	0.217555	1.11446	0.990817	1.24303	0.0312		18059	0.0251559	-0.126253	0.167368	1.02547	0.881392	1.18219	0.3667		18059	0.108614	-0.144865	0.365992
	18061	-0.21152	-0.422886	-0.00377888	0.809353	0.655153	0.996228	0.0242		18061	0.0437614	-0.169886	0.236036	1.04473	0.843761	1.26622	0.3391		18061	-0.543134	-0.928692	-0.176732	0.580925	0.39507	0.838004	0.0015		18061	-0.314768	-0.439395	-0.19038	0.729959	0.644426	0.826645	1e-05		18061	0.0878623	-0.0850054	0.264079	1.09184	0.918507	1.30223	0.1621		18061	-0.000763392	-0.298594	0.283274
	18063	-0.0489302	-0.213603	0.115082	0.952248	0.807669	1.12197	0.2757		18063	-0.114357	-0.291949	0.0536939	0.89194	0.746807	1.05516	0.0922		18063	-0.0152246	-0.248606	0.225139	0.984891	0.779887	1.2525	0.452		18063	-0.101759	-0.210154	0.0105113	0.903247	0.810459	1.01057	0.0389		18063	-0.0954443	-0.229025	0.0450332	0.908969	0.795309	1.04606	0.0849		18063	0.144704	-0.0723979	0.375177
	18065	-0.00159196	-0.189297	0.18847	0.998409	0.827541	1.2074	0.4918		18065	0.169203	-0.0141293	0.364706	1.18436	0.98597	1.44009	0.0392		18065	0.147706	-0.144637	0.428709	1.15917	0.865337	1.53527	0.1558		18065	0.138406	0.0249557	0.258477	1.14844	1.02527	1.29496	0.0102		18065	0.258327	0.110544	0.419435	1.29476	1.11689	1.5211	0.0007		18065	0.116284	-0.142315	0.381833
	18067	0.180517	0.0120758	0.34195	1.19784	1.01215	1.40769	0.0171		18067	0.377108	0.21047	0.53978	1.45806	1.23426	1.71563	1e-05		18067	0.291073	0.0691474	0.531774	1.33786	1.07159	1.70195	0.0078		18067	0.208296	0.0956665	0.321069	1.23158	1.10039	1.3786	0.0003		18067	0.0903545	-0.0425266	0.226178	1.09456	0.958365	1.2538	0.0964		18067	0.32812	0.103622	0.542701
	18069	0.0903939	-0.105364	0.286252	1.09461	0.899997	1.33143	0.1837		18069	-0.111083	-0.32183	0.110352	0.894864	0.724821	1.11667	0.1607		18069	0.0267018	-0.274926	0.341707	1.02706	0.759628	1.40735	0.436		18069	0.0816416	-0.0376609	0.198557	1.08507	0.963039	1.21964	0.0893		18069	-0.15008	-0.333591	0.0344006	0.860639	0.716346	1.035	0.0575		18069	-0.109702	-0.40623	0.171987
	18071	-0.0600504	-0.245629	0.137535	0.941717	0.782212	1.14744	0.2723		18071	-0.130603	-0.3361	0.0592583	0.877566	0.714552	1.06105	0.1002		18071	-0.117647	-0.427046	0.172741	0.889009	0.652433	1.18856	0.2225		18071	0.131245	0.0155067	0.248446	1.14025	1.01563	1.28203	0.0138		18071	-0.0434287	-0.203986	0.125793	0.957501	0.815474	1.13405	0.3032		18071	-0.0556721	-0.34074	0.212592
	18073	0.0532804	-0.15436	0.259626	1.05473	0.856963	1.29644	0.3082		18073	-0.157602	-0.37724	0.0707557	0.85419	0.685752	1.07332	0.084		18073	-0.429547	-0.800784	-0.070172	0.650804	0.448977	0.932233	0.0118		18073	-0.103433	-0.223515	0.0176872	0.901737	0.799703	1.01784	0.0481		18073	-0.0421675	-0.221297	0.143709	0.958709	0.801478	1.15455	0.3291		18073	-0.0451465	-0.340666	0.24768
	18075	0.091773	-0.115237	0.299533	1.09612	0.891155	1.34923	0.1944		18075	0.203899	-0.0117573	0.41994	1.22617	0.988312	1.52187	0.033		18075	-0.291493	-0.647809	0.0615637	0.747147	0.523191	1.0635	0.0528		18075	0.160058	0.0427667	0.281689	1.17358	1.04369	1.32537	0.0045		18075	0.133183	-0.0507539	0.318031	1.14246	0.950513	1.37442	0.0788		18075	-0.0709683	-0.35055	0.225245
	18077	0.0227336	-0.193003	0.252006	1.02299	0.824479	1.2866	0.4195		18077	-0.0343511	-0.279829	0.195592	0.966232	0.755913	1.21603	0.3837		18077	-0.399605	-0.804022	-0.0108361	0.670585	0.447525	0.989222	0.0246		18077	0.000442613	-0.127672	0.125179	1.00044	0.880142	1.13335	0.4957		18077	0.0367413	-0.160419	0.227796	1.03742	0.851787	1.25583	0.3544		18077	0.0690494	-0.228821	0.357721
	18079	0.472556	0.278324	0.673929	1.60409	1.32091	1.96193	1e-05		18079	0.291618	0.0808063	0.503146	1.33859	1.08416	1.65392	0.0035		18079	-0.368064	-0.768514	-0.00338844	0.692073	0.463702	0.996617	0.0284		18079	0.150199	0.0302663	0.270582	1.16207	1.03073	1.31073	0.0082		18079	0.203215	0.0249298	0.403988	1.22534	1.02524	1.49779	0.0192		18079	0.00637174	-0.292259	0.292595
	18081	-0.142095	-0.298962	0.0307424	0.867539	0.741588	1.03122	0.0467		18081	-0.0192223	-0.18938	0.141988	0.980961	0.827472	1.15256	0.4127		18081	-0.176829	-0.408545	0.0758852	0.837923	0.664616	1.07884	0.076		18081	-0.0476695	-0.162202	0.0556403	0.953449	0.850269	1.05722	0.1969		18081	-0.0206215	-0.157091	0.110953	0.97959	0.854626	1.11734	0.387		18081	-0.0119844	-0.234038	0.21918
	18083	-0.193517	-0.394754	0.0221939	0.824056	0.673846	1.02244	0.0332		18083	-0.139915	-0.363546	0.0628985	0.869432	0.695207	1.06492	0.0997		18083	-0.0757011	-0.387212	0.223407	0.927093	0.678947	1.25033	0.3181		18083	0.105315	-0.0182204	0.221015	1.11106	0.981945	1.24734	0.0464		18083	0.181329	0.0129439	0.344327	1.19881	1.01303	1.41104	0.0153		18083	0.0350844	-0.250643	0.299881
	18085	-0.303553	-0.480608	-0.125117	0.73819	0.618407	0.882394	0.0005		18085	-0.198565	-0.376389	-0.00827584	0.819906	0.686335	0.991758	0.0163		18085	-0.497564	-0.79527	-0.216757	0.60801	0.45146	0.805126	0.0004		18085	-0.0413703	-0.160638	0.0656759	0.959474	0.8516	1.06788	0.2407		18085	-0.195745	-0.337535	-0.0393226	0.822222	0.713527	0.96144	0.0041		18085	-0.00353979	-0.262513	0.247655
	18087	-0.285608	-0.520369	-0.0425313	0.751557	0.594301	0.95836	0.0081		18087	-0.253973	-0.506828	-0.0118498	0.775713	0.602404	0.98822	0.0209		18087	0.116292	-0.244225	0.45655	1.12332	0.783312	1.57862	0.2571		18087	-0.086971	-0.215717	0.0424362	0.916704	0.805964	1.04335	0.0991		18087	-0.188379	-0.390493	0.0255535	0.828301	0.676723	1.02588	0.0367		18087	-0.167876	-0.472844	0.140321
	18089	0.215741	0.0554749	0.371311	1.24078	1.05704	1.44963	0.0034		18089	-0.23596	-0.394098	-0.076902	0.789813	0.674288	0.925981	0.0015		18089	-0.0696288	-0.293529	0.145633	0.93274	0.745627	1.15677	0.2699		18089	-0.0448126	-0.156203	0.0681189	0.956177	0.855386	1.07049	0.2127		18089	-0.0156227	-0.132732	0.107691	0.984499	0.8757	1.1137	0.3966		18089	0.216236	0.021038	0.420087
	18091	-0.019942	-0.18104	0.15204	0.980256	0.834402	1.16421	0.4077		18091	-0.289471	-0.462481	-0.11181	0.74866	0.629719	0.894214	0.0006		18091	-0.104365	-0.344888	0.140525	0.900896	0.708299	1.15088	0.2033		18091	-0.0410579	-0.14695	0.0775945	0.959774	0.863337	1.08068	0.2369		18091	-0.13553	-0.268469	0.00757044	0.873253	0.764549	1.0076	0.0266		18091	-0.0887861	-0.320814	0.146757
	18093	0.142795	-0.046446	0.324297	1.15349	0.954616	1.38306	0.0675		18093	0.144638	-0.046231	0.343059	1.15562	0.954821	1.40925	0.0714		18093	0.0758196	-0.229173	0.364042	1.07877	0.795191	1.43913	0.3078		18093	0.135363	0.0233472	0.254467	1.14495	1.02362	1.28977	0.0124		18093	0.157023	-0.00693169	0.319549	1.17002	0.993092	1.37651	0.0303		18093	0.00898198	-0.261996	0.267315
	18095	0.0724386	-0.0825776	0.235845	1.07513	0.92074	1.26598	0.1822		18095	0.311022	0.14846	0.470141	1.36482	1.16005	1.60022	1e-05		18095	0.266502	0.0375138	0.478216	1.30539	1.03823	1.61319	0.0083		18095	0.152593	0.0492547	0.266282	1.16485	1.05049	1.3051	0.0048		18095	0.256935	0.135331	0.387516	1.29296	1.14492	1.47332	0.0001		18095	0.432552	0.229642	0.639264
	18097	-0.324622	-0.476889	-0.175852	0.722801	0.620711	0.838742	0.0001		18097	-0.152968	-0.301706	-0.0083519	0.858158	0.739555	0.991683	0.0192		18097	0.0594639	-0.146297	0.262629	1.06127	0.863901	1.30034	0.2838		18097	-0.103274	-0.21177	0.00461163	0.90188	0.809151	1.00462	0.0294		18097	-0.157474	-0.273384	-0.0384894	0.854299	0.760801	0.962242	0.0032		18097	-0.045134	-0.230789	0.142008
	18099	-0.050517	-0.247703	0.138925	0.950738	0.780592	1.14904	0.3075		18099	-0.209238	-0.431337	0.0112934	0.811202	0.64964	1.01136	0.0314		18099	-0.453233	-0.814521	-0.127046	0.63557	0.442851	0.880694	0.0038		18099	-0.0505982	-0.163191	0.0704061	0.950661	0.849429	1.07294	0.2002		18099	0.152357	-0.0169718	0.319526	1.16458	0.983171	1.37647	0.0368		18099	0.019583	-0.268932	0.295334
	18101	-0.127194	-0.420316	0.179272	0.880563	0.656839	1.19635	0.2072		18101	0.0304797	-0.235314	0.308196	1.03095	0.790323	1.36097	0.413		18101	0.404685	-0.0452432	0.820429	1.49883	0.955765	2.27148	0.0363		18101	-0.0139291	-0.157595	0.128645	0.986167	0.854196	1.13729	0.4273		18101	0.0643942	-0.169708	0.305565	1.06651	0.843911	1.35739	0.2956		18101	-0.029573	-0.336595	0.302102
	18103	0.0828402	-0.112742	0.27613	1.08637	0.893382	1.31802	0.1979		18103	0.139975	-0.0589344	0.339519	1.15024	0.942769	1.40427	0.0905		18103	0.164767	-0.131626	0.468146	1.17912	0.876669	1.59703	0.144		18103	0.0927107	-0.027658	0.209008	1.09714	0.972721	1.23246	0.0634		18103	0.0430961	-0.123195	0.224109	1.04404	0.884091	1.25121	0.3123		18103	0.0299852	-0.256102	0.316136
	18105	-0.0910254	-0.265995	0.0904415	0.912995	0.766443	1.09466	0.1616		18105	-0.0971326	-0.28581	0.079935	0.907436	0.751406	1.08322	0.1478		18105	0.335574	0.0899052	0.580154	1.39874	1.09407	1.78631	0.0027		18105	0.0428779	-0.0742087	0.152669	1.04381	0.928478	1.16494	0.2369		18105	0.0105076	-0.128853	0.165262	1.01056	0.879103	1.1797	0.446		18105	-0.15655	-0.4167	0.111188
	18107	-0.151207	-0.33332	0.0391211	0.85967	0.716541	1.0399	0.0582		18107	0.050756	-0.14608	0.237735	1.05207	0.864089	1.26837	0.3002		18107	0.132975	-0.144599	0.410741	1.14222	0.865369	1.50794	0.174		18107	0.161418	0.0474182	0.274307	1.17518	1.04856	1.31562	0.0028		18107	-0.0577671	-0.225535	0.103131	0.94387	0.798089	1.10864	0.2458		18107	0.181537	-0.0908296	0.443836
	18109	-0.0970122	-0.278474	0.0796664	0.907545	0.756938	1.08293	0.1389		18109	0.0792789	-0.0977264	0.261551	1.08251	0.906897	1.29894	0.1975		18109	-0.107314	-0.384228	0.168197	0.898244	0.680976	1.18317	0.219		18109	0.0327731	-0.086145	0.141597	1.03332	0.917461	1.15211	0.2859		18109	0.0659072	-0.0826177	0.213089	1.06813	0.920703	1.23749	0.1886		18109	0.0971919	-0.152672	0.341191
	18111	0.14174	-0.121051	0.414369	1.15228	0.885989	1.51342	0.1526		18111	0.0210324	-0.247613	0.290366	1.02126	0.780662	1.33692	0.4373		18111	-0.350035	-0.857017	0.120016	0.704663	0.424426	1.12752	0.0764		18111	0.00476472	-0.145511	0.145603	1.00478	0.86458	1.15674	0.4782		18111	0.216103	-0.0194404	0.436378	1.24123	0.980747	1.54709	0.0361		18111	-0.0365396	-0.337211	0.285426
	18113	-0.0306274	-0.236432	0.157622	0.969837	0.78944	1.17072	0.3815		18113	-0.158957	-0.378833	0.0472138	0.853033	0.68466	1.04835	0.0724		18113	0.105121	-0.207775	0.412166	1.11084	0.81239	1.51009	0.2489		18113	0.00424448	-0.119968	0.121704	1.00425	0.886949	1.12942	0.4672		18113	-0.255771	-0.442881	-0.0737747	0.774319	0.642184	0.928881	0.0029		18113	-0.0408141	-0.323748	0.238484
	18115	-0.0246029	-0.358898	0.316903	0.975697	0.698446	1.37287	0.4437		18115	0.088826	-0.215961	0.374639	1.09289	0.805767	1.45447	0.2748		18115	-0.231681	-0.765289	0.261199	0.793199	0.4652	1.29849	0.1895		18115	0.0607339	-0.10812	0.223511	1.06262	0.89752	1.25046	0.2338		18115	0.104595	-0.148491	0.379365	1.11026	0.862008	1.46136	0.2149		18115	0.00219248	-0.33837	0.32594
	18117	0.0377395	-0.208121	0.28621	1.03846	0.812108	1.33137	0.38		18117	0.0531736	-0.18743	0.307394	1.05461	0.829087	1.35988	0.3361		18117	0.240197	-0.145815	0.617996	1.2715	0.864317	1.85521	0.113		18117	-0.167608	-0.301634	-0.029332	0.845685	0.739609	0.971094	0.0081		18117	0.0451617	-0.160738	0.264607	1.0462	0.851515	1.30292	0.3356		18117	0.0168583	-0.289751	0.338082
	18119	0.159478	-0.0648808	0.393901	1.1729	0.937179	1.48275	0.0861		18119	0.0975924	-0.136818	0.321363	1.10251	0.872129	1.37901	0.2005		18119	-0.0535011	-0.447098	0.31005	0.947905	0.639481	1.36349	0.3946		18119	0.0010726	-0.120797	0.133251	1.00107	0.886214	1.14254	0.4942		18119	0.190424	-0.00304779	0.386135	1.20976	0.996957	1.47128	0.0277		18119	-0.056096	-0.350448	0.260166
	18121	0.074879	-0.164296	0.311763	1.07775	0.848491	1.36583	0.2628		18121	0.00482303	-0.239711	0.248391	1.00483	0.786855	1.28196	0.4844		18121	0.248029	-0.118647	0.630025	1.2815	0.888121	1.87766	0.1016		18121	0.197853	0.0735895	0.331391	1.21878	1.07636	1.3929	0.0014		18121	0.030405	-0.179151	0.234045	1.03087	0.83598	1.2637	0.3887		18121	0.0261267	-0.268336	0.329928
	18123	-0.236291	-0.485253	0.0193385	0.789551	0.615542	1.01953	0.0317		18123	-0.0481316	-0.290557	0.193596	0.953008	0.747847	1.21361	0.3536		18123	-0.0531954	-0.44584	0.3385	0.948195	0.640286	1.40284	0.3973		18123	-0.125614	-0.260926	0.00948569	0.881956	0.770338	1.00953	0.0353		18123	-0.143295	-0.363936	0.0580889	0.866498	0.694936	1.05981	0.0887		18123	-0.0460395	-0.34451	0.245673
	18125	-0.0125103	-0.265765	0.238336	0.987568	0.766619	1.26914	0.4656		18125	0.211087	-0.0176159	0.453423	1.23502	0.982538	1.57369	0.0394		18125	0.0542236	-0.318342	0.440928	1.05572	0.727354	1.55415	0.3861		18125	0.105693	-0.0165827	0.240299	1.11148	0.983554	1.27163	0.0556		18125	-0.0607029	-0.27845	0.146651	0.941103	0.756956	1.15795	0.2918		18125	-0.0420003	-0.351138	0.266588
	18127	0.0608731	-0.0947539	0.225309	1.06276	0.909597	1.25271	0.2254		18127	-0.190495	-0.356393	-0.019091	0.82655	0.700197	0.98109	0.014		18127	-0.601194	-0.856448	-0.335753	0.548157	0.424668	0.7148	1e-05		18127	-0.153061	-0.260906	-0.0402777	0.858077	0.770354	0.960523	0.0035		18127	-0.172235	-0.308903	-0.0399061	0.841782	0.734252	0.96088	0.0051		18127	-0.0865804	-0.317611	0.143262
	18129	-0.115447	-0.330866	0.115873	0.890968	0.718302	1.12285	0.1567		18129	-0.0669583	-0.290383	0.155809	0.935234	0.747977	1.1686	0.2849		18129	0.0671192	-0.276619	0.417265	1.06942	0.758343	1.5178	0.3515		18129	-0.189444	-0.315271	-0.0601807	0.827419	0.729591	0.941594	0.001		18129	-0.152615	-0.351997	0.0278752	0.85846	0.703282	1.02827	0.0548		18129	-0.0534031	-0.347079	0.243674
	18131	-0.0561718	-0.312882	0.201831	0.945377	0.731336	1.22364	0.3383		18131	-0.0784613	-0.347822	0.175185	0.924538	0.706225	1.19147	0.281		18131	0.223642	-0.175885	0.588819	1.25062	0.838714	1.80186	0.1248		18131	-0.0510041	-0.187746	0.0796959	0.950275	0.828825	1.08296	0.2244		18131	0.190673	-0.0259213	0.390187	1.21006	0.974412	1.47726	0.0394		18131	-0.0234687	-0.331876	0.285476
	18133	0.122727	-0.0751582	0.310666	1.13058	0.927597	1.36433	0.1055		18133	0.00754533	-0.194705	0.21013	1.00757	0.823077	1.23384	0.4721		18133	-0.0314534	-0.357135	0.281242	0.969036	0.699678	1.32477	0.4255		18133	-0.00305055	-0.120556	0.116151	0.996954	0.886428	1.12317	0.4806		18133	0.028856	-0.143326	0.192747	1.02928	0.866471	1.21258	0.3709		18133	-0.049696	-0.321268	0.22872
	18135	-0.201551	-0.437145	0.0241421	0.817462	0.645878	1.02444	0.0406		18135	0.00333866	-0.228133	0.215144	1.00334	0.796018	1.24004	0.4893		18135	0.185898	-0.158756	0.50894	1.2043	0.853204	1.66353	0.1313		18135	0.0236141	-0.102378	0.141593	1.0239	0.902688	1.15211	0.3491		18135	-0.0455791	-0.230021	0.141244	0.955444	0.794517	1.15171	0.3164		18135	0.108639	-0.167181	0.396724
	18137	0.0236237	-0.18835	0.235456	1.0239	0.828325	1.26549	0.4129		18137	-0.0396673	-0.253883	0.190507	0.961109	0.775783	1.20986	0.3667		18137	-0.473784	-0.849509	-0.094648	0.622642	0.427625	0.909693	0.0067		18137	0.0478791	-0.0726094	0.170657	1.04904	0.929964	1.18608	0.2173		18137	0.0079738	-0.183157	0.19025	1.00801	0.832637	1.20955	0.4658		18137	0.118535	-0.173176	0.423
	18139	0.0726783	-0.17452	0.314773	1.07538	0.83986	1.36995	0.2793		18139	0.111667	-0.122612	0.35813	1.11814	0.884607	1.43065	0.1827		18139	-0.013566	-0.416763	0.391672	0.986526	0.659177	1.47945	0.4744		18139	0.0752393	-0.0541671	0.201653	1.07814	0.947274	1.22342	0.1255		18139	0.0880741	-0.118027	0.298956	1.09207	0.888672	1.34845	0.2035		18139	0.0288366	-0.28602	0.31113
	18141	-0.190833	-0.34834	-0.0327185	0.826271	0.705859	0.967811	0.0098		18141	-0.348201	-0.523541	-0.186709	0.705957	0.592419	0.829685	0.0003		18141	-0.196757	-0.440917	0.0333656	0.82139	0.643446	1.03393	0.0524		18141	-0.0251418	-0.137794	0.0845547	0.975172	0.871279	1.08823	0.3218		18141	0.0712493	-0.0571427	0.197609	1.07385	0.944459	1.21849	0.1342		18141	-0.245958	-0.481291	-0.0231071
	18143	0.11632	-0.0976164	0.33955	1.12336	0.906997	1.40432	0.1531		18143	0.0833644	-0.142691	0.299111	1.08694	0.867022	1.34866	0.2321		18143	-0.403941	-0.785085	-0.00126548	0.667683	0.456081	0.998735	0.0193		18143	0.00324799	-0.12065	0.129775	1.00325	0.886344	1.13857	0.4855		18143	0.101916	-0.0944549	0.2876	1.10729	0.909869	1.33322	0.1505		18143	0.0753984	-0.224432	0.366032
	18145	-0.189993	-0.388805	0.00595032	0.826965	0.677867	1.00597	0.0295		18145	0.234579	0.0284125	0.418045	1.26438	1.02882	1.51899	0.0096		18145	-0.166199	-0.479945	0.146149	0.846878	0.618817	1.15737	0.1488		18145	0.058777	-0.0569817	0.175568	1.06054	0.944611	1.19192	0.1608		18145	0.0832979	-0.0811861	0.245871	1.08687	0.922022	1.27874	0.1615		18145	0.0939549	-0.178585	0.370222
	18147	0.125233	-0.105658	0.347423	1.13341	0.899732	1.41542	0.142		18147	-0.0715639	-0.30589	0.162746	0.930937	0.736467	1.17674	0.2779		18147	0.121501	-0.229327	0.471319	1.12919	0.795069	1.60211	0.2535		18147	-0.0157465	-0.147043	0.109632	0.984377	0.863257	1.11587	0.4027		18147	-0.0512237	-0.255392	0.141384	0.950066	0.774613	1.15187	0.3116		18147	0.031251	-0.258041	0.340532
	18149	0.102128	-0.130424	0.323717	1.10753	0.877723	1.38226	0.1792		18149	0.0268975	-0.211906	0.268251	1.02726	0.809041	1.30768	0.4153		18149	-0.299417	-0.694455	0.114389	0.74125	0.499347	1.12119	0.0727		18149	-0.104317	-0.236124	0.0190433	0.90094	0.789682	1.01923	0.0582		18149	0.015535	-0.186016	0.224797	1.01566	0.83026	1.25207	0.4476		18149	0.0490123	-0.26076	0.341496
	18151	0.105659	-0.100729	0.310265	1.11144	0.904178	1.36379	0.162		18151	-0.0316846	-0.251859	0.196044	0.968812	0.777354	1.21658	0.3945		18151	0.246251	-0.0724684	0.574737	1.27922	0.930095	1.77666	0.0672		18151	-0.0403814	-0.168493	0.0779621	0.960423	0.844937	1.08108	0.2617		18151	-0.0820158	-0.282252	0.103838	0.921257	0.754084	1.10942	0.204		18151	-0.0887482	-0.387008	0.201393
	18153	0.054375	-0.177679	0.278132	1.05588	0.837211	1.32066	0.3201		18153	0.208608	-0.0156798	0.427108	1.23196	0.984442	1.53282	0.0337		18153	-0.0739764	-0.441777	0.303591	0.928694	0.642893	1.35472	0.3493		18153	-0.0605562	-0.190503	0.0683611	0.941241	0.826543	1.07075	0.1787		18153	-0.0377576	-0.238901	0.157269	0.962946	0.787493	1.17031	0.3581		18153	-0.00465785	-0.302089	0.285018
	18155	-0.217911	-0.547797	0.106948	0.804197	0.578222	1.11288	0.0926		18155	0.033506	-0.250752	0.32491	1.03407	0.778216	1.38391	0.4137		18155	-0.0929766	-0.580038	0.380181	0.911215	0.559877	1.46255	0.3563		18155	-0.0935545	-0.250321	0.0598365	0.910688	0.77855	1.06166	0.1168		18155	0.0988906	-0.144136	0.352005	1.10395	0.86577	1.42192	0.2188		18155	0.0711621	-0.241158	0.390299
	18157	-0.0454833	-0.213273	0.119306	0.955536	0.807936	1.12671	0.2984		18157	0.0300073	-0.131306	0.202812	1.03046	0.876949	1.22484	0.3635		18157	0.802761	0.579202	1.01266	2.23169	1.78461	2.75292	1e-05		18157	0.109051	-0.00287154	0.219643	1.11522	0.997133	1.24563	0.0289		18157	0.00623146	-0.135482	0.129423	1.00625	0.873295	1.13817	0.4568		18157	0.0675758	-0.1705	0.297403
	18159	0.0905615	-0.139071	0.330869	1.09479	0.870167	1.39218	0.2235		18159	0.137156	-0.0957316	0.365536	1.14701	0.908708	1.44129	0.1226		18159	0.235685	-0.127213	0.597906	1.26578	0.880546	1.81831	0.1043		18159	0.109486	-0.0141419	0.237105	1.1157	0.985958	1.26757	0.0442		18159	0.0852578	-0.115602	0.291375	1.089	0.89083	1.33827	0.2054		18159	0.0758338	-0.222211	0.364994
	18161	-0.017047	-0.325166	0.273108	0.983097	0.722407	1.31404	0.4647		18161	0.00970372	-0.276798	0.276689	1.00975	0.758207	1.31876	0.4733		18161	-0.0497981	-0.513797	0.418173	0.951422	0.59822	1.51918	0.4255		18161	-0.000244093	-0.150896	0.147323	0.999756	0.859937	1.15873	0.5099		18161	0.0291684	-0.207231	0.281939	1.0296	0.812832	1.3257	0.4046		18161	0.0278681	-0.276856	0.33587
	18163	-0.191824	-0.359925	-0.0215623	0.825452	0.697729	0.978669	0.0112		18163	-0.0636065	-0.223259	0.111788	0.938374	0.799908	1.11828	0.2279		18163	0.191317	-0.0466083	0.411327	1.21084	0.954461	1.50882	0.0512		18163	0.0181122	-0.0964136	0.126708	1.01828	0.908088	1.13509	0.3737		18163	-0.145988	-0.285094	-0.00935999	0.864168	0.751944	0.990684	0.0202		18163	-0.0597315	-0.292628	0.192832
	18165	0.0638512	-0.166868	0.31061	1.06593	0.846312	1.36426	0.2991		18165	-0.00147425	-0.244528	0.237856	0.998527	0.783074	1.26853	0.492		18165	-0.285393	-0.677373	0.105636	0.751718	0.50795	1.11142	0.0742		18165	0.112837	-0.0125912	0.237168	1.11945	0.987488	1.26765	0.0367		18165	-0.207723	-0.43096	-0.00106511	0.812432	0.649885	0.998935	0.0278		18165	-0.00453359	-0.305309	0.286343
	18167	-0.0824215	-0.254435	0.088404	0.920884	0.775355	1.09243	0.175		18167	-0.0445747	-0.217233	0.13206	0.956404	0.804743	1.14118	0.3178		18167	-0.232378	-0.492593	0.0263932	0.792646	0.61104	1.02674	0.0395		18167	0.00423728	-0.111853	0.116202	1.00425	0.894176	1.12322	0.466		18167	0.0717264	-0.0699021	0.211308	1.07436	0.932485	1.23529	0.1596		18167	-0.000527605	-0.243174	0.253416
	18169	-0.0889713	-0.309386	0.123714	0.914872	0.733897	1.13169	0.2109		18169	-0.0770393	-0.294532	0.149045	0.925853	0.74488	1.16072	0.2529		18169	0.144749	-0.171091	0.491843	1.15575	0.842745	1.63533	0.1954		18169	-0.218105	-0.336451	-0.0853628	0.804041	0.714301	0.918179	0.0004		18169	-0.0210417	-0.215421	0.168743	0.979178	0.806202	1.18382	0.4205		18169	0.0440044	-0.244086	0.348327
	18171	0.13548	-0.175152	0.431963	1.14509	0.83933	1.54028	0.1941		18171	0.017792	-0.279401	0.28931	1.01795	0.756237	1.33551	0.4457		18171	-0.0206976	-0.483927	0.447673	0.979515	0.616358	1.56467	0.4673		18171	0.172543	0.0237659	0.320019	1.18832	1.02405	1.37715	0.012		18171	0.0879881	-0.156623	0.321777	1.09198	0.855026	1.37958	0.2377		18171	-0.0612897	-0.38639	0.25205
	18173	-0.162043	-0.353935	0.0143937	0.850404	0.701921	1.0145	0.0426		18173	-0.158339	-0.35741	0.0296958	0.85356	0.699485	1.03014	0.0537		18173	0.161642	-0.099862	0.435046	1.17544	0.904962	1.54503	0.1176		18173	-0.0426575	-0.159478	0.0693739	0.95824	0.852589	1.07184	0.2362		18173	-0.0373597	-0.190799	0.122105	0.96333	0.826299	1.12987	0.3157		18173	-0.163566	-0.425767	0.105671
	18175	-0.140541	-0.380682	0.10443	0.868888	0.683395	1.11008	0.1281		18175	0.00976514	-0.237003	0.244964	1.00981	0.788989	1.27758	0.468		18175	-0.0976387	-0.481659	0.285935	0.906977	0.617758	1.33101	0.308		18175	-0.094957	-0.222232	0.0370202	0.909412	0.80073	1.03771	0.0781		18175	0.0549725	-0.150977	0.260563	1.05651	0.859868	1.29766	0.3013		18175	0.0528046	-0.251186	0.347592
	18177	-0.191148	-0.36925	0.00164953	0.82601	0.691253	1.00165	0.0216		18177	-0.160801	-0.361897	0.0310928	0.851462	0.696354	1.03158	0.0545		18177	-0.101262	-0.382652	0.179594	0.903696	0.68205	1.19673	0.246		18177	-0.0919907	-0.202784	0.025994	0.912114	0.816455	1.02633	0.0605		18177	-0.142844	-0.305734	0.0170433	0.866889	0.736583	1.01719	0.0429		18177	-0.0356603	-0.306023	0.239334
	18179	0.199265	-0.0121027	0.419917	1.2205	0.98797	1.52183	0.0351		18179	-0.0348478	-0.268253	0.197243	0.965752	0.764714	1.21804	0.3857		18179	0.0638429	-0.286819	0.405768	1.06592	0.750648	1.50045	0.3547		18179	-0.0291613	-0.152823	0.0943499	0.97126	0.858282	1.09894	0.324		18179	-0.0142022	-0.20203	0.187513	0.985898	0.817071	1.20625	0.4458		18179	-0.0766648	-0.380609	0.222133
	18181	0.090685	-0.117717	0.314812	1.09492	0.888948	1.37	0.2062		18181	-0.003336	-0.228294	0.22021	0.99667	0.79589	1.24634	0.4888		18181	0.505236	0.17919	0.796569	1.65738	1.19625	2.21792	0.0007		18181	0.00513275	-0.120163	0.135725	1.00515	0.886775	1.14537	0.4728		18181	0.123407	-0.0612747	0.306796	1.13134	0.940565	1.35906	0.0987		18181	0.061187	-0.233734	0.351343
	18183	0.208261	0.0015747	0.404726	1.23153	1.00158	1.49889	0.0219		18183	0.0436218	-0.177633	0.260444	1.04459	0.837249	1.29751	0.3462		18183	0.0336262	-0.283615	0.378617	1.0342	0.753056	1.46026	0.4167		18183	-0.0212154	-0.14817	0.0923864	0.979008	0.862285	1.09679	0.3676		18183	-0.273255	-0.470342	-0.0803954	0.760899	0.624789	0.922751	0.0032		18183	-0.097818	-0.375389	0.196191
	19001	-0.106189	-0.479652	0.227846	0.899254	0.618999	1.25589	0.28		19001	0.0146137	-0.289402	0.317212	1.01472	0.748711	1.37329	0.4617		19001	-0.104503	-0.617014	0.419975	0.900772	0.539553	1.52192	0.3511		19001	-0.0293885	-0.200561	0.126654	0.971039	0.818271	1.13502	0.364		19001	-0.0509648	-0.306593	0.217014	0.950312	0.73595	1.24236	0.3526		19001	0.0317863	-0.278921	0.349517
	19003	-0.0291778	-0.404646	0.315658	0.971244	0.667213	1.37116	0.4355		19003	-0.0882821	-0.400123	0.224922	0.915503	0.670238	1.25222	0.2951		19003	-0.190688	-0.732996	0.325358	0.826391	0.480467	1.38453	0.242		19003	-0.0529337	-0.225863	0.122377	0.948443	0.797827	1.13018	0.278		19003	-0.00639327	-0.279988	0.271195	0.993627	0.755793	1.31153	0.4833		19003	0.00534862	-0.314876	0.34061
	19005	-0.292725	-0.624056	0.0297892	0.746228	0.535767	1.03024	0.0366		19005	-0.0373511	-0.328084	0.252192	0.963338	0.720303	1.28684	0.4		19005	-0.0320982	-0.522399	0.418036	0.968412	0.593096	1.51898	0.4537		19005	-0.197634	-0.34675	-0.0504453	0.82067	0.706982	0.950806	0.0041		19005	0.00273296	-0.251015	0.240903	1.00274	0.778011	1.2724	0.4916		19005	-0.0568088	-0.35827	0.281982
	19007	-0.230397	-0.547857	0.0603107	0.794218	0.578188	1.06217	0.0753		19007	0.00948239	-0.277849	0.291778	1.00953	0.757411	1.33881	0.4724		19007	0.341564	-0.0852473	0.775496	1.40715	0.918285	2.17167	0.0638		19007	0.157158	0.0170384	0.290936	1.17018	1.01718	1.33768	0.0133		19007	-0.0175324	-0.269636	0.216553	0.98262	0.763658	1.24179	0.4462		19007	0.0142248	-0.293619	0.322649
	19009	0.00773246	-0.342558	0.34829	1.00776	0.709952	1.41664	0.4817		19009	0.0250435	-0.266432	0.330514	1.02536	0.766108	1.39168	0.4358		19009	0.0187713	-0.479937	0.525179	1.01895	0.618823	1.69076	0.4735		19009	-0.180083	-0.35023	-0.0200007	0.835201	0.704526	0.980198	0.0154		19009	-3.358e-05	-0.268472	0.253361	0.999966	0.764547	1.28835	0.5031		19009	8.51361e-05	-0.321804	0.324843
	19011	-0.0186856	-0.242104	0.220065	0.981488	0.784975	1.24616	0.443		19011	-0.105643	-0.353251	0.136001	0.899746	0.702401	1.14568	0.2021		19011	0.146262	-0.202198	0.51212	1.1575	0.816933	1.66883	0.2091		19011	0.261537	0.140855	0.37775	1.29892	1.15126	1.459	1e-05		19011	0.152738	-0.0316306	0.34473	1.16502	0.968864	1.41161	0.0572		19011	0.019434	-0.300342	0.304958
	19013	0.18882	0.00444523	0.352101	1.20782	1.00446	1.42205	0.0163		19013	0.10943	-0.0786864	0.28774	1.11564	0.92433	1.33341	0.1185		19013	-0.220753	-0.496888	0.0543043	0.801915	0.608421	1.05581	0.0649		19013	0.132246	0.0212005	0.24701	1.14139	1.02143	1.28019	0.0116		19013	0.0221694	-0.127352	0.166222	1.02242	0.880424	1.18083	0.3846		19013	0.102323	-0.144963	0.371031
	19015	-0.0901958	-0.333659	0.153983	0.913752	0.716298	1.16647	0.2403		19015	-0.136526	-0.389265	0.107512	0.872383	0.677555	1.1135	0.14		19015	0.475121	0.146262	0.804985	1.60821	1.1575	2.23666	0.0028		19015	0.11531	-0.00747372	0.240471	1.12222	0.992554	1.27185	0.0335		19015	0.0529472	-0.145226	0.253804	1.05437	0.864827	1.28892	0.2986		19015	0.0545312	-0.242913	0.369273
	19017	0.148285	-0.0911219	0.382302	1.15984	0.912906	1.46565	0.1134		19017	0.00284128	-0.246742	0.248241	1.00285	0.781342	1.28177	0.4865		19017	-0.0240885	-0.406621	0.379451	0.976199	0.665896	1.46148	0.4589		19017	0.214546	0.0890501	0.332565	1.2393	1.09314	1.39454	0.0003		19017	-0.0885467	-0.307003	0.114376	0.91526	0.735649	1.12117	0.2053		19017	0.0872717	-0.221622	0.391516
	19019	0.103744	-0.136552	0.348747	1.10932	0.872361	1.41729	0.1997		19019	0.031217	-0.226758	0.282558	1.03171	0.797113	1.32652	0.4073		19019	-0.0691257	-0.473189	0.34861	0.933209	0.623012	1.4171	0.3767		19019	0.0821864	-0.0391297	0.209392	1.08566	0.961626	1.23293	0.0989		19019	0.136589	-0.0640495	0.348699	1.14636	0.937959	1.41722	0.0969		19019	-0.0263807	-0.334036	0.293407
	19021	-0.0509366	-0.294776	0.20421	0.950339	0.744698	1.22656	0.3487		19021	-0.110473	-0.380503	0.14016	0.89541	0.683518	1.15046	0.2003		19021	-0.275181	-0.673797	0.125204	0.759434	0.509769	1.13338	0.0849		19021	-0.169336	-0.302391	-0.0378804	0.844225	0.739049	0.962828	0.0062		19021	-0.0653966	-0.275979	0.138244	0.936696	0.758829	1.14826	0.2716		19021	0.0336732	-0.279529	0.330292
	19023	0.310341	0.0472501	0.588004	1.36389	1.04838	1.80039	0.0124		19023	0.0587659	-0.225161	0.31838	1.06053	0.798388	1.3749	0.331		19023	0.237222	-0.160275	0.632431	1.26772	0.851909	1.88218	0.1238		19023	0.291042	0.164141	0.427012	1.33782	1.17838	1.53267	1e-05		19023	0.0465226	-0.178437	0.270922	1.04762	0.836577	1.31117	0.3419		19023	0.0447641	-0.263562	0.341319
	19025	-0.0297913	-0.331437	0.271993	0.970648	0.717891	1.31258	0.4224		19025	-0.030427	-0.306601	0.249329	0.970031	0.735944	1.28316	0.4173		19025	0.00713843	-0.444724	0.477013	1.00716	0.641001	1.61125	0.4793		19025	-0.278552	-0.430087	-0.128935	0.756879	0.650453	0.879031	0.0002		19025	-0.096402	-0.340179	0.14508	0.908099	0.711643	1.15613	0.217		19025	-0.0188102	-0.336298	0.272908
	19027	-0.158498	-0.408166	0.0921001	0.853425	0.664869	1.09647	0.1082		19027	-0.146195	-0.408637	0.0991978	0.863989	0.664555	1.10428	0.1305		19027	-0.0185493	-0.42565	0.344908	0.981622	0.653345	1.41186	0.464		19027	-0.272399	-0.402555	-0.145364	0.76155	0.66861	0.864708	0.0001		19027	0.0197406	-0.179755	0.230637	1.01994	0.835475	1.2594	0.4233		19027	-0.0217095	-0.333568	0.272363
	19029	0.0714821	-0.223745	0.33673	1.0741	0.799519	1.40036	0.3052		19029	-0.0823208	-0.353218	0.187633	0.920976	0.702424	1.20639	0.2828		19029	-0.122241	-0.570417	0.313315	0.884935	0.56529	1.36795	0.2992		19029	-0.285049	-0.417778	-0.136945	0.751977	0.658509	0.872018	1e-05		19029	-0.0459832	-0.284007	0.180194	0.955058	0.752761	1.19745	0.3503		19029	0.0387706	-0.269106	0.333723
	19031	-0.097832	-0.358423	0.153952	0.906801	0.698777	1.16643	0.2352		19031	0.00548732	-0.254036	0.265967	1.0055	0.775664	1.30469	0.4859		19031	-0.136379	-0.553452	0.304392	0.872512	0.574961	1.3558	0.2703		19031	0.194843	0.0687296	0.316536	1.21512	1.07115	1.37237	0.0016		19031	-0.016325	-0.243272	0.200004	0.983808	0.784058	1.22141	0.4421		19031	-0.0888799	-0.403028	0.227587
	19033	0.252309	0.0469089	0.456099	1.28699	1.04803	1.57791	0.0094		19033	0.0345617	-0.188269	0.254714	1.03517	0.828392	1.29009	0.3749		19033	0.314973	0.00604237	0.608142	1.37022	1.00606	1.83701	0.0217		19033	0.342026	0.225837	0.464594	1.4078	1.25337	1.59137	1e-05		19033	0.0942657	-0.0860579	0.271704	1.09885	0.917541	1.3122	0.1574		19033	-0.124054	-0.409183	0.188045
	19035	0.237709	-0.0283709	0.498813	1.26834	0.972028	1.64676	0.0417		19035	0.026565	-0.268078	0.284569	1.02692	0.764848	1.32919	0.4258		19035	-0.0716633	-0.492465	0.357249	0.930844	0.611118	1.42939	0.3745		19035	0.0549183	-0.0786938	0.188957	1.05645	0.924323	1.20799	0.2158		19035	-0.0231111	-0.239501	0.217951	0.977154	0.78702	1.24353	0.4239		19035	-0.016263	-0.330864	0.286423
	19037	-0.205837	-0.525641	0.108349	0.813966	0.591176	1.11444	0.1009		19037	-0.0118231	-0.288389	0.270543	0.988247	0.74947	1.31068	0.4644		19037	-0.276768	-0.738932	0.197288	0.75823	0.477624	1.21809	0.1257		19037	-0.0474826	-0.188318	0.0914125	0.953627	0.828351	1.09572	0.2573		19037	0.0414521	-0.207984	0.268796	1.04232	0.81222	1.30839	0.3605		19037	-0.0850927	-0.39644	0.227852
	19039	0.176533	-0.127022	0.488267	1.19307	0.880714	1.62949	0.131		19039	0.0950674	-0.192798	0.387271	1.09973	0.824649	1.47296	0.2664		19039	0.0685529	-0.39578	0.542766	1.07096	0.673155	1.72076	0.3821		19039	0.152709	0.00516734	0.305056	1.16499	1.00518	1.3567	0.022		19039	0.0578509	-0.196596	0.308993	1.05956	0.821522	1.36205	0.3234		19039	-0.0360647	-0.33938	0.295942
	19041	0.10844	-0.154844	0.364617	1.11454	0.856549	1.43996	0.206		19041	-0.132723	-0.392267	0.154947	0.875708	0.675524	1.1676	0.1685		19041	-0.299047	-0.709575	0.119074	0.741525	0.491853	1.12645	0.078		19041	-0.0971375	-0.227962	0.0367434	0.907431	0.796155	1.03743	0.0771		19041	0.0147325	-0.204383	0.238757	1.01484	0.81515	1.26967	0.448		19041	-0.104045	-0.412629	0.209454
	19043	-0.393916	-0.702151	-0.0873949	0.674411	0.495518	0.916315	0.0057		19043	-0.0380482	-0.312501	0.23671	0.962667	0.731615	1.26707	0.3839		19043	0.156703	-0.243817	0.593073	1.16965	0.783631	1.80954	0.2313		19043	-0.0464362	-0.185865	0.0866467	0.954625	0.830386	1.09051	0.2536		19043	0.0748782	-0.147318	0.298145	1.07775	0.863019	1.34736	0.2539		19043	0.0486234	-0.252693	0.367467
	19045	0.238591	0.0493834	0.435314	1.26946	1.05062	1.54545	0.0092		19045	0.329323	0.122162	0.534591	1.39003	1.12994	1.70675	0.0016		19045	-0.0507313	-0.379138	0.270955	0.950534	0.684451	1.31122	0.3788		19045	0.146857	0.0309097	0.265735	1.15819	1.03139	1.30439	0.0068		19045	-0.0312326	-0.214143	0.146343	0.96925	0.807233	1.15759	0.3683		19045	-0.0511742	-0.343483	0.249691
	19047	-0.106125	-0.372902	0.175139	0.899312	0.688732	1.19141	0.2281		19047	0.0122193	-0.239578	0.283942	1.01229	0.78696	1.32836	0.4625		19047	-0.10382	-0.536676	0.315926	0.901387	0.584689	1.37153	0.3174		19047	-0.04234	-0.174901	0.0943381	0.958544	0.83954	1.09893	0.2693		19047	-0.0853423	-0.3191	0.131581	0.918198	0.726803	1.14063	0.2336		19047	0.0657986	-0.224807	0.387331
	19049	-0.182035	-0.398649	0.0210188	0.833572	0.671226	1.02124	0.0437		19049	-0.0373271	-0.240692	0.194463	0.963361	0.786084	1.21466	0.3719		19049	-0.154456	-0.490242	0.171329	0.856881	0.612478	1.18688	0.1774		19049	0.0281624	-0.0987737	0.140746	1.02856	0.905948	1.15113	0.3225		19049	0.0531095	-0.129647	0.215305	1.05455	0.878406	1.24024	0.2703		19049	-0.0367833	-0.3239	0.244695
	19051	-0.0898915	-0.441893	0.253243	0.91403	0.642818	1.2882	0.3054		19051	0.0332326	-0.259537	0.334805	1.03379	0.771409	1.39767	0.4118		19051	-0.288706	-0.785648	0.221017	0.749232	0.455824	1.24734	0.1325		19051	-0.276449	-0.447329	-0.10074	0.758472	0.639333	0.904168	0.0005		19051	-0.0433219	-0.307184	0.220411	0.957603	0.735515	1.24659	0.3763		19051	-0.0256115	-0.339984	0.292123
	19053	0.138957	-0.196534	0.478363	1.14907	0.821573	1.61343	0.2109		19053	-0.0153198	-0.317881	0.28897	0.984797	0.72769	1.33505	0.4637		19053	0.182226	-0.303508	0.679091	1.19989	0.738224	1.97208	0.2305		19053	-0.165999	-0.328252	0.00448639	0.847047	0.720182	1.0045	0.0241		19053	-0.00453773	-0.268784	0.253569	0.995473	0.764309	1.28862	0.4864		19053	0.046206	-0.27899	0.351449
	19055	-0.0967721	-0.387458	0.168917	0.907763	0.67878	1.18402	0.2477		19055	-0.151773	-0.429439	0.118372	0.859183	0.650874	1.12566	0.1415		19055	-0.398654	-0.88134	0.0549452	0.671223	0.414227	1.05648	0.0407		19055	-0.20679	-0.333132	-0.0684166	0.81319	0.716676	0.933871	0.0017		19055	0.0740491	-0.14365	0.29719	1.07686	0.866191	1.34607	0.2556		19055	-0.0147828	-0.316753	0.290309
	19057	0.044445	-0.160345	0.257484	1.04545	0.85185	1.29367	0.3396		19057	0.27106	0.0497648	0.478563	1.31135	1.05102	1.61375	0.0074		19057	0.274202	-0.0444692	0.584955	1.31548	0.956505	1.79491	0.0426		19057	0.078085	-0.0395329	0.202333	1.08121	0.961238	1.22426	0.1024		19057	-0.00280521	-0.182002	0.180982	0.997199	0.8336	1.19839	0.49		19057	0.0553193	-0.245323	0.338536
	19059	-0.157	-0.45172	0.133397	0.854704	0.636532	1.1427	0.148		19059	-0.127752	-0.391962	0.160253	0.880072	0.67573	1.17381	0.1836		19059	-0.275274	-0.715522	0.135416	0.759364	0.488937	1.14501	0.1003		19059	-0.527515	-0.680704	-0.387445	0.590069	0.50626	0.678789	1e-05		19059	-0.0366237	-0.267551	0.185746	0.964039	0.765251	1.20412	0.383		19059	-0.00529273	-0.32024	0.301119
	19061	-0.0305847	-0.238588	0.155723	0.969878	0.787739	1.1685	0.3814		19061	0.0074924	-0.198997	0.213126	1.00752	0.819552	1.23754	0.4723		19061	0.500645	0.237295	0.7775	1.64978	1.26782	2.17603	0.0001		19061	-0.14014	-0.255723	-0.0238134	0.869236	0.774356	0.976468	0.0092		19061	0.161111	-0.00334646	0.319709	1.17481	0.996659	1.37673	0.0262		19061	0.033094	-0.233012	0.314797
	19063	0.0548692	-0.273567	0.380602	1.0564	0.760661	1.46317	0.3702		19063	-0.0612566	-0.362116	0.236654	0.940582	0.696202	1.267	0.3431		19063	-0.0308392	-0.514033	0.48223	0.969631	0.598079	1.61968	0.4496		19063	-0.271275	-0.432378	-0.111087	0.762407	0.648964	0.894861	0.0009		19063	-0.044586	-0.30408	0.208318	0.956393	0.737802	1.2316	0.3686		19063	0.00293914	-0.307703	0.328348
	19065	0.129307	-0.136329	0.392617	1.13804	0.872555	1.48085	0.173		19065	-0.0349924	-0.317772	0.224593	0.965613	0.727769	1.25181	0.4016		19065	-0.0591235	-0.497936	0.373768	0.94259	0.607784	1.4532	0.4091		19065	-0.0644151	-0.189987	0.0738225	0.937616	0.82697	1.07662	0.1755		19065	0.0136399	-0.209616	0.226308	1.01373	0.810895	1.25396	0.4472		19065	-0.040846	-0.352757	0.261419
	19067	-0.132856	-0.419997	0.158411	0.875591	0.657049	1.17165	0.1886		19067	0.0529989	-0.217463	0.320305	1.05443	0.804557	1.37755	0.3487		19067	-0.179133	-0.605887	0.26682	0.835995	0.545591	1.30581	0.2129		19067	0.0955082	-0.0349174	0.230585	1.10022	0.965685	1.25934	0.0813		19067	-0.141697	-0.376879	0.0926013	0.867884	0.685999	1.09702	0.1222		19067	0.0662987	-0.222789	0.381811
	19069	0.0517148	-0.268185	0.377301	1.05308	0.764766	1.45834	0.3735		19069	-0.00408031	-0.297421	0.293417	0.995928	0.742731	1.341	0.4899		19069	0.177018	-0.282534	0.654665	1.19365	0.753871	1.9245	0.2344		19069	0.168718	0.0261682	0.321136	1.18379	1.02651	1.37869	0.012		19069	-0.0945548	-0.344557	0.157349	0.909778	0.708534	1.1704	0.2304		19069	-0.031371	-0.349683	0.275802
	19071	0.22503	-0.116615	0.52596	1.25236	0.889928	1.69208	0.091		19071	0.0933202	-0.202055	0.399913	1.09781	0.81705	1.4917	0.2752		19071	0.272367	-0.213327	0.752753	1.31307	0.807892	2.12284	0.1405		19071	0.00287038	-0.160809	0.158965	1.00287	0.851455	1.1723	0.4814		19071	0.0286686	-0.223862	0.286652	1.02908	0.799425	1.33196	0.4122		19071	-0.028897	-0.338653	0.284678
	19073	0.0558628	-0.236955	0.357415	1.05745	0.789027	1.42963	0.3547		19073	0.149845	-0.118284	0.441399	1.16165	0.888444	1.55488	0.1472		19073	0.378316	-0.0692112	0.787746	1.45982	0.93313	2.19844	0.0481		19073	0.0363404	-0.102861	0.183362	1.03701	0.902252	1.20125	0.3078		19073	-0.0268378	-0.278673	0.215297	0.973519	0.756788	1.24023	0.4185		19073	-0.0191497	-0.319689	0.295482
	19075	0.373769	0.0858604	0.641632	1.4532	1.08965	1.89958	0.005		19075	0.0424354	-0.247987	0.313983	1.04335	0.78037	1.36887	0.389		19075	-0.187742	-0.660167	0.28299	0.828828	0.516765	1.32709	0.2232		19075	0.214243	0.0842626	0.351963	1.23892	1.08791	1.42186	0.0009		19075	0.01146	-0.234145	0.243551	1.01153	0.791247	1.27577	0.459		19075	0.113558	-0.197095	0.427663
	19077	0.00853115	-0.308596	0.307234	1.00857	0.734477	1.35966	0.4764		19077	-0.22136	-0.519714	0.0551053	0.801428	0.594691	1.05665	0.0639		19077	0.177048	-0.278528	0.623428	1.19369	0.756897	1.86531	0.2201		19077	-0.0104853	-0.151789	0.136914	0.989569	0.85917	1.14673	0.4515		19077	-0.0508236	-0.299887	0.188342	0.950446	0.740902	1.20725	0.3432		19077	-0.0222753	-0.341381	0.291444
	19079	-0.0458138	-0.313267	0.212806	0.95522	0.731055	1.23714	0.3728		19079	0.0110102	-0.252746	0.272443	1.01107	0.776665	1.31317	0.4626		19079	0.276973	-0.102212	0.623077	1.31913	0.902838	1.86466	0.07		19079	0.256104	0.129444	0.378379	1.29189	1.13819	1.45992	1e-05		19079	-0.0968021	-0.309336	0.130573	0.907736	0.733934	1.13948	0.1939		19079	-0.0264786	-0.346875	0.271864
	19081	-0.312086	-0.643563	0.0147488	0.731919	0.525417	1.01486	0.0315		19081	-0.0267679	-0.312786	0.269386	0.973587	0.731406	1.30916	0.438		19081	0.211177	-0.243247	0.623066	1.23513	0.784078	1.86464	0.1709		19081	0.0568388	-0.0828045	0.195	1.05849	0.920531	1.21531	0.2125		19081	-0.161242	-0.399471	0.0889056	0.851086	0.670674	1.09298	0.0956		19081	0.0220103	-0.299362	0.322866
	19083	0.0160029	-0.255197	0.281342	1.01613	0.774764	1.32491	0.4482		19083	0.00344013	-0.26157	0.258167	1.00345	0.769842	1.29456	0.4853		19083	0.464174	0.0987403	0.845885	1.5907	1.10378	2.33004	0.01		19083	0.0408232	-0.0912299	0.168109	1.04167	0.912808	1.18307	0.2672		19083	-0.00142683	-0.216876	0.219878	0.998574	0.80503	1.24592	0.4938		19083	0.0646766	-0.238327	0.365826
	19085	0.108896	-0.173663	0.392063	1.11505	0.84058	1.48003	0.2249		19085	-0.052841	-0.331713	0.241902	0.948531	0.717694	1.27367	0.3623		19085	-0.213214	-0.662775	0.273479	0.807983	0.515419	1.31453	0.1948		19085	-0.0467002	-0.183297	0.100042	0.954373	0.83252	1.10522	0.2541		19085	-0.0771588	-0.314518	0.166372	0.925743	0.730141	1.18101	0.267		19085	-0.00224237	-0.304282	0.309717
	19087	-0.0634903	-0.292898	0.185115	0.938483	0.746098	1.20336	0.3043		19087	-0.0503917	-0.303634	0.194718	0.950857	0.738131	1.21497	0.3515		19087	-0.164689	-0.564695	0.215407	0.848157	0.568533	1.24037	0.2032		19087	-0.166846	-0.296376	-0.0353486	0.84633	0.743507	0.965269	0.0052		19087	-0.0662611	-0.277088	0.140242	0.935886	0.757988	1.15055	0.2633		19087	-0.134398	-0.440674	0.178532
	19089	-0.12166	-0.442812	0.184105	0.885449	0.642228	1.20214	0.2236		19089	-0.0363457	-0.323211	0.253219	0.964307	0.723821	1.28817	0.4039		19089	-0.0654238	-0.52697	0.408279	0.93667	0.590391	1.50423	0.3963		19089	0.0171954	-0.125181	0.160952	1.01734	0.882337	1.17463	0.4051		19089	-0.052237	-0.302212	0.192461	0.949104	0.739181	1.21223	0.3412		19089	-0.0224815	-0.33835	0.296506
	19091	0.0871798	-0.205745	0.388399	1.09109	0.81404	1.47462	0.2814		19091	-0.175534	-0.48113	0.103397	0.839009	0.618085	1.10893	0.1227		19091	-0.006883	-0.45917	0.445742	0.993141	0.631808	1.56165	0.4981		19091	-0.00764956	-0.146542	0.142568	0.99238	0.86369	1.15323	0.4587		19091	-0.0272229	-0.270842	0.208332	0.973144	0.762737	1.23162	0.4211		19091	0.0382972	-0.27313	0.346124
	19093	0.210281	-0.103243	0.528799	1.23402	0.901908	1.69689	0.0953		19093	-0.0655052	-0.355619	0.227641	0.936594	0.70074	1.25563	0.3363		19093	-0.139893	-0.641005	0.362066	0.869451	0.526763	1.43629	0.2922		19093	-0.279973	-0.446028	-0.121246	0.755804	0.640166	0.885816	0.0005		19093	-0.104081	-0.361498	0.149762	0.901153	0.696632	1.16156	0.2136		19093	-0.0100649	-0.318802	0.298954
	19095	-0.133103	-0.382778	0.128027	0.875375	0.681964	1.13658	0.1586		19095	0.0357552	-0.213035	0.278886	1.0364	0.808128	1.32166	0.3892		19095	0.111788	-0.283192	0.486205	1.11828	0.753375	1.62613	0.2835		19095	0.180528	0.0555081	0.305693	1.19785	1.05708	1.35756	0.0024		19095	0.143897	-0.0626083	0.351284	1.15477	0.939311	1.42089	0.0886		19095	-0.119116	-0.443672	0.178048
	19097	-0.159032	-0.448171	0.128151	0.852969	0.638795	1.13672	0.1415		19097	-0.0678281	-0.341678	0.192583	0.934421	0.710577	1.21238	0.3135		19097	-0.0549939	-0.487104	0.379419	0.946491	0.614403	1.46144	0.4063		19097	-0.0937926	-0.231442	0.0428435	0.910472	0.793389	1.04377	0.0912		19097	0.0461073	-0.179149	0.282708	1.04719	0.835981	1.32672	0.3479		19097	-0.00437514	-0.319148	0.311218
	19099	0.000384697	-0.21063	0.209549	1.00038	0.810074	1.23312	0.497		19099	0.192038	-0.0235772	0.404156	1.21172	0.976699	1.49804	0.0418		19099	-0.0901895	-0.439279	0.243491	0.913758	0.644501	1.27569	0.3025		19099	0.127703	0.00746258	0.248611	1.13622	1.00749	1.28224	0.0186		19099	-0.0791965	-0.262054	0.108436	0.923858	0.769469	1.11453	0.2001		19099	-0.114745	-0.39559	0.196424
	19101	0.262882	0.018799	0.519614	1.30067	1.01898	1.68138	0.0215		19101	-0.0677705	-0.328555	0.208125	0.934475	0.719963	1.23137	0.3079		19101	-0.132631	-0.567148	0.291171	0.875789	0.567141	1.33799	0.2849		19101	-0.132391	-0.271412	0.00552833	0.875999	0.762302	1.00554	0.0324		19101	-0.028607	-0.264444	0.20466	0.971798	0.767633	1.22711	0.4073		19101	0.012222	-0.295212	0.302178
	19103	0.0376901	-0.140632	0.210012	1.03841	0.868809	1.23369	0.3341		19103	0.138067	-0.0457441	0.314977	1.14805	0.955286	1.37023	0.0702		19103	0.165901	-0.0881305	0.419693	1.18046	0.915641	1.52149	0.0978		19103	0.23064	0.118443	0.344228	1.25941	1.12574	1.4109	1e-05		19103	-0.0178327	-0.169097	0.125249	0.982325	0.844427	1.13343	0.4048		19103	0.184792	-0.0675985	0.429479
	19105	-0.157362	-0.418041	0.106959	0.854395	0.658335	1.11289	0.117		19105	-0.210559	-0.49109	0.0591417	0.810132	0.611959	1.06093	0.0697		19105	-0.029281	-0.439041	0.362062	0.971144	0.644655	1.43629	0.4468		19105	0.0829152	-0.0464263	0.213844	1.08645	0.954635	1.23843	0.1071		19105	0.192231	-0.0196106	0.394142	1.21195	0.98058	1.48311	0.0349		19105	0.0147841	-0.270456	0.313837
	19107	-0.158769	-0.4583	0.137554	0.853194	0.632358	1.14746	0.1436		19107	-0.179094	-0.462377	0.105533	0.836027	0.629785	1.1113	0.1083		19107	0.232326	-0.203685	0.653721	1.26153	0.815719	1.92268	0.1416		19107	-0.120079	-0.261417	0.0242141	0.88685	0.76996	1.02451	0.049		19107	-0.0589591	-0.298553	0.176623	0.942745	0.741891	1.19318	0.3166		19107	-0.0984418	-0.411319	0.216131
	19109	-0.0136421	-0.29551	0.284063	0.986451	0.744152	1.32852	0.4695		19109	-0.128053	-0.40195	0.170508	0.879807	0.669014	1.18591	0.1925		19109	-0.152086	-0.584	0.303872	0.858915	0.557663	1.3551	0.2499		19109	0.0504985	-0.0830435	0.188373	1.0518	0.920311	1.20728	0.2297		19109	-0.0884043	-0.313829	0.150394	0.915391	0.730644	1.16229	0.2307		19109	0.00471017	-0.304766	0.317062
	19111	0.209346	-0.00306559	0.424327	1.23287	0.996939	1.52856	0.0276		19111	0.182459	-0.0420242	0.40341	1.20016	0.958847	1.49692	0.055		19111	0.493839	0.165895	0.794795	1.63859	1.18045	2.21399	0.0016		19111	0.210894	0.0847655	0.330211	1.23478	1.08846	1.39126	0.0002		19111	0.218399	0.0307975	0.395023	1.24408	1.03128	1.48442	0.0091		19111	0.0292971	-0.25447	0.342157
	19113	-0.0923802	-0.25463	0.0632994	0.911758	0.775203	1.06535	0.1272		19113	-0.11818	-0.276992	0.0528612	0.888536	0.758061	1.05428	0.0791		19113	-0.209304	-0.434153	0.0263608	0.811148	0.647813	1.02671	0.0391		19113	0.179899	0.0737413	0.287812	1.1971	1.07653	1.33351	0.0003		19113	0.158185	0.034094	0.287662	1.17138	1.03468	1.33331	0.0067		19113	0.0453888	-0.183583	0.266982
	19115	0.0827182	-0.204229	0.371064	1.08624	0.815276	1.44928	0.2823		19115	0.0763778	-0.191876	0.357519	1.07937	0.825409	1.42978	0.2913		19115	0.0146164	-0.417664	0.460716	1.01472	0.658583	1.58521	0.4728		19115	0.162666	0.0275853	0.297334	1.17664	1.02797	1.34627	0.01		19115	-0.0501946	-0.288714	0.183095	0.951044	0.749226	1.20093	0.3429		19115	0.0491234	-0.269569	0.376014
	19117	0.103821	-0.220914	0.423837	1.1094	0.801785	1.52781	0.2613		19117	-0.145965	-0.461404	0.137995	0.864188	0.630398	1.14797	0.1705		19117	-0.124334	-0.611339	0.376332	0.883085	0.542624	1.45693	0.3146		19117	0.146711	0.000979374	0.2926	1.15802	1.00098	1.33991	0.0246		19117	-0.102657	-0.356983	0.156941	0.902437	0.699784	1.16993	0.2223		19117	-0.026371	-0.348673	0.30123
	19119	-0.27069	-0.592679	0.0527313	0.762853	0.552844	1.05415	0.0507		19119	-0.0350839	-0.325689	0.254354	0.965524	0.72203	1.28963	0.4077		19119	-0.0768749	-0.535893	0.380711	0.926006	0.585147	1.46332	0.3771		19119	-0.27567	-0.423896	-0.123393	0.759063	0.654492	0.883917	0.0001		19119	0.00144757	-0.242525	0.25322	1.00145	0.784644	1.28817	0.4934		19119	0.088996	-0.22997	0.412793
	19121	-0.108951	-0.378945	0.181069	0.896774	0.684584	1.1985	0.2224		19121	-0.0496027	-0.310135	0.225075	0.951607	0.733348	1.25242	0.3604		19121	0.131825	-0.277491	0.545379	1.14091	0.757682	1.72526	0.2561		19121	0.120876	-0.0100281	0.248936	1.12848	0.990022	1.28266	0.0343		19121	0.00154436	-0.221949	0.232601	1.00155	0.800956	1.26188	0.4902		19121	-0.0185631	-0.333097	0.300073
	19123	-0.066202	-0.307999	0.193552	0.935942	0.734916	1.21355	0.2978		19123	-0.154812	-0.409199	0.0969715	0.856577	0.664182	1.10183	0.1167		19123	0.155357	-0.232612	0.514987	1.16807	0.792461	1.67362	0.2023		19123	-0.0251076	-0.152047	0.0992509	0.975205	0.858948	1.10434	0.3425		19123	-0.13706	-0.349582	0.0750705	0.871918	0.704983	1.07796	0.103		19123	-0.0237538	-0.326491	0.26697
	19125	-0.0470127	-0.255342	0.165946	0.954075	0.774651	1.18051	0.3329		19125	0.157168	-0.0771446	0.37138	1.17019	0.925756	1.44973	0.0833		19125	-0.116741	-0.441907	0.206883	0.889816	0.64281	1.22984	0.2447		19125	0.0733256	-0.0446262	0.191976	1.07608	0.956355	1.21164	0.1116		19125	-0.0906594	-0.282016	0.0947469	0.913329	0.754261	1.09938	0.1756		19125	0.0239056	-0.273042	0.307435
	19127	0.019617	-0.193232	0.228475	1.01981	0.824291	1.25668	0.4269		19127	0.324898	0.10776	0.52537	1.38389	1.11378	1.69108	0.0013		19127	0.244292	-0.0728451	0.551049	1.27672	0.929745	1.73507	0.0624		19127	0.280167	0.157853	0.400592	1.32335	1.17099	1.49271	1e-05		19127	-0.00814967	-0.196008	0.183433	0.991883	0.822006	1.20133	0.4675		19127	0.0685677	-0.222454	0.353148
	19129	0.241084	-0.0417591	0.511352	1.27263	0.959101	1.66754	0.0458		19129	-0.016612	-0.287722	0.266885	0.983525	0.74997	1.30589	0.4515		19129	0.186003	-0.262618	0.630034	1.20443	0.769035	1.87767	0.2019		19129	0.0679591	-0.0709628	0.206416	1.07032	0.931497	1.22926	0.1723		19129	0.103382	-0.142365	0.322033	1.10892	0.867305	1.37993	0.1866		19129	-0.0160076	-0.337882	0.29356
	19131	-0.286155	-0.625766	0.049096	0.751146	0.534852	1.05032	0.0499		19131	-0.000179155	-0.302293	0.281917	0.999821	0.739121	1.32567	0.5051		19131	-0.029656	-0.488836	0.438743	0.970779	0.61334	1.55076	0.4557		19131	-0.0700268	-0.222034	0.0804225	0.932369	0.800888	1.08374	0.1756		19131	-0.188845	-0.443842	0.0635047	0.827915	0.641567	1.06556	0.0756		19131	-0.0286654	-0.349861	0.285305
	19133	-0.159757	-0.47124	0.171419	0.852351	0.624228	1.18699	0.1717		19133	-0.0798052	-0.37951	0.210245	0.923296	0.684197	1.23398	0.3034		19133	0.0395818	-0.424294	0.508643	1.04038	0.654231	1.66303	0.4277		19133	0.0935882	-0.0508597	0.242681	1.09811	0.950412	1.27466	0.1081		19133	0.0387998	-0.202773	0.286545	1.03956	0.816463	1.33182	0.3749		19133	-0.042561	-0.349544	0.290836
	19135	-0.000684477	-0.341513	0.317913	0.999316	0.710694	1.37426	0.4974		19135	0.0524043	-0.228345	0.360913	1.0538	0.79585	1.43464	0.363		19135	0.0265211	-0.467235	0.508381	1.02688	0.626733	1.6626	0.4468		19135	-0.000300925	-0.155337	0.152971	0.999699	0.856127	1.16529	0.5018		19135	-0.0260111	-0.293338	0.218108	0.974324	0.74577	1.24372	0.4268		19135	-0.021631	-0.349956	0.306693
	19137	0.329643	0.0705294	0.614455	1.39047	1.07308	1.84865	0.0102		19137	-0.0440568	-0.342371	0.232342	0.9569	0.710084	1.26155	0.3878		19137	-0.249741	-0.732378	0.200989	0.779003	0.480764	1.22261	0.1473		19137	0.0394224	-0.104626	0.175787	1.04021	0.900661	1.19218	0.2915		19137	-0.00825717	-0.261789	0.22871	0.991777	0.769673	1.25698	0.4724		19137	0.0661643	-0.262216	0.358188
	19139	-0.147594	-0.361683	0.0685326	0.862781	0.696503	1.07094	0.091		19139	-0.139209	-0.362484	0.0903641	0.870046	0.695946	1.09457	0.1107		19139	0.0427615	-0.290866	0.363515	1.04369	0.747616	1.43838	0.3998		19139	0.0401056	-0.0824885	0.164857	1.04092	0.920822	1.17922	0.2618		19139	-0.0678314	-0.257454	0.117279	0.934418	0.773017	1.12443	0.2387		19139	-0.0635507	-0.354983	0.239621
	19141	-0.174742	-0.474569	0.120447	0.839674	0.622153	1.128	0.1244		19141	0.0347625	-0.240039	0.314464	1.03537	0.786597	1.36953	0.4041		19141	-0.0551285	-0.49345	0.379629	0.946364	0.610516	1.46174	0.4039		19141	-0.38242	-0.537031	-0.238431	0.682208	0.584481	0.787863	1e-05		19141	-0.0155496	-0.262423	0.208737	0.984571	0.769185	1.23212	0.4545		19141	-0.0225276	-0.331344	0.292382
	19143	-0.0999186	-0.44361	0.239484	0.904911	0.641716	1.27059	0.2854		19143	-0.0969922	-0.403352	0.20965	0.907563	0.668077	1.23325	0.2743		19143	0.114952	-0.376748	0.574766	1.12182	0.686089	1.77671	0.3204		19143	-0.00557189	-0.164199	0.153153	0.994444	0.848573	1.1655	0.4738		19143	0.126238	-0.118132	0.392024	1.13455	0.888579	1.47997	0.168		19143	-0.0472205	-0.353249	0.276592
	19145	0.33627	0.105918	0.573943	1.39972	1.11173	1.77525	0.003		19145	0.0804198	-0.165553	0.350625	1.08374	0.847425	1.41995	0.2716		19145	0.111516	-0.293886	0.493779	1.11797	0.745361	1.6385	0.2858		19145	-0.00849273	-0.139521	0.127893	0.991543	0.869775	1.13643	0.4471		19145	0.00656251	-0.227447	0.224597	1.00658	0.796565	1.25182	0.4754		19145	-0.0825823	-0.394949	0.220905
	19147	0.148794	-0.159042	0.452051	1.16043	0.852961	1.57153	0.1663		19147	0.0325184	-0.249324	0.320619	1.03305	0.779328	1.37798	0.4118		19147	-0.185238	-0.650913	0.299648	0.830907	0.521569	1.34938	0.2188		19147	-0.121709	-0.265917	0.0252791	0.885406	0.766503	1.0256	0.0513		19147	-0.0296807	-0.275479	0.215676	0.970755	0.759209	1.2407	0.4091		19147	-0.0462004	-0.362294	0.269918
	19149	-0.106832	-0.34281	0.115453	0.898677	0.709773	1.12238	0.1816		19149	-0.143388	-0.383047	0.101773	0.866418	0.681781	1.10713	0.1241		19149	0.15267	-0.185059	0.496459	1.16494	0.831055	1.64289	0.1894		19149	-0.144324	-0.265157	-0.0198916	0.865607	0.767086	0.980305	0.0099		19149	-0.131328	-0.337309	0.0538117	0.87693	0.713688	1.05529	0.094		19149	-0.069869	-0.377739	0.216516
	19151	0.137702	-0.163039	0.4692	1.14763	0.849558	1.59871	0.1904		19151	-0.147456	-0.43819	0.165991	0.862901	0.645203	1.18056	0.1705		19151	-0.0757272	-0.569863	0.402409	0.927069	0.565603	1.49542	0.3832		19151	-0.200359	-0.356423	-0.0344314	0.818437	0.700177	0.966155	0.0066		19151	0.0799235	-0.17817	0.332614	1.0832	0.8368	1.39461	0.2677		19151	-0.00731946	-0.328858	0.299438
	19153	-0.115412	-0.272573	0.0365727	0.890999	0.761418	1.03725	0.0727		19153	0.178618	0.0208859	0.327607	1.19556	1.02111	1.38764	0.0112		19153	-0.0411089	-0.262947	0.166049	0.959725	0.768782	1.18063	0.35		19153	0.0543447	-0.0510926	0.160825	1.05585	0.950191	1.17448	0.1609		19153	-0.0061769	-0.127081	0.112622	0.993842	0.880662	1.11921	0.4592		19153	0.0504131	-0.158116	0.255187
	19155	0.323294	0.128456	0.505472	1.38167	1.13707	1.65777	0.0002		19155	0.012047	-0.191343	0.221064	1.01212	0.825849	1.2474	0.4562		19155	-0.133188	-0.447646	0.172481	0.875301	0.639131	1.18825	0.2012		19155	0.0362151	-0.0836648	0.150325	1.03688	0.919739	1.16221	0.2731		19155	-0.0237438	-0.186373	0.155005	0.976536	0.829964	1.16766	0.3909		19155	8.4181e-05	-0.2793	0.280947
	19157	-0.22373	-0.479051	0.0275052	0.799531	0.619371	1.02789	0.043		19157	0.277687	0.0463175	0.510982	1.32007	1.04741	1.66693	0.0106		19157	-0.520527	-0.950127	-0.0922342	0.594207	0.386692	0.911892	0.008		19157	-0.0151352	-0.142178	0.110011	0.984979	0.867467	1.11629	0.4111		19157	-0.153224	-0.362489	0.0649791	0.857937	0.695942	1.06714	0.0757		19157	0.0520666	-0.242785	0.350149
	19159	0.132221	-0.21031	0.505274	1.14136	0.810333	1.65744	0.2347		19159	-0.0465427	-0.341448	0.270023	0.954524	0.710741	1.30999	0.3886		19159	-0.237894	-0.808461	0.298189	0.788286	0.445543	1.34742	0.2016		19159	-0.0547392	-0.235015	0.124688	0.946732	0.790559	1.1328	0.2843		19159	-0.0115654	-0.29609	0.254884	0.988501	0.743721	1.29031	0.4681		19159	0.072269	-0.252396	0.391524
	19161	0.0393205	-0.253723	0.319671	1.0401	0.775907	1.37667	0.3931		19161	-0.0216608	-0.31215	0.248824	0.978572	0.731872	1.28252	0.4395		19161	-0.174955	-0.633798	0.303406	0.839495	0.530573	1.35446	0.2353		19161	-0.277331	-0.433234	-0.133385	0.757803	0.648409	0.875128	0.0002		19161	-0.0735126	-0.314615	0.157766	0.929124	0.73007	1.17089	0.2736		19161	0.0520765	-0.254029	0.363266
	19163	0.20225	0.0268538	0.37465	1.22415	1.02722	1.45448	0.0107		19163	0.272294	0.0943012	0.453773	1.31297	1.09889	1.57424	0.0017		19163	0.0565057	-0.207692	0.325366	1.05813	0.812457	1.38454	0.3422		19163	0.0105453	-0.103051	0.12867	1.0106	0.902081	1.13731	0.4303		19163	0.0708789	-0.0814788	0.212857	1.07345	0.921752	1.23721	0.1752		19163	-0.0359158	-0.305651	0.206973
	19165	0.280841	-0.00183008	0.557251	1.32424	0.998172	1.74587	0.0263		19165	0.0211526	-0.260973	0.30273	1.02138	0.770302	1.35355	0.4347		19165	-0.116855	-0.589318	0.354937	0.889714	0.554706	1.42609	0.3203		19165	-0.173704	-0.320117	-0.0334021	0.840546	0.726064	0.96715	0.0081		19165	0.15169	-0.082926	0.376758	1.1638	0.920419	1.45755	0.0993		19165	-0.0296945	-0.343414	0.29312
	19167	-0.446778	-0.694527	-0.187373	0.639686	0.499311	0.829135	1e-05		19167	-0.313914	-0.570649	-0.065817	0.730582	0.565158	0.936302	0.0071		19167	-0.499461	-0.8875	-0.133509	0.606858	0.411684	0.875019	0.004		19167	-0.498193	-0.6312	-0.368703	0.607628	0.531953	0.691631	1e-05		19167	-0.0867074	-0.285321	0.102458	0.916945	0.751773	1.10789	0.1921		19167	-0.02708	-0.333365	0.287323
	19169	-0.21645	-0.412389	-0.0295338	0.805373	0.662067	0.970898	0.014		19169	-0.00790498	-0.205723	0.192169	0.992126	0.814059	1.21188	0.4662		19169	0.0258615	-0.243311	0.310972	1.0262	0.784027	1.36475	0.4317		19169	-0.0371077	-0.151598	0.078562	0.963572	0.859334	1.08173	0.266		19169	0.0232329	-0.137688	0.183757	1.0235	0.871371	1.20172	0.3877		19169	-0.0527159	-0.311855	0.222436
	19171	0.038837	-0.211364	0.291433	1.0396	0.809479	1.33834	0.3778		19171	0.0697474	-0.187906	0.326915	1.07224	0.828692	1.38668	0.2988		19171	-0.189519	-0.622475	0.225407	0.827357	0.536615	1.25283	0.1904		19171	0.213902	0.0880125	0.344552	1.2385	1.092	1.41136	0.0005		19171	-0.0739704	-0.289011	0.147869	0.928699	0.749004	1.15936	0.2501		19171	0.0038574	-0.316606	0.304111
	19173	0.401865	0.0847503	0.701833	1.49461	1.08845	2.01745	0.0072		19173	0.0801509	-0.214487	0.388717	1.08345	0.806956	1.47509	0.2913		19173	0.130049	-0.37779	0.607254	1.13888	0.685375	1.83538	0.3009		19173	0.182326	0.0239562	0.343251	1.20001	1.02425	1.40952	0.0144		19173	0.116769	-0.160343	0.375515	1.12386	0.851851	1.45574	0.1968		19173	0.0299161	-0.27834	0.342453
	19175	0.00990554	-0.282211	0.295831	1.00995	0.754114	1.34424	0.4659		19175	0.203903	-0.0633579	0.480779	1.22618	0.938607	1.61733	0.0688		19175	0.194257	-0.237051	0.605313	1.21441	0.788951	1.83183	0.1836		19175	0.164855	0.0333301	0.299577	1.17922	1.03389	1.34929	0.0083		19175	0.0697081	-0.170754	0.305677	1.0722	0.843029	1.35754	0.2843		19175	0.0951939	-0.220508	0.394872
	19177	-0.106455	-0.43014	0.2329	0.899015	0.650418	1.26226	0.2662		19177	0.0484655	-0.244256	0.339944	1.04966	0.783287	1.40487	0.3738		19177	-0.179681	-0.6821	0.315196	0.835537	0.505554	1.37053	0.2403		19177	0.0247917	-0.130507	0.178061	1.0251	0.87765	1.1949	0.3752		19177	-0.085719	-0.354127	0.167325	0.917852	0.701786	1.18214	0.2618		19177	-0.0454239	-0.382932	0.255367
	19179	-0.166601	-0.394216	0.0649059	0.846537	0.674208	1.06706	0.08		19179	-0.0063498	-0.237161	0.245103	0.99367	0.788864	1.27775	0.4779		19179	0.165189	-0.189768	0.486366	1.17962	0.827151	1.6264	0.1712		19179	-0.118691	-0.249856	0.00449243	0.888082	0.778913	1.0045	0.0334		19179	-0.192979	-0.396522	0.0150875	0.824499	0.672655	1.0152	0.0322		19179	-0.0217022	-0.326395	0.274453
	19181	-0.0457442	-0.250607	0.149503	0.955286	0.778328	1.16126	0.331		19181	0.188967	-0.0270254	0.393021	1.208	0.973337	1.48145	0.039		19181	-0.11656	-0.436459	0.20236	0.889977	0.646321	1.22429	0.2435		19181	0.0753028	-0.0446888	0.195341	1.07821	0.956295	1.21573	0.1077		19181	-0.0180494	-0.200922	0.154269	0.982113	0.817976	1.1668	0.4237		19181	-0.00552671	-0.304613	0.267371
	19183	-0.213085	-0.454524	0.0501338	0.808087	0.63475	1.05141	0.0488		19183	-0.0429958	-0.296401	0.211843	0.957915	0.743489	1.23595	0.379		19183	0.0103139	-0.401965	0.395916	1.01037	0.669004	1.48574	0.4787		19183	0.148372	0.0233104	0.273109	1.15994	1.02358	1.31404	0.0109		19183	-0.0529268	-0.259204	0.15616	0.948449	0.771665	1.16901	0.3164		19183	-0.11261	-0.434013	0.19349
	19185	-0.047709	-0.398	0.338654	0.953411	0.671662	1.40306	0.3968		19185	-0.00446852	-0.309835	0.303025	0.995541	0.733568	1.35395	0.4871		19185	0.115245	-0.389217	0.657483	1.12215	0.677587	1.92993	0.3313		19185	-0.0454333	-0.229674	0.121201	0.955583	0.794793	1.12885	0.3043		19185	-0.00307411	-0.280471	0.255121	0.996931	0.755428	1.29062	0.4927		19185	0.00609239	-0.304191	0.326738
	19187	-0.0303733	-0.246476	0.175156	0.970083	0.78155	1.19143	0.3893		19187	-0.0505841	-0.282905	0.174444	0.950674	0.753591	1.19058	0.3302		19187	0.0311822	-0.29861	0.336566	1.03167	0.741849	1.40013	0.4227		19187	-0.0153089	-0.139348	0.107549	0.984808	0.869926	1.11355	0.4008		19187	0.14863	-0.0322064	0.324804	1.16024	0.968307	1.38376	0.0518		19187	0.0909741	-0.183695	0.377447
	19189	0.37408	0.100232	0.637917	1.45365	1.10543	1.89253	0.0037		19189	0.068914	-0.201319	0.349493	1.07134	0.817652	1.41835	0.3087		19189	0.224863	-0.207944	0.617036	1.25215	0.812252	1.85343	0.1429		19189	0.289307	0.156153	0.42064	1.3355	1.16901	1.52294	1e-05		19189	0.135644	-0.0910818	0.368475	1.14527	0.912943	1.44553	0.1266		19189	-0.0153507	-0.336149	0.30673
	19191	-0.628159	-0.940499	-0.329784	0.533573	0.390433	0.719079	1e-05		19191	-0.150507	-0.423532	0.118651	0.860272	0.65473	1.12598	0.1345		19191	-0.142852	-0.567296	0.283358	0.866882	0.567057	1.32758	0.2586		19191	-0.354634	-0.494122	-0.218119	0.70143	0.610107	0.80403	1e-05		19191	-0.0657621	-0.287546	0.15784	0.936354	0.750102	1.17098	0.2837		19191	-0.0653052	-0.381524	0.228083
	19193	-0.261162	-0.446444	-0.0640321	0.770156	0.6399	0.937975	0.0034		19193	-0.00601052	-0.210479	0.191392	0.994008	0.810196	1.21093	0.4773		19193	-0.160035	-0.458853	0.116574	0.852114	0.632008	1.12364	0.137		19193	-0.0247927	-0.142148	0.0922159	0.975512	0.867493	1.0966	0.3424		19193	0.0592025	-0.105187	0.20948	1.06099	0.900156	1.23304	0.2324		19193	-0.0059861	-0.262816	0.278752
	19195	0.0951518	-0.219308	0.398851	1.09983	0.803074	1.49011	0.2689		19195	0.119439	-0.178656	0.400065	1.12686	0.836394	1.49192	0.209		19195	0.0424556	-0.41791	0.526229	1.04337	0.658422	1.69254	0.4258		19195	0.176872	0.0332526	0.31836	1.19348	1.03381	1.37487	0.0086		19195	0.102043	-0.143039	0.349396	1.10743	0.86672	1.41821	0.2094		19195	-0.0278222	-0.326984	0.287339
	19197	0.0594554	-0.243263	0.362479	1.06126	0.784065	1.43689	0.3427		19197	-0.12639	-0.420588	0.148502	0.881271	0.656661	1.1601	0.1879		19197	-0.00630421	-0.46062	0.437729	0.993716	0.630893	1.54919	0.4929		19197	0.272678	0.136965	0.413704	1.31348	1.14679	1.51241	1e-05		19197	0.136411	-0.0969235	0.362277	1.14615	0.907625	1.4366	0.1202		19197	0.0280356	-0.292202	0.336363
	20001	0.0909668	-0.199066	0.378166	1.09523	0.819496	1.45961	0.2696		20001	-0.167385	-0.468774	0.125428	0.845874	0.625769	1.13363	0.1305		20001	-0.0295238	-0.533369	0.429499	0.970908	0.586625	1.53649	0.4554		20001	0.0816475	-0.06289	0.22544	1.08507	0.939047	1.25287	0.1359		20001	-0.020011	-0.257849	0.227766	0.980188	0.772712	1.25579	0.4332		20001	-0.0385389	-0.350939	0.280757
	20003	-0.287864	-0.658913	0.0922091	0.749863	0.517414	1.09659	0.0677		20003	-0.0819863	-0.39237	0.227816	0.921285	0.675454	1.25585	0.3064		20003	-0.237837	-0.785303	0.295221	0.788331	0.455982	1.34342	0.1957		20003	-0.216656	-0.39689	-0.0325882	0.805207	0.672408	0.967937	0.0089		20003	-0.0980761	-0.365717	0.178938	0.90658	0.693699	1.19595	0.2399		20003	-0.00364372	-0.321381	0.308216
	20005	-0.0795986	-0.369281	0.202625	0.923487	0.691231	1.22461	0.2978		20005	0.0210783	-0.248558	0.311428	1.0213	0.779924	1.36537	0.4389		20005	-0.0109142	-0.49791	0.446325	0.989145	0.6078	1.56256	0.4901		20005	-0.115334	-0.260987	0.0299274	0.891068	0.770291	1.03038	0.06		20005	-0.122122	-0.372816	0.124845	0.88504	0.688792	1.13297	0.1712		20005	-0.0098423	-0.339138	0.305008
	20007	0.0884316	-0.286007	0.436868	1.09246	0.751257	1.54785	0.3071		20007	-0.00104659	-0.317097	0.315173	0.998954	0.72826	1.3705	0.4993		20007	-0.225022	-0.75965	0.3508	0.798499	0.46783	1.4202	0.221		20007	-0.0346106	-0.222331	0.152358	0.965981	0.80065	1.16458	0.355		20007	0.000258602	-0.264452	0.280607	1.00026	0.767626	1.32393	0.4915		20007	0.00673513	-0.344496	0.319252
	20009	-0.153976	-0.440681	0.141153	0.857293	0.643598	1.1516	0.148		20009	0.00446502	-0.267852	0.278911	1.00448	0.765021	1.32169	0.486		20009	0.0499174	-0.405035	0.499293	1.05118	0.666954	1.64756	0.4178		20009	0.105543	-0.026894	0.250147	1.11131	0.973464	1.28421	0.0673		20009	0.0444558	-0.175914	0.283209	1.04546	0.83869	1.32738	0.3482		20009	0.000405471	-0.298544	0.303625
	20011	-0.247464	-0.571555	0.0720566	0.780778	0.564647	1.07472	0.0627		20011	-0.0324365	-0.342943	0.257246	0.968084	0.709679	1.29336	0.4166		20011	-0.318285	-0.84364	0.222325	0.727395	0.430142	1.24898	0.1159		20011	-0.252807	-0.411878	-0.0815296	0.776618	0.662405	0.921705	0.0013		20011	-0.0880602	-0.355801	0.169502	0.915706	0.700612	1.18471	0.2573		20011	-0.0224084	-0.334317	0.288583
	20013	-0.0181852	-0.367474	0.353287	0.981979	0.692481	1.42374	0.4648		20013	-0.065783	-0.384713	0.24374	0.936334	0.680646	1.27601	0.3477		20013	0.00547539	-0.512636	0.549089	1.00549	0.598915	1.73167	0.4882		20013	0.0101102	-0.174144	0.18625	1.01016	0.840176	1.20472	0.4599		20013	-0.00412149	-0.291159	0.254809	0.995887	0.747397	1.29022	0.4881		20013	-0.0261781	-0.343902	0.310427
	20015	-0.0597049	-0.27739	0.152277	0.942042	0.757759	1.16448	0.2945		20015	0.0444737	-0.183959	0.263236	1.04548	0.83197	1.30113	0.3451		20015	0.0736128	-0.275698	0.417744	1.07639	0.759042	1.51853	0.3333		20015	0.0361967	-0.0917351	0.155827	1.03686	0.912347	1.16862	0.2766		20015	-0.0400235	-0.234088	0.143832	0.960767	0.791292	1.15469	0.3378		20015	-0.087926	-0.377137	0.194691
	20017	-0.137079	-0.535395	0.285243	0.871902	0.585438	1.33008	0.2554		20017	-0.017898	-0.351704	0.313173	0.982261	0.703488	1.36776	0.4587		20017	-0.065419	-0.639479	0.486041	0.936675	0.527567	1.62587	0.4139		20017	-0.0937502	-0.339304	0.137771	0.91051	0.712266	1.14771	0.2279		20017	-0.0173266	-0.308552	0.262194	0.982823	0.73451	1.29978	0.4507		20017	-0.00306604	-0.323158	0.340224
	20019	0.0538085	-0.322303	0.428033	1.05528	0.724479	1.53424	0.3858		20019	-0.0376733	-0.362826	0.272381	0.963028	0.695707	1.31309	0.408		20019	0.177426	-0.361429	0.720622	1.19414	0.69668	2.05571	0.257		20019	-0.00628412	-0.201279	0.187985	0.993736	0.817685	1.20682	0.4819		20019	-0.0149642	-0.29678	0.263345	0.985147	0.743207	1.30128	0.4619		20019	-0.02796	-0.357286	0.29318
[truncated: 2,227 more rows]
[truncated: 28 more columns]
