# Supplementary material for: Environmental pollution is associated with increased risk of psychiatric disorders in the US and Denmark
Source: PLoS Biol. 2019 Aug 20;17(8):e3000353. doi: 10.1371/journal.pbio.3000353 (PMC6701746; doi:10.1371/journal.pbio.3000353)
Supplement: S3 Table — (XLSX) [file pbio.3000353.s019.xlsx]

## Sheet: Non-Spatial Model US
Bipoalr Disorder	Estimate	Exp(Estimate)	Est.Error	l-95% CI	u-95% CI	Eff.Sample	Rhat		Schizophrenia	Estimate	Exp(Estimate)	Est.Error	l-95% CI	u-95% CI	Eff.Sample	Rhat		Personality Disorder	Estimate	Exp(Estimate)	Est.Error	l-95% CI	u-95% CI	Eff.Sample	Rhat		Depression	Estimate	Exp(Estimate)	Est.Error	l-95% CI	u-95% CI	Eff.Sample	Rhat		Epilepsy	Estimate	Exp(Estimate)	Est.Error	l-95% CI	u-95% CI	Eff.Sample	Rhat		Parkinson's Disease	Estimate	Exp(Estimate)	Est.Error	l-95% CI
Intercept	-5.47	0.00421123	0.09	-5.65	-5.29	748	1.01		Intercept	-5.7	0.00334597	0.09	-5.88	-5.53	2607	1		Intercept	-6.75	0.00117088	0.13	-7.02	-6.49	3155	1		Intercept	-2.99	0.0502874	0.06	-3.1	-2.87	1055	1		Intercept	-5.15	0.0057994	0.07	-5.29	-5	3386	1		Intercept	-7.43	0.000593188	0.15	-7.72
Air_EQI2	0.08	1.08329	0.03	0.02	0.15	1411	1		Air_EQI2	-0.02	0.980199	0.04	-0.1	0.05	4077	1		Air_EQI2	0	1	0.06	-0.11	0.12	3664	1		Air_EQI2	0.02	1.0202	0.02	-0.02	0.05	1581	1		Air_EQI2	0.02	1.0202	0.03	-0.04	0.08	4800	1		Air_EQI2	-0.09	0.913931	0.07	-0.23
Air_EQI3	0.13	1.13883	0.04	0.05	0.2	1150	1		Air_EQI3	-0.01	0.99005	0.04	-0.09	0.07	3112	1		Air_EQI3	0.07	1.07251	0.07	-0.06	0.2	2918	1		Air_EQI3	0.04	1.04081	0.02	-0.01	0.08	1305	1		Air_EQI3	0.01	1.01005	0.03	-0.06	0.07	3835	1		Air_EQI3	-0.14	0.869358	0.08	-0.3
Air_EQI4	0.18	1.19722	0.04	0.1	0.26	1026	1		Air_EQI4	-0.01	0.99005	0.04	-0.1	0.07	2777	1		Air_EQI4	0.06	1.06184	0.07	-0.08	0.19	2698	1		Air_EQI4	0.03	1.03045	0.02	-0.02	0.07	1182	1		Air_EQI4	-0.01	0.99005	0.03	-0.07	0.06	3561	1		Air_EQI4	-0.17	0.843665	0.08	-0.34
Air_EQI5	0.18	1.19722	0.04	0.09	0.26	810	1.01		Air_EQI5	-0.03	0.970446	0.05	-0.12	0.06	2796	1		Air_EQI5	0.06	1.06184	0.07	-0.08	0.2	2597	1		Air_EQI5	0.04	1.04081	0.02	-0.01	0.09	1142	1		Air_EQI5	-0.01	0.99005	0.04	-0.09	0.06	3397	1		Air_EQI5	-0.19	0.826959	0.09	-0.36
Air_EQI6	0.22	1.24608	0.05	0.12	0.31	837	1		Air_EQI6	-0.05	0.951229	0.05	-0.15	0.04	2634	1		Air_EQI6	0.06	1.06184	0.08	-0.09	0.2	2555	1		Air_EQI6	0.03	1.03045	0.03	-0.03	0.08	1035	1		Air_EQI6	-0.03	0.970446	0.04	-0.11	0.05	3390	1		Air_EQI6	-0.27	0.763379	0.09	-0.45
Air_EQI7	0.26	1.29693	0.05	0.16	0.36	773	1.01		Air_EQI7	-0.05	0.951229	0.05	-0.15	0.05	2752	1		Air_EQI7	0.03	1.03045	0.08	-0.13	0.19	2589	1		Air_EQI7	0.05	1.05127	0.03	-0.01	0.11	1042	1.01		Air_EQI7	-0.04	0.960789	0.04	-0.12	0.04	3325	1		Air_EQI7	-0.3	0.740818	0.1	-0.49
Water_EQI2	-0.05	0.951229	0.03	-0.11	0	1183	1		Water_EQI2	-0.02	0.980199	0.03	-0.08	0.03	3745	1		Water_EQI2	0	1	0.04	-0.08	0.09	3469	1		Water_EQI2	-0.03	0.970446	0.02	-0.07	0	1185	1		Water_EQI2	-0.01	0.99005	0.02	-0.05	0.04	4510	1		Water_EQI2	0.04	1.04081	0.05	-0.05
Water_EQI3	-0.05	0.951229	0.03	-0.11	0.01	1145	1		Water_EQI3	0.01	1.01005	0.03	-0.05	0.07	3513	1		Water_EQI3	0.06	1.06184	0.05	-0.03	0.15	3304	1		Water_EQI3	0	1	0.02	-0.03	0.04	1244	1		Water_EQI3	0.03	1.03045	0.02	-0.02	0.08	4252	1		Water_EQI3	0	1	0.05	-0.09
Water_EQI4	-0.01	0.99005	0.03	-0.07	0.05	990	1		Water_EQI4	-0.02	0.980199	0.03	-0.07	0.04	3358	1		Water_EQI4	0.04	1.04081	0.05	-0.05	0.13	2936	1		Water_EQI4	0.01	1.01005	0.02	-0.03	0.04	1079	1		Water_EQI4	0.03	1.03045	0.02	-0.02	0.08	4091	1		Water_EQI4	0.06	1.06184	0.05	-0.03
Water_EQI5	-0.04	0.960789	0.03	-0.1	0.02	1129	1		Water_EQI5	-0.02	0.980199	0.03	-0.08	0.04	3099	1		Water_EQI5	0.03	1.03045	0.05	-0.07	0.12	3126	1		Water_EQI5	0	1	0.02	-0.04	0.04	1163	1		Water_EQI5	0.04	1.04081	0.02	-0.01	0.09	3824	1		Water_EQI5	0.03	1.03045	0.05	-0.07
Water_EQI6	-0.05	0.951229	0.03	-0.11	0.02	966	1		Water_EQI6	-0.06	0.941765	0.03	-0.12	0.01	3100	1		Water_EQI6	0.03	1.03045	0.05	-0.06	0.13	2695	1		Water_EQI6	-0.01	0.99005	0.02	-0.05	0.03	1093	1		Water_EQI6	-0.01	0.99005	0.03	-0.06	0.04	4050	1		Water_EQI6	-0.02	0.980199	0.05	-0.12
Water_EQI7	-0.06	0.941765	0.03	-0.12	0.01	981	1		Water_EQI7	-0.03	0.970446	0.03	-0.09	0.03	3134	1		Water_EQI7	-0.02	0.980199	0.05	-0.11	0.08	2949	1		Water_EQI7	-0.01	0.99005	0.02	-0.05	0.03	1000	1		Water_EQI7	-0.01	0.99005	0.03	-0.06	0.04	4060	1		Water_EQI7	0.01	1.01005	0.05	-0.09
Land_EQI2	-0.02	0.980199	0.02	-0.06	0.02	1236	1		Land_EQI2	0.02	1.0202	0.02	-0.02	0.06	3853	1		Land_EQI2	0.05	1.05127	0.03	-0.01	0.12	4338	1		Land_EQI2	0.01	1.01005	0.01	-0.02	0.03	1065	1		Land_EQI2	-0.03	0.970446	0.02	-0.06	0	4889	1		Land_EQI2	0	1	0.03	-0.06
Land_EQI3	-0.03	0.970446	0.02	-0.08	0.01	1256	1		Land_EQI3	-0.03	0.970446	0.02	-0.07	0.02	3119	1		Land_EQI3	0.07	1.07251	0.04	0	0.14	3795	1		Land_EQI3	0.01	1.01005	0.01	-0.01	0.04	1150	1		Land_EQI3	-0.05	0.951229	0.02	-0.08	-0.01	4339	1		Land_EQI3	-0.03	0.970446	0.04	-0.1
Land_EQI4	-0.02	0.980199	0.02	-0.06	0.03	1239	1		Land_EQI4	-0.02	0.980199	0.02	-0.06	0.03	2697	1		Land_EQI4	0.1	1.10517	0.04	0.03	0.17	3594	1		Land_EQI4	0.02	1.0202	0.02	-0.01	0.05	1076	1		Land_EQI4	-0.06	0.941765	0.02	-0.1	-0.02	3752	1		Land_EQI4	0	1	0.04	-0.08
Land_EQI5	-0.03	0.970446	0.03	-0.08	0.03	1160	1		Land_EQI5	-0.04	0.960789	0.03	-0.09	0.01	3315	1		Land_EQI5	0.11	1.11628	0.04	0.03	0.19	3475	1		Land_EQI5	-0.01	0.99005	0.02	-0.04	0.03	1014	1		Land_EQI5	-0.08	0.923116	0.02	-0.12	-0.04	3930	1		Land_EQI5	-0.02	0.980199	0.04	-0.11
Land_EQI6	-0.04	0.960789	0.03	-0.09	0.02	1193	1		Land_EQI6	-0.02	0.980199	0.03	-0.08	0.03	2967	1		Land_EQI6	0.13	1.13883	0.04	0.05	0.21	3316	1		Land_EQI6	0	1	0.02	-0.03	0.04	970	1		Land_EQI6	-0.06	0.941765	0.02	-0.11	-0.02	3669	1		Land_EQI6	-0.05	0.951229	0.04	-0.13
Land_EQI7	0.01	1.01005	0.03	-0.05	0.07	1130	1		Land_EQI7	-0.05	0.951229	0.03	-0.11	0	3328	1		Land_EQI7	0.18	1.19722	0.04	0.09	0.26	3321	1		Land_EQI7	0	1	0.02	-0.04	0.03	983	1		Land_EQI7	-0.04	0.960789	0.02	-0.08	0.01	3702	1		Land_EQI7	-0.03	0.970446	0.05	-0.12
Built_EQI2	0.04	1.04081	0.02	-0.01	0.08	1515	1		Built_EQI2	0.03	1.03045	0.02	-0.01	0.08	4948	1		Built_EQI2	-0.03	0.970446	0.04	-0.11	0.05	5128	1		Built_EQI2	-0.01	0.99005	0.01	-0.04	0.02	1795	1		Built_EQI2	-0.02	0.980199	0.02	-0.06	0.02	6157	1		Built_EQI2	0.02	1.0202	0.05	-0.07
Built_EQI3	0.02	1.0202	0.02	-0.03	0.06	1402	1.01		Built_EQI3	0.01	1.01005	0.02	-0.04	0.05	4543	1		Built_EQI3	-0.01	0.99005	0.04	-0.09	0.07	4607	1		Built_EQI3	-0.03	0.970446	0.01	-0.06	0	1758	1		Built_EQI3	-0.01	0.99005	0.02	-0.05	0.03	5438	1		Built_EQI3	0.03	1.03045	0.05	-0.06
Built_EQI4	0	1	0.02	-0.04	0.05	1345	1.01		Built_EQI4	0.03	1.03045	0.03	-0.02	0.07	3997	1		Built_EQI4	-0.03	0.970446	0.04	-0.11	0.05	4162	1		Built_EQI4	-0.05	0.951229	0.01	-0.08	-0.02	1582	1		Built_EQI4	-0.02	0.980199	0.02	-0.05	0.03	5026	1		Built_EQI4	0.1	1.10517	0.05	0
Built_EQI5	0.03	1.03045	0.03	-0.02	0.08	1197	1.01		Built_EQI5	0.04	1.04081	0.03	-0.01	0.09	3941	1		Built_EQI5	-0.02	0.980199	0.04	-0.1	0.07	3830	1		Built_EQI5	-0.03	0.970446	0.01	-0.06	0	1567	1		Built_EQI5	-0.02	0.980199	0.02	-0.06	0.02	4789	1		Built_EQI5	0.07	1.07251	0.05	-0.02
Built_EQI6	0.03	1.03045	0.03	-0.02	0.08	1266	1		Built_EQI6	0.05	1.05127	0.03	-0.01	0.1	3683	1		Built_EQI6	0	1	0.04	-0.08	0.09	3688	1		Built_EQI6	-0.04	0.960789	0.02	-0.07	-0.01	1408	1		Built_EQI6	-0.03	0.970446	0.02	-0.07	0.02	4400	1		Built_EQI6	0.12	1.1275	0.05	0.02
Built_EQI7	0.04	1.04081	0.03	-0.02	0.09	1244	1		Built_EQI7	0	1	0.03	-0.06	0.06	3534	1		Built_EQI7	0.04	1.04081	0.05	-0.04	0.14	3775	1		Built_EQI7	-0.03	0.970446	0.02	-0.06	0	1455	1		Built_EQI7	-0.06	0.941765	0.02	-0.1	-0.01	4241	1		Built_EQI7	0.09	1.09417	0.05	0
Pop_Density2	0.02	1.0202	0.03	-0.05	0.08	1329	1		Pop_Density2	-0.03	0.970446	0.04	-0.1	0.04	3450	1		Pop_Density2	-0.05	0.951229	0.06	-0.17	0.06	3659	1		Pop_Density2	0	1	0.02	-0.04	0.03	1652	1		Pop_Density2	-0.01	0.99005	0.03	-0.07	0.05	4666	1		Pop_Density2	0.09	1.09417	0.08	-0.06
Pop_Density3	0.02	1.0202	0.04	-0.05	0.1	1146	1		Pop_Density3	-0.02	0.980199	0.04	-0.1	0.06	2789	1		Pop_Density3	-0.08	0.923116	0.06	-0.21	0.05	3058	1		Pop_Density3	0.02	1.0202	0.02	-0.02	0.07	1318	1		Pop_Density3	0.02	1.0202	0.03	-0.05	0.08	3849	1		Pop_Density3	0.11	1.11628	0.08	-0.05
Pop_Density4	0.05	1.05127	0.04	-0.03	0.13	1031	1		Pop_Density4	0.03	1.03045	0.04	-0.05	0.12	2696	1		Pop_Density4	-0.06	0.941765	0.07	-0.19	0.08	2826	1		Pop_Density4	0.04	1.04081	0.02	0	0.09	1245	1		Pop_Density4	0.04	1.04081	0.03	-0.03	0.11	3573	1		Pop_Density4	0.11	1.11628	0.09	-0.05
Pop_Density5	0.08	1.08329	0.04	0	0.16	963	1		Pop_Density5	0.04	1.04081	0.05	-0.05	0.13	2672	1		Pop_Density5	-0.01	0.99005	0.07	-0.15	0.13	2683	1		Pop_Density5	0.05	1.05127	0.03	0	0.1	1099	1		Pop_Density5	0.03	1.03045	0.04	-0.04	0.11	3456	1		Pop_Density5	0.14	1.15027	0.09	-0.03
Pop_Density6	0.11	1.11628	0.05	0.02	0.2	945	1		Pop_Density6	0.06	1.06184	0.05	-0.04	0.16	2601	1		Pop_Density6	-0.04	0.960789	0.08	-0.19	0.1	2634	1		Pop_Density6	0.07	1.07251	0.03	0.01	0.12	1050	1		Pop_Density6	0.06	1.06184	0.04	-0.02	0.14	3182	1		Pop_Density6	0.16	1.17351	0.09	-0.02
Pop_Density7	0.14	1.15027	0.05	0.04	0.24	973	1		Pop_Density7	0.08	1.08329	0.05	-0.02	0.19	2707	1		Pop_Density7	-0.04	0.960789	0.08	-0.2	0.13	2739	1		Pop_Density7	0.07	1.07251	0.03	0	0.13	1028	1		Pop_Density7	0.11	1.11628	0.04	0.02	0.19	3324	1		Pop_Density7	0.19	1.20925	0.1	0
Perc_Am_Ind2	0.02	1.0202	0.02	-0.02	0.06	1297	1		Perc_Am_Ind2	0	1	0.02	-0.04	0.04	3925	1		Perc_Am_Ind2	0.05	1.05127	0.03	-0.01	0.12	4463	1		Perc_Am_Ind2	0.01	1.01005	0.01	-0.01	0.04	1413	1		Perc_Am_Ind2	-0.01	0.99005	0.02	-0.04	0.02	5546	1		Perc_Am_Ind2	0	1	0.03	-0.06
Perc_Am_Ind3	0.04	1.04081	0.02	0	0.08	1402	1		Perc_Am_Ind3	-0.01	0.99005	0.02	-0.05	0.03	3855	1		Perc_Am_Ind3	0.02	1.0202	0.03	-0.05	0.08	4518	1		Perc_Am_Ind3	0	1	0.01	-0.02	0.03	1349	1		Perc_Am_Ind3	0	1	0.02	-0.03	0.04	4855	1		Perc_Am_Ind3	-0.02	0.980199	0.03	-0.09
Perc_Am_Ind4	0.06	1.06184	0.02	0.02	0.11	1359	1		Perc_Am_Ind4	-0.01	0.99005	0.02	-0.05	0.04	3523	1		Perc_Am_Ind4	0.03	1.03045	0.04	-0.04	0.1	4081	1		Perc_Am_Ind4	0.01	1.01005	0.01	-0.02	0.04	1185	1		Perc_Am_Ind4	0.01	1.01005	0.02	-0.02	0.05	4594	1		Perc_Am_Ind4	0.01	1.01005	0.04	-0.07
Perc_Am_Ind5	0.08	1.08329	0.02	0.03	0.13	1248	1		Perc_Am_Ind5	0.01	1.01005	0.03	-0.04	0.06	3671	1		Perc_Am_Ind5	0.04	1.04081	0.04	-0.04	0.12	4136	1		Perc_Am_Ind5	0.01	1.01005	0.02	-0.02	0.04	1199	1		Perc_Am_Ind5	-0.01	0.99005	0.02	-0.05	0.03	4727	1		Perc_Am_Ind5	-0.02	0.980199	0.04	-0.1
Perc_Am_Ind6	0.06	1.06184	0.03	0.01	0.12	1387	1		Perc_Am_Ind6	0	1	0.03	-0.05	0.06	3579	1		Perc_Am_Ind6	0.04	1.04081	0.04	-0.05	0.12	4063	1		Perc_Am_Ind6	0.01	1.01005	0.02	-0.02	0.04	1341	1		Perc_Am_Ind6	0.01	1.01005	0.02	-0.04	0.05	4676	1		Perc_Am_Ind6	-0.05	0.951229	0.05	-0.14
Perc_Am_Ind7	0.14	1.15027	0.03	0.07	0.2	1283	1.01		Perc_Am_Ind7	0.02	1.0202	0.03	-0.04	0.08	4050	1		Perc_Am_Ind7	0.12	1.1275	0.05	0.03	0.22	4380	1		Perc_Am_Ind7	0.06	1.06184	0.02	0.02	0.1	1343	1		Perc_Am_Ind7	0.08	1.08329	0.03	0.03	0.13	5162	1		Perc_Am_Ind7	0.01	1.01005	0.05	-0.1
Perc_Asian2	0.01	1.01005	0.02	-0.04	0.06	1768	1		Perc_Asian2	0.01	1.01005	0.03	-0.04	0.06	6229	1		Perc_Asian2	0.05	1.05127	0.04	-0.03	0.14	4623	1		Perc_Asian2	0	1	0.01	-0.03	0.03	1681	1		Perc_Asian2	0.01	1.01005	0.02	-0.03	0.05	6154	1		Perc_Asian2	0.03	1.03045	0.05	-0.07
Perc_Asian3	0.02	1.0202	0.03	-0.03	0.07	1611	1		Perc_Asian3	0.01	1.01005	0.03	-0.04	0.06	5059	1		Perc_Asian3	0.01	1.01005	0.04	-0.07	0.1	4164	1		Perc_Asian3	0.01	1.01005	0.01	-0.02	0.04	1490	1		Perc_Asian3	-0.02	0.980199	0.02	-0.06	0.02	5348	1		Perc_Asian3	-0.02	0.980199	0.05	-0.11
Perc_Asian4	0.03	1.03045	0.03	-0.03	0.08	1367	1		Perc_Asian4	-0.02	0.980199	0.03	-0.07	0.03	4654	1		Perc_Asian4	0.01	1.01005	0.05	-0.07	0.1	3824	1		Perc_Asian4	0	1	0.02	-0.03	0.03	1411	1		Perc_Asian4	-0.02	0.980199	0.02	-0.06	0.02	5401	1		Perc_Asian4	-0.04	0.960789	0.05	-0.14
Perc_Asian5	0.02	1.0202	0.03	-0.03	0.08	1432	1		Perc_Asian5	-0.03	0.970446	0.03	-0.08	0.03	4515	1		Perc_Asian5	0.06	1.06184	0.05	-0.04	0.15	3675	1		Perc_Asian5	-0.01	0.99005	0.02	-0.04	0.02	1323	1		Perc_Asian5	-0.03	0.970446	0.02	-0.07	0.02	4925	1		Perc_Asian5	-0.01	0.99005	0.05	-0.11
Perc_Asian6	0.05	1.05127	0.03	-0.01	0.1	1239	1		Perc_Asian6	0.01	1.01005	0.03	-0.05	0.07	3900	1		Perc_Asian6	0.09	1.09417	0.05	-0.01	0.19	3556	1		Perc_Asian6	0.02	1.0202	0.02	-0.02	0.05	1343	1		Perc_Asian6	-0.04	0.960789	0.02	-0.08	0.01	4552	1		Perc_Asian6	-0.02	0.980199	0.06	-0.13
Perc_Asian7	0.03	1.03045	0.03	-0.04	0.1	1148	1		Perc_Asian7	-0.04	0.960789	0.03	-0.11	0.02	3856	1		Perc_Asian7	0.1	1.10517	0.06	-0.01	0.21	3524	1		Perc_Asian7	-0.01	0.99005	0.02	-0.05	0.03	1082	1		Perc_Asian7	-0.08	0.923116	0.03	-0.13	-0.03	4547	1		Perc_Asian7	-0.09	0.913931	0.06	-0.21
Perc_Black_Hisp2	0.01	1.01005	0.03	-0.04	0.06	1568	1		Perc_Black_Hisp2	0.06	1.06184	0.03	0.01	0.11	4825	1		Perc_Black_Hisp2	-0.03	0.970446	0.04	-0.11	0.05	4970	1		Perc_Black_Hisp2	0.03	1.03045	0.01	0.01	0.06	1456	1		Perc_Black_Hisp2	0.02	1.0202	0.02	-0.02	0.06	6600	1		Perc_Black_Hisp2	0.05	1.05127	0.05	-0.04
Perc_Black_Hisp3	0.04	1.04081	0.03	-0.01	0.09	1571	1		Perc_Black_Hisp3	0.02	1.0202	0.03	-0.03	0.08	4044	1		Perc_Black_Hisp3	-0.03	0.970446	0.04	-0.11	0.06	4324	1		Perc_Black_Hisp3	0.02	1.0202	0.02	-0.01	0.05	1354	1		Perc_Black_Hisp3	0.01	1.01005	0.02	-0.04	0.05	5116	1		Perc_Black_Hisp3	0.03	1.03045	0.05	-0.07
Perc_Black_Hisp4	-0.01	0.99005	0.03	-0.06	0.05	1275	1.01		Perc_Black_Hisp4	0	1	0.03	-0.06	0.06	3533	1		Perc_Black_Hisp4	0.02	1.0202	0.05	-0.08	0.11	3677	1		Perc_Black_Hisp4	0.02	1.0202	0.02	-0.02	0.05	1274	1		Perc_Black_Hisp4	-0.01	0.99005	0.02	-0.06	0.04	5130	1		Perc_Black_Hisp4	-0.04	0.960789	0.06	-0.15
Perc_Black_Hisp5	0	1	0.03	-0.06	0.07	1235	1		Perc_Black_Hisp5	0.02	1.0202	0.03	-0.05	0.08	3412	1		Perc_Black_Hisp5	-0.06	0.941765	0.05	-0.16	0.05	3611	1		Perc_Black_Hisp5	0	1	0.02	-0.04	0.03	1600	1		Perc_Black_Hisp5	-0.03	0.970446	0.03	-0.08	0.03	4560	1		Perc_Black_Hisp5	-0.03	0.970446	0.06	-0.15
Perc_Black_Hisp6	0	1	0.03	-0.07	0.06	1075	1.01		Perc_Black_Hisp6	0.01	1.01005	0.04	-0.06	0.08	3204	1		Perc_Black_Hisp6	-0.11	0.895834	0.06	-0.22	0.01	3480	1		Perc_Black_Hisp6	-0.01	0.99005	0.02	-0.05	0.03	1388	1		Perc_Black_Hisp6	-0.05	0.951229	0.03	-0.1	0.01	4324	1		Perc_Black_Hisp6	-0.01	0.99005	0.06	-0.14
Perc_Black_Hisp7	-0.04	0.960789	0.04	-0.11	0.04	997	1.01		Perc_Black_Hisp7	0.02	1.0202	0.04	-0.06	0.1	3271	1		Perc_Black_Hisp7	-0.09	0.913931	0.06	-0.21	0.04	3260	1		Perc_Black_Hisp7	-0.04	0.960789	0.02	-0.08	0.01	1405	1		Perc_Black_Hisp7	-0.03	0.970446	0.03	-0.1	0.03	4310	1		Perc_Black_Hisp7	-0.02	0.980199	0.07	-0.15
Perc_Black_non_Hisp2	0.05	1.05127	0.03	0	0.1	1607	1		Perc_Black_non_Hisp2	0.05	1.05127	0.03	-0.01	0.1	4915	1		Perc_Black_non_Hisp2	0	1	0.04	-0.08	0.08	5248	1		Perc_Black_non_Hisp2	0.05	1.05127	0.01	0.02	0.08	1821	1		Perc_Black_non_Hisp2	0.04	1.04081	0.02	0	0.08	5829	1		Perc_Black_non_Hisp2	0.08	1.08329	0.05	-0.02
Perc_Black_non_Hisp3	0.06	1.06184	0.03	0	0.11	1393	1		Perc_Black_non_Hisp3	0.06	1.06184	0.03	0.01	0.12	3919	1		Perc_Black_non_Hisp3	-0.04	0.960789	0.04	-0.13	0.05	4439	1		Perc_Black_non_Hisp3	0.07	1.07251	0.02	0.04	0.1	1468	1		Perc_Black_non_Hisp3	0.05	1.05127	0.02	0	0.1	4868	1		Perc_Black_non_Hisp3	0.05	1.05127	0.05	-0.06
Perc_Black_non_Hisp4	0.13	1.13883	0.03	0.07	0.2	1135	1		Perc_Black_non_Hisp4	0.09	1.09417	0.03	0.03	0.16	3543	1		Perc_Black_non_Hisp4	0.02	1.0202	0.05	-0.08	0.12	3634	1		Perc_Black_non_Hisp4	0.11	1.11628	0.02	0.08	0.15	1264	1		Perc_Black_non_Hisp4	0.1	1.10517	0.03	0.05	0.15	4503	1		Perc_Black_non_Hisp4	0.13	1.13883	0.06	0.01
Perc_Black_non_Hisp5	0.17	1.1853	0.03	0.1	0.23	1033	1		Perc_Black_non_Hisp5	0.11	1.11628	0.03	0.05	0.18	3393	1		Perc_Black_non_Hisp5	0.03	1.03045	0.05	-0.08	0.13	3240	1		Perc_Black_non_Hisp5	0.12	1.1275	0.02	0.08	0.16	1198	1.01		Perc_Black_non_Hisp5	0.13	1.13883	0.03	0.07	0.18	4085	1		Perc_Black_non_Hisp5	0.14	1.15027	0.06	0.02
Perc_Black_non_Hisp6	0.19	1.20925	0.04	0.12	0.27	969	1		Perc_Black_non_Hisp6	0.16	1.17351	0.04	0.09	0.24	3075	1		Perc_Black_non_Hisp6	0.05	1.05127	0.06	-0.07	0.16	2957	1		Perc_Black_non_Hisp6	0.13	1.13883	0.02	0.09	0.18	1134	1.01		Perc_Black_non_Hisp6	0.18	1.19722	0.03	0.11	0.24	3823	1		Perc_Black_non_Hisp6	0.16	1.17351	0.07	0.03
Perc_Black_non_Hisp7	0.26	1.29693	0.05	0.16	0.35	866	1.01		Perc_Black_non_Hisp7	0.23	1.2586	0.05	0.14	0.32	2631	1		Perc_Black_non_Hisp7	0.07	1.07251	0.08	-0.08	0.22	2719	1		Perc_Black_non_Hisp7	0.12	1.1275	0.03	0.07	0.18	1094	1		Perc_Black_non_Hisp7	0.22	1.24608	0.04	0.14	0.3	3651	1		Perc_Black_non_Hisp7	0.15	1.16183	0.08	0
Perc_Pacific2	0.04	1.04081	0.03	-0.01	0.09	1398	1		Perc_Pacific2	0.03	1.03045	0.03	-0.02	0.09	4485	1		Perc_Pacific2	0.03	1.03045	0.04	-0.06	0.11	4865	1		Perc_Pacific2	0.03	1.03045	0.02	0	0.06	1501	1.01		Perc_Pacific2	0.05	1.05127	0.02	0	0.09	6132	1		Perc_Pacific2	0	1	0.05	-0.1
Perc_Pacific3	0.01	1.01005	0.02	-0.04	0.05	1180	1		Perc_Pacific3	0.03	1.03045	0.02	-0.01	0.08	4253	1		Perc_Pacific3	0.04	1.04081	0.04	-0.03	0.11	4892	1		Perc_Pacific3	0.03	1.03045	0.01	0	0.06	1386	1		Perc_Pacific3	0.02	1.0202	0.02	-0.02	0.05	5704	1		Perc_Pacific3	0	1	0.04	-0.08
Perc_Pacific4	0.01	1.01005	0.02	-0.03	0.06	1349	1		Perc_Pacific4	0.03	1.03045	0.02	-0.02	0.07	4388	1		Perc_Pacific4	0.07	1.07251	0.04	0	0.14	4849	1		Perc_Pacific4	0.03	1.03045	0.01	0.01	0.06	1417	1		Perc_Pacific4	0.04	1.04081	0.02	0	0.07	5642	1		Perc_Pacific4	0	1	0.04	-0.07
Perc_Pacific5	0.04	1.04081	0.02	0	0.09	1177	1		Perc_Pacific5	0.05	1.05127	0.02	0.01	0.1	3936	1		Perc_Pacific5	0.06	1.06184	0.04	-0.01	0.13	4341	1		Perc_Pacific5	0.03	1.03045	0.01	0.01	0.06	1113	1.01		Perc_Pacific5	0.04	1.04081	0.02	0	0.07	5362	1		Perc_Pacific5	0.01	1.01005	0.04	-0.07
Perc_Pacific6	0.01	1.01005	0.02	-0.04	0.05	1205	1		Perc_Pacific6	0	1	0.02	-0.05	0.04	3901	1		Perc_Pacific6	0.04	1.04081	0.04	-0.04	0.11	3829	1		Perc_Pacific6	0.01	1.01005	0.01	-0.02	0.04	1336	1		Perc_Pacific6	0.02	1.0202	0.02	-0.02	0.05	4544	1		Perc_Pacific6	-0.04	0.960789	0.04	-0.12
Perc_Pacific7	0	1	0.03	-0.05	0.05	1250	1		Perc_Pacific7	0.02	1.0202	0.03	-0.03	0.07	4096	1		Perc_Pacific7	0.02	1.0202	0.04	-0.06	0.1	4312	1		Perc_Pacific7	0.01	1.01005	0.02	-0.02	0.04	1381	1		Perc_Pacific7	0.03	1.03045	0.02	-0.01	0.07	5288	1		Perc_Pacific7	-0.01	0.99005	0.04	-0.1
Perc_White_Hisp2	0.02	1.0202	0.02	-0.03	0.06	1669	1		Perc_White_Hisp2	-0.01	0.99005	0.02	-0.05	0.03	4772	1		Perc_White_Hisp2	0	1	0.04	-0.07	0.08	4978	1		Perc_White_Hisp2	0	1	0.01	-0.03	0.02	1471	1		Perc_White_Hisp2	-0.01	0.99005	0.02	-0.04	0.03	5732	1		Perc_White_Hisp2	0.08	1.08329	0.04	0
Perc_White_Hisp3	0.03	1.03045	0.02	-0.02	0.08	1327	1		Perc_White_Hisp3	0	1	0.02	-0.05	0.05	4304	1		Perc_White_Hisp3	-0.03	0.970446	0.04	-0.11	0.05	4436	1		Perc_White_Hisp3	0.01	1.01005	0.01	-0.02	0.04	1193	1		Perc_White_Hisp3	0	1	0.02	-0.04	0.04	5411	1		Perc_White_Hisp3	0.06	1.06184	0.04	-0.03
Perc_White_Hisp4	0.03	1.03045	0.03	-0.02	0.08	1243	1		Perc_White_Hisp4	-0.04	0.960789	0.03	-0.09	0.02	3896	1		Perc_White_Hisp4	-0.04	0.960789	0.04	-0.12	0.04	3890	1		Perc_White_Hisp4	-0.01	0.99005	0.02	-0.04	0.03	1426	1		Perc_White_Hisp4	0	1	0.02	-0.04	0.04	4898	1		Perc_White_Hisp4	0.04	1.04081	0.05	-0.05
Perc_White_Hisp5	0.03	1.03045	0.03	-0.03	0.09	967	1		Perc_White_Hisp5	-0.03	0.970446	0.03	-0.08	0.03	3419	1		Perc_White_Hisp5	-0.04	0.960789	0.05	-0.13	0.04	3604	1		Perc_White_Hisp5	0.01	1.01005	0.02	-0.03	0.04	1183	1		Perc_White_Hisp5	-0.02	0.980199	0.02	-0.06	0.03	4069	1		Perc_White_Hisp5	0.02	1.0202	0.05	-0.08
Perc_White_Hisp6	0.05	1.05127	0.03	-0.02	0.11	1025	1		Perc_White_Hisp6	-0.05	0.951229	0.03	-0.11	0.01	3268	1		Perc_White_Hisp6	-0.07	0.932394	0.05	-0.17	0.03	3348	1		Perc_White_Hisp6	-0.01	0.99005	0.02	-0.05	0.03	1180	1		Perc_White_Hisp6	-0.01	0.99005	0.03	-0.06	0.04	4225	1		Perc_White_Hisp6	0.02	1.0202	0.05	-0.09
Perc_White_Hisp7	0.03	1.03045	0.04	-0.05	0.11	1022	1		Perc_White_Hisp7	-0.07	0.932394	0.04	-0.15	0	3071	1		Perc_White_Hisp7	-0.09	0.913931	0.06	-0.21	0.04	3282	1		Perc_White_Hisp7	-0.03	0.970446	0.02	-0.08	0.02	1087	1		Perc_White_Hisp7	-0.04	0.960789	0.03	-0.1	0.02	3920	1		Perc_White_Hisp7	-0.03	0.970446	0.07	-0.16
Perc_White_non_Hisp2	0.21	1.23368	0.02	0.16	0.25	1139	1		Perc_White_non_Hisp2	0.04	1.04081	0.02	0	0.08	3538	1		Perc_White_non_Hisp2	0.18	1.19722	0.04	0.11	0.25	3357	1		Perc_White_non_Hisp2	0.17	1.1853	0.01	0.14	0.2	1154	1		Perc_White_non_Hisp2	0.06	1.06184	0.02	0.03	0.1	4087	1		Perc_White_non_Hisp2	0.08	1.08329	0.03	0.01
Perc_White_non_Hisp3	0.33	1.39097	0.03	0.27	0.39	892	1.01		Perc_White_non_Hisp3	0.11	1.11628	0.03	0.05	0.17	2785	1		Perc_White_non_Hisp3	0.2	1.2214	0.05	0.1	0.29	2847	1		Perc_White_non_Hisp3	0.22	1.24608	0.02	0.18	0.26	1233	1		Perc_White_non_Hisp3	0.12	1.1275	0.02	0.07	0.16	3748	1		Perc_White_non_Hisp3	0.16	1.17351	0.05	0.07
Perc_White_non_Hisp4	0.36	1.43333	0.04	0.29	0.44	907	1.01		Perc_White_non_Hisp4	0.14	1.15027	0.04	0.07	0.22	2620	1		Perc_White_non_Hisp4	0.19	1.20925	0.06	0.07	0.31	2795	1		Perc_White_non_Hisp4	0.25	1.28403	0.02	0.21	0.3	1135	1		Perc_White_non_Hisp4	0.13	1.13883	0.03	0.07	0.19	3456	1		Perc_White_non_Hisp4	0.23	1.2586	0.06	0.11
Perc_White_non_Hisp5	0.36	1.43333	0.04	0.27	0.44	959	1.01		Perc_White_non_Hisp5	0.14	1.15027	0.04	0.05	0.22	2626	1		Perc_White_non_Hisp5	0.2	1.2214	0.07	0.06	0.33	2745	1		Perc_White_non_Hisp5	0.26	1.29693	0.03	0.21	0.32	1113	1		Perc_White_non_Hisp5	0.12	1.1275	0.03	0.05	0.19	3546	1		Perc_White_non_Hisp5	0.18	1.19722	0.07	0.04
Perc_White_non_Hisp6	0.38	1.46228	0.05	0.29	0.48	880	1.01		Perc_White_non_Hisp6	0.1	1.10517	0.05	0.01	0.19	2646	1		Perc_White_non_Hisp6	0.22	1.24608	0.07	0.07	0.37	2841	1		Perc_White_non_Hisp6	0.28	1.32313	0.03	0.23	0.34	1096	1		Perc_White_non_Hisp6	0.12	1.1275	0.04	0.04	0.19	3386	1		Perc_White_non_Hisp6	0.21	1.23368	0.08	0.05
Perc_White_non_Hisp7	0.42	1.52196	0.05	0.32	0.52	972	1.01		Perc_White_non_Hisp7	0.11	1.11628	0.05	0.01	0.22	2732	1		Perc_White_non_Hisp7	0.2	1.2214	0.08	0.04	0.36	2952	1		Perc_White_non_Hisp7	0.3	1.34986	0.03	0.24	0.36	1116	1		Perc_White_non_Hisp7	0.12	1.1275	0.04	0.04	0.2	3487	1		Perc_White_non_Hisp7	0.22	1.24608	0.09	0.05
Perc_Insured2	0.03	1.03045	0.02	-0.01	0.07	1106	1		Perc_Insured2	0.03	1.03045	0.02	-0.01	0.07	3216	1		Perc_Insured2	0.08	1.08329	0.03	0.01	0.15	3895	1		Perc_Insured2	0.02	1.0202	0.01	-0.01	0.04	1090	1		Perc_Insured2	0.01	1.01005	0.02	-0.02	0.04	4497	1		Perc_Insured2	-0.01	0.99005	0.03	-0.08
Perc_Insured3	0.03	1.03045	0.02	-0.02	0.08	934	1.01		Perc_Insured3	0.03	1.03045	0.02	-0.02	0.07	2875	1		Perc_Insured3	0.03	1.03045	0.04	-0.04	0.1	3478	1		Perc_Insured3	0	1	0.01	-0.03	0.03	982	1		Perc_Insured3	-0.01	0.99005	0.02	-0.05	0.02	4395	1		Perc_Insured3	0.03	1.03045	0.04	-0.04
Perc_Insured4	0.06	1.06184	0.03	0.02	0.12	908	1		Perc_Insured4	0.03	1.03045	0.02	-0.01	0.08	2937	1		Perc_Insured4	0.08	1.08329	0.04	0.01	0.16	3424	1		Perc_Insured4	0.03	1.03045	0.02	0	0.06	1132	1		Perc_Insured4	0.02	1.0202	0.02	-0.02	0.06	4039	1		Perc_Insured4	-0.05	0.951229	0.04	-0.13
Perc_Insured5	0.08	1.08329	0.03	0.02	0.13	972	1.01		Perc_Insured5	0.08	1.08329	0.03	0.03	0.13	2811	1		Perc_Insured5	0.09	1.09417	0.04	0.01	0.17	3355	1		Perc_Insured5	0.03	1.03045	0.02	0	0.06	1051	1		Perc_Insured5	0.02	1.0202	0.02	-0.02	0.06	4058	1		Perc_Insured5	0.03	1.03045	0.04	-0.05
Perc_Insured6	0.1	1.10517	0.03	0.04	0.16	972	1.01		Perc_Insured6	0.1	1.10517	0.03	0.04	0.15	2918	1		Perc_Insured6	0.1	1.10517	0.05	0.01	0.19	3333	1		Perc_Insured6	0.03	1.03045	0.02	0	0.07	1049	1		Perc_Insured6	0.02	1.0202	0.02	-0.03	0.06	4016	1		Perc_Insured6	0.02	1.0202	0.05	-0.07
Perc_Insured7	0.07	1.07251	0.03	0.01	0.13	949	1.01		Perc_Insured7	0.12	1.1275	0.03	0.06	0.18	3092	1		Perc_Insured7	0.07	1.07251	0.05	-0.03	0.16	3315	1		Perc_Insured7	0.03	1.03045	0.02	-0.01	0.06	1090	1		Perc_Insured7	0.06	1.06184	0.03	0.01	0.11	4188	1		Perc_Insured7	0.08	1.08329	0.05	-0.02
Perc_Poor2	0.03	1.03045	0.02	-0.02	0.07	1092	1.01		Perc_Poor2	0.03	1.03045	0.02	0	0.07	3309	1		Perc_Poor2	0.02	1.0202	0.03	-0.04	0.08	3182	1		Perc_Poor2	0.02	1.0202	0.01	0	0.05	1033	1		Perc_Poor2	0.02	1.0202	0.02	-0.01	0.06	3812	1		Perc_Poor2	0.03	1.03045	0.03	-0.03
Perc_Poor3	0	1	0.02	-0.04	0.05	983	1.01		Perc_Poor3	0.05	1.05127	0.02	0.01	0.09	2928	1		Perc_Poor3	0.02	1.0202	0.04	-0.05	0.09	3188	1		Perc_Poor3	0.02	1.0202	0.01	-0.01	0.05	1084	1		Perc_Poor3	0	1	0.02	-0.04	0.03	3232	1		Perc_Poor3	0.07	1.07251	0.03	0
Perc_Poor4	-0.01	0.99005	0.03	-0.06	0.04	924	1.01		Perc_Poor4	0.04	1.04081	0.02	0	0.09	2694	1		Perc_Poor4	-0.01	0.99005	0.04	-0.09	0.06	2495	1		Perc_Poor4	0.02	1.0202	0.02	-0.01	0.05	894	1.01		Perc_Poor4	-0.01	0.99005	0.02	-0.05	0.02	2930	1		Perc_Poor4	0.03	1.03045	0.04	-0.05
Perc_Poor5	0.01	1.01005	0.03	-0.04	0.06	865	1.01		Perc_Poor5	0.05	1.05127	0.03	0	0.1	2501	1		Perc_Poor5	-0.04	0.960789	0.04	-0.12	0.04	2330	1		Perc_Poor5	0.03	1.03045	0.02	0	0.06	974	1		Perc_Poor5	0	1	0.02	-0.04	0.04	2959	1		Perc_Poor5	0.08	1.08329	0.04	-0.01
Perc_Poor6	-0.04	0.960789	0.03	-0.1	0.02	966	1.01		Perc_Poor6	0.09	1.09417	0.03	0.03	0.14	2436	1		Perc_Poor6	-0.03	0.970446	0.05	-0.12	0.06	2862	1		Perc_Poor6	0.03	1.03045	0.02	-0.01	0.07	962	1		Perc_Poor6	-0.01	0.99005	0.02	-0.06	0.03	2968	1		Perc_Poor6	0.06	1.06184	0.05	-0.03
Perc_Poor7	-0.08	0.923116	0.04	-0.15	-0.01	943	1.01		Perc_Poor7	0.03	1.03045	0.03	-0.04	0.09	2480	1		Perc_Poor7	-0.1	0.904837	0.05	-0.21	0	3085	1		Perc_Poor7	-0.01	0.99005	0.02	-0.05	0.04	985	1		Perc_Poor7	-0.02	0.980199	0.03	-0.07	0.04	2942	1		Perc_Poor7	0.06	1.06184	0.06	-0.05
Perc_Urban2	0	1	0.03	-0.06	0.05	1914	1		Perc_Urban2	-0.04	0.960789	0.03	-0.1	0.01	5262	1		Perc_Urban2	-0.04	0.960789	0.05	-0.13	0.05	5879	1		Perc_Urban2	0	1	0.02	-0.03	0.03	1680	1		Perc_Urban2	0	1	0.02	-0.05	0.04	5432	1		Perc_Urban2	-0.15	0.860708	0.05	-0.25
Perc_Urban3	-0.04	0.960789	0.03	-0.09	0.01	1622	1		Perc_Urban3	-0.07	0.932394	0.03	-0.12	-0.02	4404	1		Perc_Urban3	-0.08	0.923116	0.04	-0.16	0.01	4657	1		Perc_Urban3	-0.01	0.99005	0.01	-0.04	0.02	1683	1		Perc_Urban3	-0.02	0.980199	0.02	-0.06	0.03	5406	1		Perc_Urban3	-0.13	0.878095	0.05	-0.23
Perc_Urban4	-0.04	0.960789	0.03	-0.09	0.01	1509	1		Perc_Urban4	-0.05	0.951229	0.03	-0.11	0	3983	1		Perc_Urban4	0.01	1.01005	0.04	-0.08	0.09	4115	1		Perc_Urban4	0.01	1.01005	0.02	-0.02	0.04	1570	1		Perc_Urban4	0.01	1.01005	0.02	-0.04	0.05	4395	1		Perc_Urban4	-0.11	0.895834	0.05	-0.21
Perc_Urban5	-0.04	0.960789	0.03	-0.09	0.02	1305	1		Perc_Urban5	-0.03	0.970446	0.03	-0.09	0.02	3648	1		Perc_Urban5	0	1	0.05	-0.09	0.09	3673	1		Perc_Urban5	0.02	1.0202	0.02	-0.02	0.05	1485	1		Perc_Urban5	0.02	1.0202	0.02	-0.02	0.07	4467	1		Perc_Urban5	-0.09	0.913931	0.05	-0.2
Perc_Urban6	-0.04	0.960789	0.03	-0.1	0.02	1311	1		Perc_Urban6	-0.01	0.99005	0.03	-0.08	0.05	3426	1		Perc_Urban6	0.08	1.08329	0.05	-0.02	0.18	3407	1		Perc_Urban6	0.02	1.0202	0.02	-0.01	0.06	1363	1		Perc_Urban6	0.03	1.03045	0.03	-0.02	0.08	3781	1		Perc_Urban6	-0.09	0.913931	0.06	-0.2
Perc_Urban7	-0.05	0.951229	0.04	-0.13	0.02	1049	1		Perc_Urban7	0	1	0.04	-0.08	0.07	3178	1		Perc_Urban7	0.09	1.09417	0.06	-0.03	0.21	3432	1		Perc_Urban7	0	1	0.02	-0.05	0.04	1175	1		Perc_Urban7	0.03	1.03045	0.03	-0.03	0.09	3725	1		Perc_Urban7	-0.12	0.88692	0.06	-0.25
Income2	-0.01	0.99005	0.02	-0.05	0.04	1467	1		Income2	-0.01	0.99005	0.02	-0.05	0.04	4798	1		Income2	-0.03	0.970446	0.04	-0.1	0.05	5183	1		Income2	0.01	1.01005	0.01	-0.02	0.03	1674	1		Income2	-0.01	0.99005	0.02	-0.04	0.03	6378	1		Income2	0.03	1.03045	0.04	-0.05
Income3	-0.02	0.980199	0.02	-0.07	0.03	1220	1		Income3	-0.03	0.970446	0.02	-0.07	0.02	3203	1		Income3	-0.05	0.951229	0.04	-0.12	0.03	4440	1		Income3	-0.01	0.99005	0.01	-0.04	0.02	1357	1		Income3	-0.03	0.970446	0.02	-0.07	0.01	4530	1		Income3	-0.02	0.980199	0.04	-0.11
Income4	-0.01	0.99005	0.02	-0.06	0.04	1193	1		Income4	0	1	0.03	-0.05	0.05	3017	1		Income4	-0.03	0.970446	0.04	-0.11	0.05	3723	1		Income4	0.01	1.01005	0.02	-0.02	0.04	1238	1		Income4	-0.01	0.99005	0.02	-0.05	0.03	4127	1		Income4	0	1	0.04	-0.09
Income5	-0.01	0.99005	0.03	-0.07	0.04	945	1		Income5	0.01	1.01005	0.03	-0.05	0.06	2941	1		Income5	0	1	0.04	-0.08	0.09	3637	1		Income5	0	1	0.02	-0.03	0.04	1161	1		Income5	-0.01	0.99005	0.02	-0.05	0.03	3895	1		Income5	-0.03	0.970446	0.05	-0.12
Income6	-0.05	0.951229	0.03	-0.11	0.01	879	1		Income6	0	1	0.03	-0.06	0.05	2654	1		Income6	-0.05	0.951229	0.05	-0.14	0.05	3329	1		Income6	0	1	0.02	-0.04	0.03	1256	1		Income6	-0.01	0.99005	0.02	-0.06	0.04	3535	1		Income6	-0.01	0.99005	0.05	-0.11
Income7	-0.05	0.951229	0.03	-0.12	0.02	735	1.01		Income7	-0.01	0.99005	0.03	-0.07	0.05	2652	1		Income7	-0.06	0.941765	0.05	-0.16	0.04	3135	1		Income7	0.01	1.01005	0.02	-0.03	0.04	1121	1		Income7	-0.04	0.960789	0.03	-0.09	0.01	3503	1		Income7	0.02	1.0202	0.06	-0.09
Good_days2	-0.07	0.932394	0.03	-0.12	-0.02	1114	1.01		Good_days2	-0.03	0.970446	0.02	-0.08	0.02	3277	1		Good_days2	-0.09	0.913931	0.04	-0.17	-0.02	3781	1		Good_days2	-0.02	0.980199	0.02	-0.05	0.01	1366	1		Good_days2	-0.07	0.932394	0.02	-0.11	-0.03	4013	1		Good_days2	-0.04	0.960789	0.04	-0.12
Good_days3	-0.13	0.878095	0.03	-0.18	-0.07	1027	1		Good_days3	-0.08	0.923116	0.03	-0.13	-0.03	2790	1		Good_days3	-0.13	0.878095	0.04	-0.21	-0.05	3275	1		Good_days3	-0.06	0.941765	0.02	-0.09	-0.02	1163	1		Good_days3	-0.1	0.904837	0.02	-0.14	-0.05	3618	1		Good_days3	-0.07	0.932394	0.04	-0.15
Good_days4	-0.18	0.83527	0.03	-0.24	-0.13	958	1		Good_days4	-0.09	0.913931	0.03	-0.15	-0.04	2912	1		Good_days4	-0.12	0.88692	0.04	-0.21	-0.04	3212	1		Good_days4	-0.09	0.913931	0.02	-0.12	-0.05	1254	1		Good_days4	-0.11	0.895834	0.02	-0.15	-0.06	3719	1		Good_days4	-0.12	0.88692	0.04	-0.2
Good_days5	-0.17	0.843665	0.03	-0.23	-0.11	1042	1		Good_days5	-0.09	0.913931	0.03	-0.15	-0.04	2866	1		Good_days5	-0.08	0.923116	0.04	-0.17	0.01	3237	1		Good_days5	-0.06	0.941765	0.02	-0.1	-0.03	1180	1		Good_days5	-0.07	0.932394	0.02	-0.12	-0.03	3718	1		Good_days5	-0.1	0.904837	0.04	-0.18
Good_days6	-0.16	0.852144	0.03	-0.22	-0.1	973	1		Good_days6	-0.1	0.904837	0.03	-0.16	-0.04	2873	1		Good_days6	-0.09	0.913931	0.04	-0.18	0	3371	1		Good_days6	-0.07	0.932394	0.02	-0.11	-0.03	1202	1		Good_days6	-0.09	0.913931	0.02	-0.14	-0.05	3984	1		Good_days6	-0.12	0.88692	0.05	-0.21
Good_days7	-0.26	0.771052	0.03	-0.32	-0.19	1000	1		Good_days7	-0.13	0.878095	0.03	-0.19	-0.07	2873	1		Good_days7	-0.22	0.802519	0.05	-0.31	-0.12	3577	1		Good_days7	-0.09	0.913931	0.02	-0.13	-0.05	1227	1		Good_days7	-0.07	0.932394	0.03	-0.12	-0.02	4165	1		Good_days7	-0.16	0.852144	0.05	-0.25
Bad_days2	0.1	1.10517	0.02	0.06	0.14	1094	1.01		Bad_days2	0.01	1.01005	0.02	-0.03	0.05	3815	1		Bad_days2	0	1	0.03	-0.07	0.06	3685	1		Bad_days2	0.03	1.03045	0.01	0	0.05	1252	1		Bad_days2	-0.02	0.980199	0.02	-0.05	0.02	4238	1		Bad_days2	-0.06	0.941765	0.03	-0.12
Bad_days3	0.08	1.08329	0.02	0.03	0.13	1082	1		Bad_days3	0.01	1.01005	0.02	-0.04	0.05	3286	1		Bad_days3	0.04	1.04081	0.04	-0.04	0.11	3286	1		Bad_days3	0.04	1.04081	0.02	0.01	0.08	1106	1		Bad_days3	-0.01	0.99005	0.02	-0.05	0.03	3615	1		Bad_days3	-0.11	0.895834	0.04	-0.19
Bad_days4	0.06	1.06184	0.03	0	0.12	995	1.01		Bad_days4	0.02	1.0202	0.03	-0.03	0.07	2939	1		Bad_days4	0	1	0.04	-0.08	0.08	3204	1		Bad_days4	0.02	1.0202	0.02	-0.01	0.05	1244	1		Bad_days4	-0.02	0.980199	0.02	-0.06	0.02	3485	1		Bad_days4	-0.06	0.941765	0.04	-0.14
Bad_days5	0.06	1.06184	0.03	0	0.12	922	1.01		Bad_days5	-0.01	0.99005	0.03	-0.06	0.05	2859	1		Bad_days5	-0.01	0.99005	0.05	-0.1	0.08	2907	1		Bad_days5	-0.02	0.980199	0.02	-0.06	0.02	1159	1		Bad_days5	-0.02	0.980199	0.02	-0.07	0.02	3212	1		Bad_days5	-0.07	0.932394	0.04	-0.16
Bad_days6	0.02	1.0202	0.03	-0.05	0.08	861	1.01		Bad_days6	-0.04	0.960789	0.03	-0.1	0.03	2842	1		Bad_days6	-0.06	0.941765	0.05	-0.17	0.03	2950	1		Bad_days6	-0.04	0.960789	0.02	-0.08	0.01	1160	1		Bad_days6	-0.04	0.960789	0.03	-0.09	0.01	3411	1		Bad_days6	-0.09	0.913931	0.05	-0.19
Bad_days7	-0.12	0.88692	0.04	-0.19	-0.05	868	1.01		Bad_days7	-0.14	0.869358	0.04	-0.21	-0.07	2960	1		Bad_days7	-0.03	0.970446	0.05	-0.14	0.08	3052	1		Bad_days7	-0.05	0.951229	0.02	-0.1	-0.01	1112	1		Bad_days7	-0.09	0.913931	0.03	-0.14	-0.03	3349	1		Bad_days7	-0.23	0.794534	0.05	-0.33
[truncated: 3 more columns]

## Sheet: Spatially Explicit Model US
Bipoalr Disorder	Estimate	Exp(Estimate)	Est.Error	l-95% CI	u-95% CI	Eff.Sample	Rhat		Schizophrenia	Estimate	Exp(Estimate)	Est.Error	l-95% CI	u-95% CI	Eff.Sample	Rhat		Personality Disorder	Estimate	Exp(Estimate)	Est.Error	l-95% CI	u-95% CI	Eff.Sample	Rhat		Depression	Estimate	Exp(Estimate)	Est.Error	l-95% CI	u-95% CI	Eff.Sample	Rhat		Epilepsy	Estimate	Exp(Estimate)	Est.Error	l-95% CI	u-95% CI	Eff.Sample	Rhat		Parkinson's Disease	Estimate	Exp(Estimate)	Est.Error	l-95% CI
Intercept	-5.36	0.00470091	0.1	-5.56	-5.16	48	1.08		Intercept	-5.58	0.00377257	0.1	-5.78	-5.38	180	1.02		Intercept	-6.81	0.00110269	0.14	-7.08	-6.54	2636	1		Intercept	-2.89	0.0555762	0.09	-3.06	-2.69	15	1.27		Intercept	-5.16	0.0057417	0.08	-5.31	-5.01	460	1.01		Intercept	-7.45	0.000581442	0.19	-7.8
Air_EQI2	0.09	1.09417	0.03	0.03	0.15	1593	1		Air_EQI2	-0.02	0.980199	0.04	-0.09	0.05	2979	1		Air_EQI2	0.05	1.05127	0.06	-0.06	0.16	4259	1		Air_EQI2	0.04	1.04081	0.02	0	0.07	3332	1		Air_EQI2	0.04	1.04081	0.03	-0.02	0.09	3781	1		Air_EQI2	-0.1	0.904837	0.07	-0.24
Air_EQI3	0.13	1.13883	0.04	0.06	0.2	1233	1		Air_EQI3	-0.02	0.980199	0.04	-0.1	0.06	2257	1		Air_EQI3	0.11	1.11628	0.06	-0.02	0.24	3363	1		Air_EQI3	0.04	1.04081	0.02	0.01	0.08	2371	1		Air_EQI3	0.03	1.03045	0.03	-0.03	0.1	2887	1		Air_EQI3	-0.17	0.843665	0.08	-0.33
Air_EQI4	0.17	1.1853	0.04	0.09	0.24	1165	1		Air_EQI4	-0.02	0.980199	0.04	-0.1	0.06	2111	1		Air_EQI4	0.11	1.11628	0.07	-0.03	0.24	3130	1		Air_EQI4	0.04	1.04081	0.02	0	0.08	2318	1		Air_EQI4	0.02	1.0202	0.03	-0.05	0.09	2615	1		Air_EQI4	-0.17	0.843665	0.08	-0.34
Air_EQI5	0.16	1.17351	0.04	0.08	0.24	1076	1		Air_EQI5	-0.03	0.970446	0.05	-0.12	0.06	2027	1		Air_EQI5	0.12	1.1275	0.07	-0.02	0.27	2985	1		Air_EQI5	0.05	1.05127	0.02	0.01	0.1	2105	1		Air_EQI5	0.03	1.03045	0.04	-0.04	0.1	2476	1		Air_EQI5	-0.18	0.83527	0.09	-0.35
Air_EQI6	0.18	1.19722	0.04	0.09	0.27	1100	1		Air_EQI6	-0.06	0.941765	0.05	-0.15	0.04	1957	1		Air_EQI6	0.11	1.11628	0.08	-0.04	0.26	2918	1		Air_EQI6	0.04	1.04081	0.03	-0.01	0.09	2088	1		Air_EQI6	0.01	1.01005	0.04	-0.06	0.09	2373	1		Air_EQI6	-0.26	0.771052	0.09	-0.44
Air_EQI7	0.21	1.23368	0.05	0.12	0.31	1067	1		Air_EQI7	-0.07	0.932394	0.05	-0.17	0.04	1957	1		Air_EQI7	0.1	1.10517	0.08	-0.06	0.26	2923	1		Air_EQI7	0.06	1.06184	0.03	0	0.12	2146	1		Air_EQI7	0	1	0.04	-0.08	0.08	2423	1		Air_EQI7	-0.27	0.763379	0.1	-0.47
Water_EQI2	-0.03	0.970446	0.03	-0.08	0.02	1525	1		Water_EQI2	0.01	1.01005	0.03	-0.05	0.06	4000	1		Water_EQI2	0.02	1.0202	0.04	-0.07	0.1	4434	1		Water_EQI2	-0.02	0.980199	0.02	-0.05	0.01	3455	1		Water_EQI2	0.01	1.01005	0.02	-0.03	0.05	3207	1		Water_EQI2	0.07	1.07251	0.04	-0.02
Water_EQI3	-0.02	0.980199	0.03	-0.08	0.03	1570	1		Water_EQI3	0.03	1.03045	0.03	-0.03	0.08	3490	1		Water_EQI3	0.07	1.07251	0.05	-0.02	0.16	4233	1		Water_EQI3	0.01	1.01005	0.02	-0.03	0.04	3357	1		Water_EQI3	0.04	1.04081	0.02	0	0.09	2928	1		Water_EQI3	0.04	1.04081	0.05	-0.05
Water_EQI4	0	1	0.03	-0.05	0.06	1422	1		Water_EQI4	0	1	0.03	-0.05	0.06	3359	1		Water_EQI4	0.06	1.06184	0.04	-0.03	0.15	4115	1		Water_EQI4	0.01	1.01005	0.02	-0.02	0.05	3049	1		Water_EQI4	0.04	1.04081	0.02	-0.01	0.08	2983	1		Water_EQI4	0.08	1.08329	0.05	-0.01
Water_EQI5	-0.02	0.980199	0.03	-0.08	0.04	1410	1		Water_EQI5	0	1	0.03	-0.06	0.05	3191	1		Water_EQI5	0.06	1.06184	0.05	-0.03	0.15	3845	1		Water_EQI5	0	1	0.02	-0.03	0.04	3318	1		Water_EQI5	0.05	1.05127	0.02	0.01	0.1	2807	1		Water_EQI5	0.06	1.06184	0.05	-0.03
Water_EQI6	-0.01	0.99005	0.03	-0.07	0.05	1290	1		Water_EQI6	-0.01	0.99005	0.03	-0.07	0.05	3211	1		Water_EQI6	0.06	1.06184	0.05	-0.03	0.15	3759	1		Water_EQI6	0	1	0.02	-0.03	0.04	3380	1		Water_EQI6	0.02	1.0202	0.02	-0.03	0.06	2899	1		Water_EQI6	0.04	1.04081	0.05	-0.05
Water_EQI7	-0.02	0.980199	0.03	-0.08	0.04	1358	1		Water_EQI7	0.01	1.01005	0.03	-0.05	0.07	3411	1		Water_EQI7	-0.01	0.99005	0.05	-0.1	0.09	3548	1		Water_EQI7	-0.01	0.99005	0.02	-0.05	0.03	3314	1		Water_EQI7	0.02	1.0202	0.02	-0.03	0.07	2584	1		Water_EQI7	0.06	1.06184	0.05	-0.03
Land_EQI2	0.02	1.0202	0.02	-0.02	0.06	1092	1		Land_EQI2	0.02	1.0202	0.02	-0.02	0.06	2831	1		Land_EQI2	0.1	1.10517	0.04	0.03	0.17	3494	1		Land_EQI2	0.02	1.0202	0.01	-0.01	0.04	2418	1		Land_EQI2	0	1	0.02	-0.04	0.03	2679	1		Land_EQI2	0.02	1.0202	0.04	-0.05
Land_EQI3	0	1	0.03	-0.05	0.05	884	1		Land_EQI3	-0.03	0.970446	0.02	-0.08	0.02	2242	1		Land_EQI3	0.11	1.11628	0.04	0.03	0.19	2814	1		Land_EQI3	0.02	1.0202	0.02	-0.01	0.05	2090	1		Land_EQI3	-0.02	0.980199	0.02	-0.06	0.02	1984	1		Land_EQI3	-0.02	0.980199	0.04	-0.1
Land_EQI4	0.01	1.01005	0.03	-0.05	0.06	761	1		Land_EQI4	-0.02	0.980199	0.03	-0.07	0.03	2155	1		Land_EQI4	0.12	1.1275	0.04	0.04	0.21	2748	1		Land_EQI4	0.01	1.01005	0.02	-0.02	0.05	1921	1		Land_EQI4	-0.03	0.970446	0.02	-0.08	0.01	1869	1		Land_EQI4	0.01	1.01005	0.04	-0.07
Land_EQI5	-0.01	0.99005	0.03	-0.07	0.05	772	1		Land_EQI5	-0.06	0.941765	0.03	-0.11	0	1986	1		Land_EQI5	0.15	1.16183	0.05	0.06	0.24	2668	1		Land_EQI5	0	1	0.02	-0.04	0.04	1902	1		Land_EQI5	-0.06	0.941765	0.02	-0.11	-0.02	1646	1		Land_EQI5	-0.01	0.99005	0.05	-0.1
Land_EQI6	-0.04	0.960789	0.03	-0.11	0.02	815	1		Land_EQI6	-0.05	0.951229	0.03	-0.11	0.01	1789	1		Land_EQI6	0.17	1.1853	0.05	0.08	0.27	2579	1		Land_EQI6	0	1	0.02	-0.04	0.04	1818	1.01		Land_EQI6	-0.05	0.951229	0.02	-0.1	0	1401	1		Land_EQI6	-0.04	0.960789	0.05	-0.14
Land_EQI7	0	1	0.03	-0.06	0.07	786	1.01		Land_EQI7	-0.05	0.951229	0.03	-0.11	0.01	1723	1		Land_EQI7	0.23	1.2586	0.05	0.13	0.32	2619	1		Land_EQI7	0.01	1.01005	0.02	-0.03	0.05	1657	1.01		Land_EQI7	-0.04	0.960789	0.03	-0.09	0.02	1411	1		Land_EQI7	-0.03	0.970446	0.05	-0.14
Built_EQI2	0.04	1.04081	0.02	-0.01	0.08	1929	1		Built_EQI2	0.02	1.0202	0.02	-0.02	0.07	4951	1		Built_EQI2	-0.03	0.970446	0.04	-0.11	0.04	5091	1		Built_EQI2	0	1	0.01	-0.03	0.02	4628	1		Built_EQI2	-0.01	0.99005	0.02	-0.04	0.03	5636	1		Built_EQI2	0.01	1.01005	0.05	-0.08
Built_EQI3	0.02	1.0202	0.02	-0.02	0.06	1742	1		Built_EQI3	-0.01	0.99005	0.02	-0.05	0.04	4243	1		Built_EQI3	0.01	1.01005	0.04	-0.07	0.09	4783	1		Built_EQI3	-0.02	0.980199	0.01	-0.04	0.01	4666	1		Built_EQI3	-0.01	0.99005	0.02	-0.04	0.03	4587	1		Built_EQI3	0.03	1.03045	0.05	-0.06
Built_EQI4	0	1	0.02	-0.04	0.04	1645	1		Built_EQI4	0.01	1.01005	0.02	-0.03	0.06	3877	1		Built_EQI4	-0.02	0.980199	0.04	-0.09	0.06	4545	1		Built_EQI4	-0.03	0.970446	0.01	-0.06	-0.01	3627	1		Built_EQI4	-0.02	0.980199	0.02	-0.05	0.02	4102	1		Built_EQI4	0.08	1.08329	0.05	-0.01
Built_EQI5	0.03	1.03045	0.02	-0.02	0.07	1518	1		Built_EQI5	0.02	1.0202	0.02	-0.03	0.07	3805	1		Built_EQI5	-0.01	0.99005	0.04	-0.08	0.07	4128	1		Built_EQI5	-0.02	0.980199	0.01	-0.05	0	3471	1		Built_EQI5	-0.02	0.980199	0.02	-0.05	0.02	3880	1		Built_EQI5	0.06	1.06184	0.05	-0.03
Built_EQI6	0.01	1.01005	0.02	-0.03	0.06	1431	1		Built_EQI6	0.03	1.03045	0.03	-0.02	0.08	3643	1		Built_EQI6	0.01	1.01005	0.04	-0.07	0.09	4080	1		Built_EQI6	-0.02	0.980199	0.01	-0.05	0	3447	1		Built_EQI6	-0.02	0.980199	0.02	-0.06	0.02	3608	1		Built_EQI6	0.1	1.10517	0.05	0
Built_EQI7	0.04	1.04081	0.03	-0.01	0.09	1408	1		Built_EQI7	-0.01	0.99005	0.03	-0.06	0.04	3620	1		Built_EQI7	0.05	1.05127	0.04	-0.04	0.14	3985	1		Built_EQI7	-0.01	0.99005	0.02	-0.04	0.02	3198	1		Built_EQI7	-0.04	0.960789	0.02	-0.09	0	3592	1		Built_EQI7	0.09	1.09417	0.05	-0.02
Pop_Density2	-0.02	0.980199	0.03	-0.09	0.05	1315	1		Pop_Density2	-0.05	0.951229	0.04	-0.12	0.02	2838	1		Pop_Density2	-0.07	0.932394	0.06	-0.18	0.05	4606	1		Pop_Density2	-0.02	0.980199	0.02	-0.05	0.02	2709	1		Pop_Density2	-0.02	0.980199	0.03	-0.07	0.04	3270	1		Pop_Density2	0.05	1.05127	0.07	-0.09
Pop_Density3	-0.03	0.970446	0.04	-0.1	0.05	1162	1		Pop_Density3	-0.03	0.970446	0.04	-0.11	0.05	2296	1		Pop_Density3	-0.08	0.923116	0.06	-0.21	0.04	3650	1		Pop_Density3	0	1	0.02	-0.04	0.04	2129	1		Pop_Density3	0	1	0.03	-0.06	0.06	2648	1		Pop_Density3	0.06	1.06184	0.08	-0.09
Pop_Density4	0	1	0.04	-0.08	0.08	1077	1		Pop_Density4	0	1	0.04	-0.08	0.09	2130	1		Pop_Density4	-0.06	0.941765	0.07	-0.2	0.07	3368	1		Pop_Density4	0.02	1.0202	0.02	-0.03	0.06	2049	1		Pop_Density4	0.02	1.0202	0.03	-0.05	0.09	2438	1		Pop_Density4	0.05	1.05127	0.08	-0.11
Pop_Density5	0.03	1.03045	0.04	-0.06	0.11	1050	1		Pop_Density5	0.02	1.0202	0.05	-0.07	0.11	2063	1		Pop_Density5	-0.02	0.980199	0.07	-0.16	0.11	3187	1		Pop_Density5	0.02	1.0202	0.02	-0.03	0.06	1910	1		Pop_Density5	0.02	1.0202	0.04	-0.05	0.09	2247	1		Pop_Density5	0.09	1.09417	0.09	-0.08
Pop_Density6	0.07	1.07251	0.05	-0.02	0.16	1034	1		Pop_Density6	0.04	1.04081	0.05	-0.05	0.13	2065	1		Pop_Density6	-0.04	0.960789	0.07	-0.19	0.1	3237	1		Pop_Density6	0.03	1.03045	0.03	-0.02	0.08	1942	1		Pop_Density6	0.05	1.05127	0.04	-0.02	0.13	2207	1		Pop_Density6	0.1	1.10517	0.09	-0.08
Pop_Density7	0.08	1.08329	0.05	-0.03	0.18	1095	1		Pop_Density7	0.05	1.05127	0.05	-0.06	0.15	2199	1		Pop_Density7	-0.01	0.99005	0.08	-0.18	0.15	3275	1		Pop_Density7	0.03	1.03045	0.03	-0.03	0.09	2156	1		Pop_Density7	0.08	1.08329	0.04	0	0.17	2302	1		Pop_Density7	0.1	1.10517	0.1	-0.09
Perc_Am_Ind2	0.03	1.03045	0.02	-0.01	0.06	2091	1		Perc_Am_Ind2	0.01	1.01005	0.02	-0.03	0.04	5234	1		Perc_Am_Ind2	0.05	1.05127	0.03	-0.01	0.11	6356	1		Perc_Am_Ind2	0.02	1.0202	0.01	0	0.04	4974	1		Perc_Am_Ind2	0	1	0.01	-0.03	0.03	5076	1		Perc_Am_Ind2	-0.01	0.99005	0.03	-0.07
Perc_Am_Ind3	0.04	1.04081	0.02	0	0.07	1871	1		Perc_Am_Ind3	0.01	1.01005	0.02	-0.03	0.05	4190	1		Perc_Am_Ind3	0.02	1.0202	0.03	-0.05	0.08	5853	1		Perc_Am_Ind3	0.02	1.0202	0.01	-0.01	0.04	4399	1		Perc_Am_Ind3	0	1	0.02	-0.03	0.03	4094	1		Perc_Am_Ind3	-0.02	0.980199	0.03	-0.09
Perc_Am_Ind4	0.05	1.05127	0.02	0.01	0.09	1414	1		Perc_Am_Ind4	0	1	0.02	-0.04	0.04	3532	1		Perc_Am_Ind4	0.03	1.03045	0.03	-0.04	0.1	4882	1		Perc_Am_Ind4	0.03	1.03045	0.01	0	0.05	3742	1		Perc_Am_Ind4	0.02	1.0202	0.02	-0.02	0.05	3316	1		Perc_Am_Ind4	0	1	0.04	-0.08
Perc_Am_Ind5	0.08	1.08329	0.02	0.03	0.13	1198	1		Perc_Am_Ind5	0.02	1.0202	0.02	-0.03	0.06	3300	1		Perc_Am_Ind5	0.05	1.05127	0.04	-0.02	0.13	4660	1		Perc_Am_Ind5	0.03	1.03045	0.01	0	0.05	3375	1		Perc_Am_Ind5	0.01	1.01005	0.02	-0.03	0.05	3094	1		Perc_Am_Ind5	-0.01	0.99005	0.04	-0.1
Perc_Am_Ind6	0.09	1.09417	0.03	0.04	0.15	1019	1		Perc_Am_Ind6	0.01	1.01005	0.03	-0.04	0.07	2373	1		Perc_Am_Ind6	0.06	1.06184	0.04	-0.03	0.15	3801	1		Perc_Am_Ind6	0.04	1.04081	0.02	0	0.07	2682	1		Perc_Am_Ind6	0.02	1.0202	0.02	-0.03	0.06	2308	1		Perc_Am_Ind6	-0.02	0.980199	0.05	-0.12
Perc_Am_Ind7	0.14	1.15027	0.03	0.08	0.2	1109	1		Perc_Am_Ind7	0.01	1.01005	0.03	-0.06	0.07	2506	1		Perc_Am_Ind7	0.12	1.1275	0.05	0.02	0.22	4042	1		Perc_Am_Ind7	0.06	1.06184	0.02	0.02	0.1	2787	1		Perc_Am_Ind7	0.07	1.07251	0.03	0.02	0.12	2632	1		Perc_Am_Ind7	-0.01	0.99005	0.06	-0.12
Perc_Asian2	0.03	1.03045	0.02	-0.02	0.07	1972	1		Perc_Asian2	0.02	1.0202	0.02	-0.03	0.06	4852	1		Perc_Asian2	0.06	1.06184	0.04	-0.01	0.15	5879	1		Perc_Asian2	0.01	1.01005	0.01	-0.02	0.03	4178	1		Perc_Asian2	0.02	1.0202	0.02	-0.02	0.05	5586	1		Perc_Asian2	0.04	1.04081	0.05	-0.06
Perc_Asian3	0.02	1.0202	0.02	-0.03	0.06	1411	1		Perc_Asian3	0	1	0.03	-0.05	0.05	4112	1		Perc_Asian3	0.01	1.01005	0.04	-0.07	0.09	4636	1		Perc_Asian3	0.01	1.01005	0.01	-0.02	0.03	4408	1		Perc_Asian3	-0.02	0.980199	0.02	-0.06	0.02	4603	1		Perc_Asian3	-0.02	0.980199	0.05	-0.12
Perc_Asian4	0.03	1.03045	0.02	-0.02	0.07	1512	1		Perc_Asian4	-0.02	0.980199	0.03	-0.07	0.04	4010	1		Perc_Asian4	0.02	1.0202	0.04	-0.06	0.11	4360	1		Perc_Asian4	0	1	0.01	-0.03	0.03	3816	1		Perc_Asian4	-0.01	0.99005	0.02	-0.05	0.03	4508	1		Perc_Asian4	-0.04	0.960789	0.05	-0.14
Perc_Asian5	0.03	1.03045	0.03	-0.01	0.08	1148	1		Perc_Asian5	-0.02	0.980199	0.03	-0.07	0.03	3734	1		Perc_Asian5	0.05	1.05127	0.05	-0.04	0.14	4058	1		Perc_Asian5	0	1	0.01	-0.03	0.02	3595	1		Perc_Asian5	-0.02	0.980199	0.02	-0.06	0.03	4193	1		Perc_Asian5	0.01	1.01005	0.05	-0.09
Perc_Asian6	0.04	1.04081	0.03	-0.02	0.09	1244	1		Perc_Asian6	0	1	0.03	-0.06	0.06	3470	1		Perc_Asian6	0.07	1.07251	0.05	-0.03	0.16	4068	1		Perc_Asian6	0.01	1.01005	0.02	-0.02	0.04	3599	1		Perc_Asian6	-0.03	0.970446	0.02	-0.07	0.02	3971	1		Perc_Asian6	-0.03	0.970446	0.06	-0.14
Perc_Asian7	0.03	1.03045	0.03	-0.03	0.09	1256	1		Perc_Asian7	-0.06	0.941765	0.03	-0.12	0.01	3449	1		Perc_Asian7	0.06	1.06184	0.05	-0.05	0.16	4531	1		Perc_Asian7	-0.02	0.980199	0.02	-0.06	0.02	3559	1		Perc_Asian7	-0.06	0.941765	0.03	-0.11	-0.01	4017	1		Perc_Asian7	-0.1	0.904837	0.06	-0.22
Perc_Black_Hisp2	-0.02	0.980199	0.02	-0.06	0.03	1962	1		Perc_Black_Hisp2	0.05	1.05127	0.02	0	0.09	5350	1		Perc_Black_Hisp2	-0.04	0.960789	0.04	-0.12	0.03	6620	1		Perc_Black_Hisp2	0.01	1.01005	0.01	-0.01	0.04	4085	1		Perc_Black_Hisp2	0.01	1.01005	0.02	-0.03	0.05	5612	1		Perc_Black_Hisp2	0.03	1.03045	0.05	-0.06
Perc_Black_Hisp3	0.01	1.01005	0.02	-0.03	0.06	1757	1		Perc_Black_Hisp3	0.03	1.03045	0.03	-0.02	0.08	4510	1		Perc_Black_Hisp3	-0.04	0.960789	0.04	-0.12	0.04	5411	1		Perc_Black_Hisp3	0	1	0.01	-0.02	0.03	3433	1		Perc_Black_Hisp3	0.01	1.01005	0.02	-0.03	0.05	4425	1		Perc_Black_Hisp3	0.03	1.03045	0.05	-0.07
Perc_Black_Hisp4	-0.02	0.980199	0.03	-0.07	0.03	1608	1		Perc_Black_Hisp4	0	1	0.03	-0.05	0.06	3961	1		Perc_Black_Hisp4	0.01	1.01005	0.05	-0.08	0.1	4768	1		Perc_Black_Hisp4	0	1	0.01	-0.03	0.03	3557	1		Perc_Black_Hisp4	-0.01	0.99005	0.02	-0.06	0.03	3896	1		Perc_Black_Hisp4	-0.03	0.970446	0.05	-0.14
Perc_Black_Hisp5	0	1	0.03	-0.05	0.06	1517	1		Perc_Black_Hisp5	0.03	1.03045	0.03	-0.03	0.09	3487	1		Perc_Black_Hisp5	-0.04	0.960789	0.05	-0.14	0.05	4250	1		Perc_Black_Hisp5	-0.01	0.99005	0.02	-0.04	0.02	3363	1		Perc_Black_Hisp5	-0.03	0.970446	0.03	-0.07	0.02	3634	1		Perc_Black_Hisp5	0.01	1.01005	0.06	-0.1
Perc_Black_Hisp6	0	1	0.03	-0.06	0.06	1508	1		Perc_Black_Hisp6	0.03	1.03045	0.03	-0.04	0.1	3483	1		Perc_Black_Hisp6	-0.08	0.923116	0.05	-0.19	0.02	4268	1		Perc_Black_Hisp6	-0.02	0.980199	0.02	-0.05	0.02	3455	1		Perc_Black_Hisp6	-0.04	0.960789	0.03	-0.09	0.02	3382	1		Perc_Black_Hisp6	0.03	1.03045	0.06	-0.09
Perc_Black_Hisp7	-0.03	0.970446	0.04	-0.1	0.04	1540	1		Perc_Black_Hisp7	0.03	1.03045	0.04	-0.05	0.1	3634	1		Perc_Black_Hisp7	-0.07	0.932394	0.06	-0.19	0.05	4050	1		Perc_Black_Hisp7	-0.03	0.970446	0.02	-0.08	0	3336	1		Perc_Black_Hisp7	-0.02	0.980199	0.03	-0.08	0.04	3309	1		Perc_Black_Hisp7	0.01	1.01005	0.07	-0.12
Perc_Black_non_Hisp2	0.06	1.06184	0.02	0.01	0.1	2097	1		Perc_Black_non_Hisp2	0.04	1.04081	0.03	-0.01	0.09	4634	1		Perc_Black_non_Hisp2	0.01	1.01005	0.04	-0.07	0.08	6610	1		Perc_Black_non_Hisp2	0.05	1.05127	0.01	0.02	0.07	4630	1		Perc_Black_non_Hisp2	0.03	1.03045	0.02	-0.01	0.07	5153	1		Perc_Black_non_Hisp2	0.07	1.07251	0.05	-0.03
Perc_Black_non_Hisp3	0.06	1.06184	0.03	0.01	0.11	1506	1		Perc_Black_non_Hisp3	0.05	1.05127	0.03	-0.01	0.1	3308	1		Perc_Black_non_Hisp3	-0.02	0.980199	0.04	-0.1	0.06	5684	1		Perc_Black_non_Hisp3	0.06	1.06184	0.01	0.04	0.09	3727	1		Perc_Black_non_Hisp3	0.04	1.04081	0.02	0	0.08	4129	1		Perc_Black_non_Hisp3	0.05	1.05127	0.05	-0.05
Perc_Black_non_Hisp4	0.13	1.13883	0.03	0.07	0.19	1284	1		Perc_Black_non_Hisp4	0.08	1.08329	0.03	0.01	0.13	2973	1		Perc_Black_non_Hisp4	0.04	1.04081	0.05	-0.05	0.13	4850	1		Perc_Black_non_Hisp4	0.1	1.10517	0.02	0.07	0.13	3200	1		Perc_Black_non_Hisp4	0.09	1.09417	0.02	0.04	0.14	3157	1		Perc_Black_non_Hisp4	0.13	1.13883	0.06	0.01
Perc_Black_non_Hisp5	0.15	1.16183	0.03	0.09	0.22	1084	1		Perc_Black_non_Hisp5	0.1	1.10517	0.03	0.03	0.17	2484	1		Perc_Black_non_Hisp5	0.04	1.04081	0.05	-0.07	0.14	4186	1		Perc_Black_non_Hisp5	0.11	1.11628	0.02	0.07	0.15	2896	1		Perc_Black_non_Hisp5	0.11	1.11628	0.03	0.06	0.17	2732	1		Perc_Black_non_Hisp5	0.16	1.17351	0.06	0.04
Perc_Black_non_Hisp6	0.18	1.19722	0.04	0.11	0.26	947	1		Perc_Black_non_Hisp6	0.16	1.17351	0.04	0.08	0.23	2278	1		Perc_Black_non_Hisp6	0.06	1.06184	0.06	-0.05	0.18	3816	1		Perc_Black_non_Hisp6	0.13	1.13883	0.02	0.09	0.18	2390	1		Perc_Black_non_Hisp6	0.15	1.16183	0.03	0.09	0.21	2070	1		Perc_Black_non_Hisp6	0.15	1.16183	0.07	0.02
Perc_Black_non_Hisp7	0.2	1.2214	0.05	0.11	0.3	945	1		Perc_Black_non_Hisp7	0.21	1.23368	0.05	0.12	0.31	2342	1		Perc_Black_non_Hisp7	0.05	1.05127	0.07	-0.09	0.2	3673	1		Perc_Black_non_Hisp7	0.11	1.11628	0.03	0.05	0.16	2321	1		Perc_Black_non_Hisp7	0.17	1.1853	0.04	0.1	0.25	1842	1		Perc_Black_non_Hisp7	0.13	1.13883	0.08	-0.03
Perc_Pacific2	0.04	1.04081	0.02	-0.01	0.08	2158	1		Perc_Pacific2	0.02	1.0202	0.03	-0.03	0.07	5020	1		Perc_Pacific2	0.02	1.0202	0.04	-0.07	0.1	6705	1		Perc_Pacific2	0.01	1.01005	0.01	-0.02	0.04	4070	1		Perc_Pacific2	0.04	1.04081	0.02	0	0.08	5867	1		Perc_Pacific2	0	1	0.05	-0.09
Perc_Pacific3	0	1	0.02	-0.04	0.04	1970	1		Perc_Pacific3	0.02	1.0202	0.02	-0.02	0.06	4843	1		Perc_Pacific3	0.03	1.03045	0.03	-0.03	0.1	6483	1		Perc_Pacific3	0.01	1.01005	0.01	-0.01	0.04	3354	1		Perc_Pacific3	0.02	1.0202	0.02	-0.02	0.05	4970	1		Perc_Pacific3	-0.01	0.99005	0.04	-0.08
Perc_Pacific4	0.02	1.0202	0.02	-0.02	0.06	1954	1		Perc_Pacific4	0.01	1.01005	0.02	-0.03	0.05	4594	1		Perc_Pacific4	0.07	1.07251	0.03	0	0.13	6196	1		Perc_Pacific4	0.01	1.01005	0.01	-0.01	0.04	3735	1		Perc_Pacific4	0.03	1.03045	0.02	0	0.06	4821	1		Perc_Pacific4	0	1	0.04	-0.07
Perc_Pacific5	0.03	1.03045	0.02	-0.01	0.07	1923	1		Perc_Pacific5	0.02	1.0202	0.02	-0.02	0.06	4425	1		Perc_Pacific5	0.04	1.04081	0.03	-0.02	0.11	5750	1		Perc_Pacific5	0.01	1.01005	0.01	-0.01	0.03	3572	1		Perc_Pacific5	0.02	1.0202	0.02	-0.01	0.06	4647	1		Perc_Pacific5	-0.01	0.99005	0.04	-0.08
Perc_Pacific6	0.01	1.01005	0.02	-0.03	0.05	1693	1		Perc_Pacific6	-0.02	0.980199	0.02	-0.06	0.02	4510	1		Perc_Pacific6	0.02	1.0202	0.04	-0.05	0.09	5852	1		Perc_Pacific6	-0.01	0.99005	0.01	-0.03	0.02	3376	1		Perc_Pacific6	0.01	1.01005	0.02	-0.02	0.05	4874	1		Perc_Pacific6	-0.04	0.960789	0.04	-0.12
Perc_Pacific7	0.03	1.03045	0.02	-0.02	0.07	2101	1		Perc_Pacific7	0	1	0.02	-0.05	0.05	4780	1		Perc_Pacific7	0	1	0.04	-0.08	0.07	6158	1		Perc_Pacific7	-0.01	0.99005	0.01	-0.04	0.02	3834	1		Perc_Pacific7	0.02	1.0202	0.02	-0.01	0.06	4980	1		Perc_Pacific7	-0.05	0.951229	0.04	-0.14
Perc_White_Hisp2	0.03	1.03045	0.02	-0.01	0.07	2001	1		Perc_White_Hisp2	-0.01	0.99005	0.02	-0.05	0.03	4294	1		Perc_White_Hisp2	0.01	1.01005	0.03	-0.06	0.08	6007	1		Perc_White_Hisp2	0.01	1.01005	0.01	-0.01	0.04	4650	1		Perc_White_Hisp2	0	1	0.02	-0.03	0.04	4814	1		Perc_White_Hisp2	0.07	1.07251	0.04	-0.01
Perc_White_Hisp3	0.03	1.03045	0.02	-0.01	0.07	1792	1		Perc_White_Hisp3	-0.01	0.99005	0.02	-0.06	0.03	3336	1		Perc_White_Hisp3	-0.02	0.980199	0.04	-0.09	0.06	4611	1		Perc_White_Hisp3	0.02	1.0202	0.01	-0.01	0.04	3574	1		Perc_White_Hisp3	0.02	1.0202	0.02	-0.02	0.06	4136	1		Perc_White_Hisp3	0.02	1.0202	0.04	-0.07
Perc_White_Hisp4	0.03	1.03045	0.02	-0.02	0.08	1496	1		Perc_White_Hisp4	-0.03	0.970446	0.03	-0.08	0.02	3205	1		Perc_White_Hisp4	-0.02	0.980199	0.04	-0.1	0.07	3929	1		Perc_White_Hisp4	0.02	1.0202	0.01	-0.01	0.04	3292	1		Perc_White_Hisp4	0.01	1.01005	0.02	-0.03	0.05	3645	1		Perc_White_Hisp4	0	1	0.05	-0.09
Perc_White_Hisp5	0.01	1.01005	0.03	-0.05	0.06	1351	1		Perc_White_Hisp5	-0.03	0.970446	0.03	-0.08	0.02	2868	1		Perc_White_Hisp5	0.01	1.01005	0.04	-0.08	0.1	3562	1		Perc_White_Hisp5	0.01	1.01005	0.02	-0.02	0.05	3058	1		Perc_White_Hisp5	-0.01	0.99005	0.02	-0.05	0.04	3367	1		Perc_White_Hisp5	0.01	1.01005	0.05	-0.08
Perc_White_Hisp6	-0.01	0.99005	0.03	-0.07	0.05	1316	1		Perc_White_Hisp6	-0.04	0.960789	0.03	-0.1	0.02	2626	1		Perc_White_Hisp6	-0.04	0.960789	0.05	-0.14	0.06	3465	1		Perc_White_Hisp6	-0.01	0.99005	0.02	-0.04	0.03	3045	1		Perc_White_Hisp6	-0.01	0.99005	0.03	-0.06	0.04	2986	1		Perc_White_Hisp6	0.01	1.01005	0.05	-0.1
Perc_White_Hisp7	-0.03	0.970446	0.04	-0.11	0.04	1341	1		Perc_White_Hisp7	-0.06	0.941765	0.04	-0.14	0.01	2567	1		Perc_White_Hisp7	-0.06	0.941765	0.06	-0.18	0.07	3768	1		Perc_White_Hisp7	-0.03	0.970446	0.02	-0.08	0.01	2763	1		Perc_White_Hisp7	-0.03	0.970446	0.03	-0.09	0.03	2990	1		Perc_White_Hisp7	-0.04	0.960789	0.07	-0.17
Perc_White_non_Hisp2	0.15	1.16183	0.02	0.11	0.19	1258	1		Perc_White_non_Hisp2	0.01	1.01005	0.02	-0.04	0.05	3738	1		Perc_White_non_Hisp2	0.12	1.1275	0.03	0.05	0.18	5002	1		Perc_White_non_Hisp2	0.12	1.1275	0.01	0.09	0.15	2901	1		Perc_White_non_Hisp2	0.04	1.04081	0.02	0.01	0.07	3697	1		Perc_White_non_Hisp2	0.06	1.06184	0.03	-0.01
Perc_White_non_Hisp3	0.23	1.2586	0.03	0.17	0.29	1087	1		Perc_White_non_Hisp3	0.05	1.05127	0.03	-0.01	0.11	3225	1		Perc_White_non_Hisp3	0.13	1.13883	0.05	0.03	0.22	4156	1		Perc_White_non_Hisp3	0.14	1.15027	0.02	0.1	0.18	2696	1		Perc_White_non_Hisp3	0.07	1.07251	0.02	0.03	0.12	2777	1		Perc_White_non_Hisp3	0.13	1.13883	0.05	0.04
Perc_White_non_Hisp4	0.26	1.29693	0.04	0.19	0.33	901	1		Perc_White_non_Hisp4	0.07	1.07251	0.04	0	0.14	2841	1		Perc_White_non_Hisp4	0.12	1.1275	0.06	0	0.23	3699	1		Perc_White_non_Hisp4	0.17	1.1853	0.02	0.13	0.22	2255	1		Perc_White_non_Hisp4	0.09	1.09417	0.03	0.04	0.15	2496	1		Perc_White_non_Hisp4	0.18	1.19722	0.06	0.07
Perc_White_non_Hisp5	0.27	1.30996	0.04	0.19	0.35	876	1		Perc_White_non_Hisp5	0.07	1.07251	0.04	-0.02	0.15	2749	1		Perc_White_non_Hisp5	0.13	1.13883	0.07	0	0.26	3654	1		Perc_White_non_Hisp5	0.19	1.20925	0.03	0.14	0.24	2087	1		Perc_White_non_Hisp5	0.08	1.08329	0.03	0.02	0.15	2342	1		Perc_White_non_Hisp5	0.14	1.15027	0.07	0.01
Perc_White_non_Hisp6	0.29	1.33643	0.05	0.2	0.38	893	1		Perc_White_non_Hisp6	0.04	1.04081	0.05	-0.05	0.13	2697	1		Perc_White_non_Hisp6	0.16	1.17351	0.07	0.01	0.3	3674	1		Perc_White_non_Hisp6	0.2	1.2214	0.03	0.15	0.26	2067	1		Perc_White_non_Hisp6	0.08	1.08329	0.04	0	0.15	2344	1		Perc_White_non_Hisp6	0.2	1.2214	0.08	0.05
Perc_White_non_Hisp7	0.31	1.36343	0.05	0.21	0.41	908	1		Perc_White_non_Hisp7	0.04	1.04081	0.05	-0.06	0.14	2859	1		Perc_White_non_Hisp7	0.15	1.16183	0.08	-0.01	0.31	3836	1		Perc_White_non_Hisp7	0.22	1.24608	0.03	0.16	0.28	2067	1		Perc_White_non_Hisp7	0.08	1.08329	0.04	0	0.16	2417	1		Perc_White_non_Hisp7	0.21	1.23368	0.09	0.04
Perc_Insured2	0.04	1.04081	0.02	0	0.07	1641	1		Perc_Insured2	0.03	1.03045	0.02	-0.01	0.07	4341	1		Perc_Insured2	0.08	1.08329	0.03	0.02	0.14	4869	1		Perc_Insured2	0.02	1.0202	0.01	0	0.04	3429	1		Perc_Insured2	0.02	1.0202	0.01	-0.01	0.05	4630	1		Perc_Insured2	0.01	1.01005	0.03	-0.06
Perc_Insured3	0.04	1.04081	0.02	0	0.08	1556	1		Perc_Insured3	0.03	1.03045	0.02	-0.01	0.07	3582	1		Perc_Insured3	0.03	1.03045	0.03	-0.04	0.1	4161	1		Perc_Insured3	0.01	1.01005	0.01	-0.01	0.04	2891	1		Perc_Insured3	0.01	1.01005	0.02	-0.02	0.05	3874	1		Perc_Insured3	0.05	1.05127	0.03	-0.01
Perc_Insured4	0.08	1.08329	0.02	0.03	0.12	1391	1		Perc_Insured4	0.04	1.04081	0.02	0	0.09	3502	1		Perc_Insured4	0.09	1.09417	0.04	0.02	0.16	3908	1		Perc_Insured4	0.03	1.03045	0.01	0.01	0.06	2895	1		Perc_Insured4	0.04	1.04081	0.02	0	0.07	3594	1		Perc_Insured4	-0.02	0.980199	0.04	-0.1
Perc_Insured5	0.09	1.09417	0.02	0.05	0.14	1191	1		Perc_Insured5	0.08	1.08329	0.02	0.03	0.13	2905	1		Perc_Insured5	0.09	1.09417	0.04	0.02	0.17	3616	1		Perc_Insured5	0.04	1.04081	0.02	0.01	0.07	2849	1		Perc_Insured5	0.05	1.05127	0.02	0.01	0.09	3155	1		Perc_Insured5	0.05	1.05127	0.04	-0.03
Perc_Insured6	0.09	1.09417	0.03	0.04	0.14	1152	1		Perc_Insured6	0.08	1.08329	0.03	0.03	0.14	2764	1		Perc_Insured6	0.08	1.08329	0.04	-0.01	0.16	3540	1		Perc_Insured6	0.04	1.04081	0.02	0	0.07	3012	1		Perc_Insured6	0.05	1.05127	0.02	0	0.09	2946	1		Perc_Insured6	0.02	1.0202	0.04	-0.07
Perc_Insured7	0.07	1.07251	0.03	0.01	0.13	1304	1		Perc_Insured7	0.09	1.09417	0.03	0.03	0.15	2775	1		Perc_Insured7	0.06	1.06184	0.05	-0.03	0.16	3771	1		Perc_Insured7	0.01	1.01005	0.02	-0.02	0.05	3054	1		Perc_Insured7	0.08	1.08329	0.02	0.03	0.13	3477	1		Perc_Insured7	0.05	1.05127	0.05	-0.05
Perc_Poor2	0.03	1.03045	0.02	-0.01	0.06	1594	1		Perc_Poor2	0.04	1.04081	0.02	0.01	0.08	4182	1		Perc_Poor2	0.04	1.04081	0.03	-0.02	0.09	4713	1		Perc_Poor2	0.01	1.01005	0.01	-0.02	0.03	3362	1		Perc_Poor2	0.01	1.01005	0.01	-0.02	0.04	4363	1		Perc_Poor2	0.03	1.03045	0.03	-0.03
Perc_Poor3	0.02	1.0202	0.02	-0.02	0.06	1063	1		Perc_Poor3	0.07	1.07251	0.02	0.02	0.11	3156	1		Perc_Poor3	0.02	1.0202	0.03	-0.04	0.09	3727	1		Perc_Poor3	0.01	1.01005	0.01	-0.02	0.03	2640	1		Perc_Poor3	0	1	0.02	-0.03	0.04	3551	1		Perc_Poor3	0.06	1.06184	0.03	0
Perc_Poor4	0	1	0.02	-0.05	0.04	1056	1		Perc_Poor4	0.05	1.05127	0.02	0	0.09	2925	1		Perc_Poor4	-0.01	0.99005	0.04	-0.08	0.06	3601	1		Perc_Poor4	0	1	0.01	-0.03	0.03	2052	1		Perc_Poor4	-0.02	0.980199	0.02	-0.05	0.02	3053	1		Perc_Poor4	0.04	1.04081	0.04	-0.03
Perc_Poor5	0	1	0.03	-0.05	0.05	826	1		Perc_Poor5	0.05	1.05127	0.02	0	0.1	2559	1		Perc_Poor5	-0.06	0.941765	0.04	-0.13	0.02	3199	1		Perc_Poor5	-0.01	0.99005	0.02	-0.04	0.02	1826	1		Perc_Poor5	0	1	0.02	-0.04	0.04	2806	1		Perc_Poor5	0.07	1.07251	0.04	-0.01
Perc_Poor6	-0.03	0.970446	0.03	-0.08	0.03	865	1		Perc_Poor6	0.08	1.08329	0.03	0.02	0.13	2480	1		Perc_Poor6	-0.04	0.960789	0.05	-0.13	0.05	3284	1		Perc_Poor6	-0.01	0.99005	0.02	-0.05	0.02	1888	1		Perc_Poor6	-0.01	0.99005	0.02	-0.05	0.03	2897	1		Perc_Poor6	0.06	1.06184	0.05	-0.03
Perc_Poor7	-0.08	0.923116	0.03	-0.14	-0.01	876	1		Perc_Poor7	0.04	1.04081	0.03	-0.03	0.11	2749	1		Perc_Poor7	-0.1	0.904837	0.05	-0.21	0	3633	1		Perc_Poor7	-0.04	0.960789	0.02	-0.08	0	2173	1		Perc_Poor7	-0.02	0.980199	0.03	-0.07	0.04	2775	1		Perc_Poor7	0.04	1.04081	0.06	-0.07
Perc_Urban2	0	1	0.02	-0.05	0.05	2192	1		Perc_Urban2	-0.05	0.951229	0.03	-0.1	0	5250	1		Perc_Urban2	-0.07	0.932394	0.05	-0.15	0.02	7483	1		Perc_Urban2	0	1	0.01	-0.02	0.03	4598	1		Perc_Urban2	-0.02	0.980199	0.02	-0.06	0.02	5364	1		Perc_Urban2	-0.15	0.860708	0.05	-0.26
Perc_Urban3	-0.04	0.960789	0.02	-0.09	0	1896	1		Perc_Urban3	-0.06	0.941765	0.03	-0.11	-0.01	4134	1		Perc_Urban3	-0.1	0.904837	0.04	-0.18	-0.02	4831	1		Perc_Urban3	-0.01	0.99005	0.01	-0.04	0.01	3719	1		Perc_Urban3	-0.03	0.970446	0.02	-0.07	0.01	4492	1		Perc_Urban3	-0.12	0.88692	0.05	-0.22
Perc_Urban4	-0.03	0.970446	0.02	-0.08	0.02	1634	1		Perc_Urban4	-0.05	0.951229	0.03	-0.1	0	3459	1		Perc_Urban4	-0.03	0.970446	0.04	-0.12	0.05	4539	1		Perc_Urban4	0	1	0.01	-0.03	0.03	3522	1		Perc_Urban4	0	1	0.02	-0.05	0.04	4092	1		Perc_Urban4	-0.11	0.895834	0.05	-0.21
Perc_Urban5	-0.04	0.960789	0.03	-0.1	0	1572	1		Perc_Urban5	-0.04	0.960789	0.03	-0.09	0.02	3101	1		Perc_Urban5	-0.03	0.970446	0.05	-0.12	0.06	3940	1		Perc_Urban5	0.01	1.01005	0.01	-0.02	0.04	3246	1		Perc_Urban5	0	1	0.02	-0.04	0.05	3759	1		Perc_Urban5	-0.1	0.904837	0.05	-0.2
Perc_Urban6	-0.02	0.980199	0.03	-0.08	0.04	1382	1		Perc_Urban6	0	1	0.03	-0.06	0.06	2791	1		Perc_Urban6	0.03	1.03045	0.05	-0.07	0.13	3533	1		Perc_Urban6	0.02	1.0202	0.02	-0.01	0.06	2742	1		Perc_Urban6	0.01	1.01005	0.02	-0.04	0.05	3491	1		Perc_Urban6	-0.09	0.913931	0.06	-0.2
Perc_Urban7	-0.02	0.980199	0.04	-0.08	0.05	1265	1		Perc_Urban7	0	1	0.04	-0.07	0.08	2848	1		Perc_Urban7	0.06	1.06184	0.06	-0.06	0.18	3390	1		Perc_Urban7	0.02	1.0202	0.02	-0.03	0.06	2455	1		Perc_Urban7	0.01	1.01005	0.03	-0.05	0.07	3348	1		Perc_Urban7	-0.11	0.895834	0.06	-0.23
Income2	0.02	1.0202	0.02	-0.02	0.06	1862	1		Income2	0.01	1.01005	0.02	-0.03	0.05	4660	1		Income2	-0.01	0.99005	0.04	-0.08	0.06	6235	1		Income2	0.02	1.0202	0.01	-0.01	0.04	4267	1		Income2	-0.01	0.99005	0.02	-0.05	0.02	4908	1		Income2	0.04	1.04081	0.04	-0.04
Income3	0.01	1.01005	0.02	-0.03	0.05	1618	1		Income3	-0.02	0.980199	0.02	-0.06	0.03	3625	1		Income3	-0.03	0.970446	0.04	-0.11	0.04	5031	1		Income3	0	1	0.01	-0.02	0.03	3446	1		Income3	-0.05	0.951229	0.02	-0.08	-0.01	4302	1		Income3	-0.01	0.99005	0.04	-0.09
Income4	0.02	1.0202	0.02	-0.02	0.07	1395	1		Income4	0.01	1.01005	0.02	-0.04	0.06	3135	1		Income4	-0.02	0.980199	0.04	-0.09	0.06	4603	1		Income4	0.01	1.01005	0.01	-0.02	0.04	3213	1		Income4	-0.03	0.970446	0.02	-0.07	0.01	3745	1		Income4	0	1	0.04	-0.08
Income5	0.02	1.0202	0.02	-0.03	0.07	1174	1		Income5	0.02	1.0202	0.03	-0.03	0.07	3012	1		Income5	0.01	1.01005	0.04	-0.07	0.1	4349	1		Income5	0.01	1.01005	0.01	-0.02	0.04	3123	1		Income5	-0.03	0.970446	0.02	-0.07	0.01	3183	1		Income5	-0.02	0.980199	0.05	-0.11
Income6	-0.01	0.99005	0.03	-0.06	0.05	1257	1		Income6	0.02	1.0202	0.03	-0.04	0.07	2551	1		Income6	-0.02	0.980199	0.05	-0.11	0.07	3942	1		Income6	0.01	1.01005	0.02	-0.03	0.04	2815	1		Income6	-0.04	0.960789	0.02	-0.08	0.01	3175	1		Income6	0	1	0.05	-0.1
Income7	-0.02	0.980199	0.03	-0.08	0.04	1096	1		Income7	0.01	1.01005	0.03	-0.05	0.07	2661	1		Income7	-0.03	0.970446	0.05	-0.14	0.07	3954	1		Income7	0.01	1.01005	0.02	-0.03	0.05	2720	1		Income7	-0.06	0.941765	0.02	-0.11	-0.02	2962	1		Income7	0.02	1.0202	0.05	-0.09
Good_days2	-0.05	0.951229	0.03	-0.1	0	1041	1		Good_days2	-0.04	0.960789	0.03	-0.09	0.02	2315	1		Good_days2	-0.08	0.923116	0.04	-0.16	0	2964	1		Good_days2	-0.01	0.99005	0.02	-0.04	0.02	2101	1		Good_days2	-0.06	0.941765	0.02	-0.1	-0.02	2614	1		Good_days2	-0.05	0.951229	0.04	-0.13
Good_days3	-0.1	0.904837	0.03	-0.16	-0.04	744	1		Good_days3	-0.1	0.904837	0.03	-0.16	-0.04	1615	1		Good_days3	-0.11	0.895834	0.05	-0.2	-0.02	2389	1		Good_days3	-0.05	0.951229	0.02	-0.09	-0.01	1446	1		Good_days3	-0.09	0.913931	0.02	-0.13	-0.04	1979	1		Good_days3	-0.08	0.923116	0.05	-0.17
Good_days4	-0.13	0.878095	0.03	-0.19	-0.06	655	1		Good_days4	-0.11	0.895834	0.03	-0.17	-0.04	1490	1		Good_days4	-0.11	0.895834	0.05	-0.21	-0.01	2060	1		Good_days4	-0.07	0.932394	0.02	-0.12	-0.03	1219	1		Good_days4	-0.1	0.904837	0.03	-0.15	-0.04	1815	1		Good_days4	-0.11	0.895834	0.05	-0.21
Good_days5	-0.13	0.878095	0.04	-0.19	-0.05	579	1		Good_days5	-0.11	0.895834	0.03	-0.18	-0.04	1296	1		Good_days5	-0.08	0.923116	0.05	-0.18	0.02	2072	1		Good_days5	-0.06	0.941765	0.02	-0.11	-0.01	1102	1		Good_days5	-0.07	0.932394	0.03	-0.13	-0.02	1580	1		Good_days5	-0.11	0.895834	0.05	-0.21
Good_days6	-0.14	0.869358	0.04	-0.22	-0.07	544	1.01		Good_days6	-0.12	0.88692	0.04	-0.19	-0.04	1178	1		Good_days6	-0.12	0.88692	0.06	-0.23	-0.01	1761	1		Good_days6	-0.08	0.923116	0.02	-0.13	-0.03	955	1		Good_days6	-0.09	0.913931	0.03	-0.15	-0.03	1378	1		Good_days6	-0.11	0.895834	0.05	-0.21
Good_days7	-0.15	0.860708	0.04	-0.23	-0.07	523	1.01		Good_days7	-0.12	0.88692	0.04	-0.2	-0.04	1138	1		Good_days7	-0.19	0.826959	0.06	-0.31	-0.07	1845	1		Good_days7	-0.07	0.932394	0.03	-0.13	-0.02	985	1		Good_days7	-0.07	0.932394	0.03	-0.13	0	1379	1		Good_days7	-0.13	0.878095	0.06	-0.25
Bad_days2	0.05	1.05127	0.02	0.01	0.1	1167	1		Bad_days2	-0.03	0.970446	0.02	-0.07	0.02	2246	1		Bad_days2	-0.02	0.980199	0.04	-0.1	0.05	3212	1		Bad_days2	0.02	1.0202	0.02	-0.01	0.05	2539	1		Bad_days2	-0.02	0.980199	0.02	-0.06	0.01	2587	1		Bad_days2	-0.04	0.960789	0.04	-0.11
Bad_days3	0.01	1.01005	0.03	-0.05	0.07	736	1.01		Bad_days3	0	1	0.03	-0.05	0.06	1880	1		Bad_days3	0	1	0.05	-0.09	0.1	2188	1		Bad_days3	0.01	1.01005	0.02	-0.02	0.05	1747	1		Bad_days3	0	1	0.02	-0.05	0.04	1877	1		Bad_days3	-0.07	0.932394	0.04	-0.16
Bad_days4	-0.01	0.99005	0.03	-0.07	0.06	597	1.01		Bad_days4	0	1	0.03	-0.06	0.06	1246	1		Bad_days4	-0.01	0.99005	0.05	-0.1	0.09	1780	1		Bad_days4	0	1	0.02	-0.05	0.04	1214	1		Bad_days4	-0.01	0.99005	0.03	-0.06	0.04	1490	1		Bad_days4	-0.06	0.941765	0.05	-0.15
Bad_days5	-0.02	0.980199	0.04	-0.1	0.05	492	1.01		Bad_days5	-0.05	0.951229	0.03	-0.12	0.01	1181	1		Bad_days5	-0.04	0.960789	0.05	-0.14	0.07	1800	1		Bad_days5	-0.02	0.980199	0.02	-0.07	0.03	891	1.01		Bad_days5	-0.02	0.980199	0.03	-0.08	0.03	1246	1		Bad_days5	-0.11	0.895834	0.05	-0.21
Bad_days6	-0.05	0.951229	0.04	-0.13	0.03	440	1.01		Bad_days6	-0.07	0.932394	0.04	-0.14	0.01	1227	1		Bad_days6	-0.06	0.941765	0.06	-0.17	0.06	1840	1		Bad_days6	-0.05	0.951229	0.03	-0.1	0.01	814	1.01		Bad_days6	-0.05	0.951229	0.03	-0.11	0.02	1125	1		Bad_days6	-0.14	0.869358	0.06	-0.25
Bad_days7	-0.12	0.88692	0.05	-0.21	-0.03	398	1.01		Bad_days7	-0.12	0.88692	0.04	-0.21	-0.04	1332	1		Bad_days7	-0.05	0.951229	0.07	-0.17	0.08	1681	1		Bad_days7	-0.09	0.913931	0.03	-0.15	-0.03	724	1.01		Bad_days7	-0.07	0.932394	0.04	-0.14	0	746	1		Bad_days7	-0.24	0.786628	0.06	-0.37
[truncated: 3 more columns]
