# Supplementary material for: Environmental pollution is associated with increased risk of psychiatric disorders in the US and Denmark
Source: PLoS Biol. 2019 Aug 20;17(8):e3000353. doi: 10.1371/journal.pbio.3000353 (PMC6701746; doi:10.1371/journal.pbio.3000353)
Supplement: S4 Table — (XLSX) [file pbio.3000353.s020.xlsx]

## Sheet: Whole Pop. & 14 Pollutants
	Estimates from Cox regression models (corrected for sex and calander time) ran on Denmark data with air pollution levels assessed from the PCA of 14 air pollutants.
	Bipolar Disorder	Exp(coef)	Exp(-coef)	Lower 95% CI	Upper 95% CI	P-Value	FDR Corrected P-Values
	Air_Pollution (Q1) Least, Referent	1	1	1	1	1	Referent
	Air_Pollution (Q2)	1.07209	0.932759	0.900806	1.27594	0.4332	0.4332
	Air_Pollution (Q3)	1.20223	0.831788	1.0171	1.42106	0.0309	0.0309
	Air_Pollution (Q4)	1.27059	0.787039	1.07803	1.49754	0.0043	0.0043
	Air_Pollution (Q5)	1.24525	0.803052	1.0557	1.46883	0.0092	0.0092
	Air_Pollution (Q6)	1.2937	0.77298	1.0943	1.52943	0.0026	0.0026
	Air_Pollution (Q7) Most	1.24338	0.80426	1.04548	1.47874	0.0138	0.0138
	Schizophrenia	Exp(coef)	Exp(-coef)	Lower 95% CI	Upper 95% CI	P-Value	FDR Corrected P-Values
	Air_Pollution (Q1) Least, Referent	1	1	1	1	1	Referent
	Air_Pollution (Q2)	1.09397	0.914102	0.965039	1.24013	0.16	0.213333
	Air_Pollution (Q3)	1.37139	0.729186	1.21733	1.54494	2.1e-07	2.8e-07
	Air_Pollution (Q4)	1.5957	0.626686	1.42016	1.79292	3.9e-15	5.2e-15
	Air_Pollution (Q5)	1.85863	0.538031	1.65436	2.08812	2e-16	2.66667e-16
	Air_Pollution (Q6)	2.03472	0.491469	1.80607	2.2923	2e-16	2.66667e-16
	Air_Pollution (Q7) Most	2.47671	0.403761	2.18759	2.80405	2e-16	2.66667e-16
	Personality Disorder	Exp(coef)	Exp(-coef)	Lower 95% CI	Upper 95% CI	P-Value	FDR Corrected P-Values
	Air_Pollution (Q1) Least, Referent	1	1	1	1	1	Referent
	Air_Pollution (Q2)	1.4314	0.698618	1.32346	1.54814	2e-16	8e-16
	Air_Pollution (Q3)	1.64753	0.606968	1.52707	1.7775	2e-16	4e-16
	Air_Pollution (Q4)	1.7808	0.561547	1.65237	1.91921	2e-16	4e-16
	Air_Pollution (Q5)	1.99568	0.501082	1.85177	2.15078	2e-16	2.66667e-16
	Air_Pollution (Q6)	2.28864	0.436941	2.12151	2.46894	2e-16	2.66667e-16
	Air_Pollution (Q7) Most	2.61746	0.38205	2.42104	2.8298	2e-16	2.66667e-16
	Major Depression	Exp(coef)	Exp(-coef)	Lower 95% CI	Upper 95% CI	P-Value	FDR Corrected P-Values
	Air_Pollution (Q1) Least, Referent	1	1	1	1	1	Referent
	Air_Pollution (Q2)	1.19514	0.836719	1.13836	1.25476	7.1e-13	1.42e-12
	Air_Pollution (Q3)	1.32714	0.753502	1.26522	1.39208	2e-16	4e-16
	Air_Pollution (Q4)	1.41878	0.704832	1.35262	1.48817	2e-16	4e-16
	Air_Pollution (Q5)	1.46772	0.681326	1.39803	1.5409	2e-16	2.66667e-16
	Air_Pollution (Q6)	1.52381	0.65625	1.44945	1.60198	2e-16	2.66667e-16
	Air_Pollution (Q7) Most	1.50528	0.664326	1.42805	1.5867	2e-16	2.66667e-16
	Model: Outcome ~ Air pollution exposure + Calendar time using splines + Sex

## Sheet: Subset,Covariates,14 Pollutant 
	Estimates from Cox regression models ran on subset of Denmark data with air pollution levels assessed from the PCA of 14 available air pollutants.
	A subset of population include only those individuals that have information on all socio-economic -demographic covariates readily available.
	Bipolar Disoder Estimates from Cox Regression								Schizophrenia Estimates from Cox Regression								Personality Disorder Estimates from Cox Regression								Major Depression Estimates from Cox Regression
	Bipolar Disorder	coef	exp(coef)	exp(-coef)	lower 0.95 CI	upper 0.95 CI			Schizophrenia	coef	exp(coef)	exp(-coef)	lower 0.95 CI	upper 0.95 CI			Personality Disorder	coef	exp(coef)	exp(-coef)	lower 0.95 CI	upper 0.95 CI			Major Depression	coef	exp(coef)	exp(-coef)	lower 0.95 CI	upper 0.95 CI
	Air_Pollution (Q1) Least, Referent	0	1	1	1	1			Air_Pollution (Q1) Least, Referent	0	1	1	1	1			Air_Pollution (Q1) Least, Referent	0	1	1	1	1			Air_Pollution (Q1) Least, Referent	0	1	1	1	1
	Air_Pollution (Q2)	0.00642	1.00644	0.993602	0.842098	1.20285			Air_Pollution (Q2)	0.0853	1.08905	0.918231	0.955244	1.2416			Air_Pollution (Q2)	0.40375	1.49743	0.667811	1.38012	1.62471			Air_Pollution (Q2)	0.19411	1.21423	0.823571	1.15452	1.27702
	Air_Pollution (Q3)	0.08038	1.0837	0.922768	0.911695	1.28815			Air_Pollution (Q3)	0.2955	1.34382	0.744145	1.18552	1.52327			Air_Pollution (Q3)	0.56586	1.76097	0.567869	1.62605	1.90709			Air_Pollution (Q3)	0.3097	1.36302	0.733666	1.29619	1.43329
	Air_Pollution (Q4)	0.15266	1.16493	0.85842	0.981673	1.3824			Air_Pollution (Q4)	0.4337	1.54298	0.648097	1.36282	1.74695			Air_Pollution (Q4)	0.67787	1.96967	0.507699	1.81923	2.13255			Air_Pollution (Q4)	0.38221	1.46552	0.682353	1.39227	1.54262
	Air_Pollution (Q5)	0.11591	1.12289	0.890558	0.942266	1.33814			Air_Pollution (Q5)	0.5504	1.73395	0.576718	1.52684	1.96915			Air_Pollution (Q5)	0.84512	2.32825	0.429506	2.14765	2.52405			Air_Pollution (Q5)	0.42405	1.52814	0.654392	1.44828	1.6124
	Air_Pollution (Q6)	0.15162	1.16372	0.859317	0.969612	1.39667			Air_Pollution (Q6)	0.5965	1.8157	0.550751	1.58717	2.07714			Air_Pollution (Q6)	1.0259	2.7896	0.358474	2.56569	3.03306			Air_Pollution (Q6)	0.47309	1.60495	0.623073	1.51601	1.69911
	Air_Pollution (Q7) Most	0.10936	1.11556	0.896408	0.913028	1.36303			Air_Pollution (Q7) Most	0.698	2.00983	0.497555	1.73033	2.33448			Air_Pollution (Q7) Most	1.23039	3.42256	0.292179	3.12636	3.74681			Air_Pollution (Q7) Most	0.46994	1.5999	0.625037	1.50015	1.7063
	Bipolar Disoder Complete Estimates from Cox Regression								Schizophrenia Complete Estimates from Cox Regression								Personality Disorder Complete Estimates from Cox Regression								Major Depression Complete Estimates from Cox Regression
	Bipolar Disorder	coef	exp(coef)	se(coef)	z	p			Schizophrenia	coef	exp(coef)	se(coef)	z	p			Personality Disorder	coef	exp(coef)	se(coef)	z	p			Major Depression	coef	exp(coef)	se(coef)	z	p
	Air_Pollution (Q2)	0.00642	1.00644	0.09096	0.07	0.94374			Air_Pollution (Q2)	0.0853	1.0891	0.0669	1.28	0.20217			Air_Pollution (Q2)	0.40375	1.49743	0.04162	9.7	2e-16			Air_Pollution (Q2)	0.19411	1.21422	0.02573	7.55	4.5e-14
	Air_Pollution (Q3)	0.08038	1.0837	0.08818	0.91	0.36202			Air_Pollution (Q3)	0.2955	1.3438	0.064	4.62	3.8e-06			Air_Pollution (Q3)	0.56586	1.76097	0.04067	13.91	2e-16			Air_Pollution (Q3)	0.3097	1.36302	0.02565	12.08	2e-16
	Air_Pollution (Q4)	0.15266	1.16493	0.08733	1.75	0.08044			Air_Pollution (Q4)	0.4337	1.543	0.0634	6.85	7.6e-12			Air_Pollution (Q4)	0.67787	1.96967	0.04054	16.72	2e-16			Air_Pollution (Q4)	0.38221	1.46552	0.02616	14.61	2e-16
	Air_Pollution (Q5)	0.11591	1.12289	0.08948	1.3	0.1952			Air_Pollution (Q5)	0.5504	1.734	0.0649	8.48	2e-16			Air_Pollution (Q5)	0.84512	2.32825	0.0412	20.51	2e-16			Air_Pollution (Q5)	0.42405	1.52814	0.02738	15.48	2e-16
	Air_Pollution (Q6)	0.15162	1.16371	0.0931	1.63	0.10342			Air_Pollution (Q6)	0.5965	1.8157	0.0686	8.69	2e-16			Air_Pollution (Q6)	1.0259	2.7896	0.04269	24.03	2e-16			Air_Pollution (Q6)	0.47309	1.60495	0.02909	16.26	2e-16
	Air_Pollution (Q7)	0.10936	1.11556	0.10222	1.07	0.28469			Air_Pollution (Q7)	0.698	2.0098	0.0764	9.14	2e-16			Air_Pollution (Q7)	1.23039	3.42256	0.04618	26.64	2e-16			Air_Pollution (Q7)	0.46994	1.5999	0.03285	14.31	2e-16
	Calander Time Q1	0.16542	1.17989	0.13778	1.2	0.2299			Calander Time Q1	0.1098	1.1161	0.1016	1.08	0.27958			Calander Time Q1	0.37776	1.45901	0.0565	6.69	2.3e-11			Calander Time Q1	0.43411	1.54358	0.04691	9.25	2e-16
	Calander Time Q2	1.39452	4.03304	0.14601	9.55	2e-16			Calander Time Q2	0.8364	2.308	0.0979	8.54	2e-16			Calander Time Q2	0.74608	2.10873	0.05722	13.04	2e-16			Calander Time Q2	0.69889	2.01152	0.04375	15.97	2e-16
	Calander Time Q3	1.73476	5.66758	0.1914	9.06	2e-16			Calander Time Q3	1.2095	3.352	0.1288	9.39	2e-16			Calander Time Q3	1.29557	3.65308	0.07601	17.04	2e-16			Calander Time Q3	1.66288	5.27447	0.05401	30.79	2e-16
	Calander Time Q4	2.30447	10.0189	0.30699	7.51	6.1e-14			Calander Time Q4	1.7007	5.478	0.1976	8.61	2e-16			Calander Time Q4	1.23367	3.43382	0.12735	9.69	2e-16			Calander Time Q4	2.37836	10.7872	0.06085	39.09	2e-16
	Sex Male	-0.54502	0.57983	0.02978	-18.3	2e-16			Sex Male	0.1702	1.1856	0.021	8.09	5.6e-16			Sex Male	-1.0182	0.36124	0.01337	-76.14	2e-16			Sex Male	-0.79598	0.45114	0.01026	-77.57	2e-16
	Education Male	0.08437	1.08804	0.02217	3.81	0.00014			Education Male	-0.0546	0.9469	0.0163	-3.35	0.0008			Education Male	-0.17757	0.8373	0.00944	-18.82	2e-16			Education Male	-0.04269	0.95821	0.00747	-5.72	1.1e-08
	Education Female	0.01249	1.01257	0.02351	0.53	0.59524			Education Female	-0.05	0.9512	0.017	-2.94	0.00328			Education Female	-0.16105	0.85125	0.00985	-16.34	2e-16			Education Female	-0.06422	0.93779	0.00784	-8.19	2.2e-16
	Employment Male	0.14614	1.15736	0.02442	5.99	2.2e-09			Employment Male	0.198	1.219	0.0165	11.98	2e-16			Employment Male	0.20831	1.2316	0.0094	22.16	2e-16			Employment Male	0.11435	1.12114	0.008	14.29	2e-16
	Employment Female	0.16233	1.17624	0.02781	5.84	5.3e-09			Employment Female	0.1635	1.1777	0.0182	9	2e-16			Employment Female	0.10106	1.10634	0.01078	9.37	2e-16			Employment Female	0.0672	1.06951	0.00946	7.11	1.2e-12
	Income Male	-0.01364	0.98645	0.0139	-0.98	0.32632			Income Male	-0.0585	0.9432	0.0102	-5.76	8.7e-09			Income Male	-0.05004	0.95119	0.00588	-8.52	2e-16			Income Male	-0.02554	0.97478	0.00459	-5.57	2.6e-08
	Income Female	-0.08041	0.92273	0.01297	-6.2	5.7e-10			Income Female	-0.1552	0.8562	0.0094	-16.51	2e-16			Income Female	-0.13036	0.87778	0.00542	-24.05	2e-16			Income Female	-0.06613	0.93601	0.00428	-15.44	2e-16
	Urbanization Q2	-0.0725	0.93006	0.06841	-1.06	0.28926			Urbanization Q2	0.0122	1.0123	0.0418	0.29	0.77046			Urbanization Q2	0.23512	1.26506	0.02752	8.55	2e-16			Urbanization Q2	0.07988	1.08316	0.02183	3.66	0.00025
	Urbanization Q3	0.34291	1.40904	0.06872	4.99	6e-07			Urbanization Q3	-0.3759	0.6867	0.0502	-7.49	6.8e-14			Urbanization Q3	0.03929	1.04007	0.03129	1.26	0.21			Urbanization Q3	-0.00597	0.99405	0.02413	-0.25	0.80461
	Urbanization Q4	0.0408	1.04165	0.06579	0.62	0.53512			Urbanization Q4	-0.1577	0.8541	0.0428	-3.68	0.00023			Urbanization Q4	0.31464	1.36977	0.02723	11.56	2e-16			Urbanization Q4	0.09057	1.0948	0.02159	4.19	2.7e-05
	Urbanization Q5	-0.02374	0.97654	0.0666	-0.36	0.72154			Urbanization Q5	-0.1996	0.8191	0.0437	-4.57	5e-06			Urbanization Q5	0.30743	1.35993	0.02759	11.14	2e-16			Urbanization Q5	0.03355	1.03412	0.02192	1.53	0.1259
	Model: Outcome ~ Air pollution exposure + Calendar time using splines + Sex + Socioeconomic status + Urbanization

## Sheet: Subset,Covariates, 6 Pollutants
	Estimates from Cox regression models ran on subset of Denmark data with air pollution levels assessed from the PCA of 6 air pollutants that were common between US and Denmark.
	A subset of population include only those individuals that have information on all socio-economic -demographic covariates readily available.
	Bipolar Disoder Estimates from Cox Regression								Schizophrenia Estimates from Cox Regression								Personality Disorder Estimates from Cox Regression								Major Depression Estimates from Cox Regression
	Bipolar Disorder	coef	exp(coef)	exp(-coef)	lower 0.95 CI	upper 0.95 CI			Schizophrenia	coef	exp(coef)	exp(-coef)	lower 0.95 CI	upper 0.95 CI			Personality Disorder	coef	exp(coef)	exp(-coef)	lower 0.95 CI	upper 0.95 CI			Major Depression	coef	exp(coef)	exp(-coef)	lower 0.95 CI	upper 0.95 CI
	Air_Pollution (Q1) Least, Referent	0	1	1	1	1			Air_Pollution (Q1) Least, Referent	0	1	1	1	1			Air_Pollution (Q1) Least, Referent	0	1	1	1	1			Air_Pollution (Q1) Least, Referent	0	1	1	1	1
	Air_Pollution (Q2)	0.00161	1.00161	0.998394	0.837126	1.19841			Air_Pollution (Q2)	0.05074	1.05205	0.950523	0.924636	1.19703			Air_Pollution (Q2)	0.33305	1.39522	0.716734	1.28987	1.50918			Air_Pollution (Q2)	0.18406	1.20209	0.831884	1.14322	1.26399
	Air_Pollution (Q3)	0.12844	1.13706	0.879462	0.955035	1.35377			Air_Pollution (Q3)	0.26797	1.30731	0.76493	1.15397	1.48102			Air_Pollution (Q3)	0.4808	1.61736	0.618291	1.49683	1.7476			Air_Pollution (Q3)	0.31086	1.3646	0.732816	1.29769	1.43495
	Air_Pollution (Q4)	0.16189	1.17574	0.850531	0.987391	1.40001			Air_Pollution (Q4)	0.45806	1.581	0.632509	1.3973	1.78886			Air_Pollution (Q4)	0.60689	1.83471	0.545045	1.69823	1.98216			Air_Pollution (Q4)	0.3987	1.48988	0.671193	1.41555	1.56812
	Air_Pollution (Q5)	0.20756	1.23067	0.812568	1.03041	1.46984			Air_Pollution (Q5)	0.5504	1.73394	0.57672	1.52811	1.96749			Air_Pollution (Q5)	0.74293	2.10208	0.47572	1.94343	2.27367			Air_Pollution (Q5)	0.44232	1.55631	0.642544	1.47544	1.64162
	Air_Pollution (Q6)	0.24237	1.27427	0.784763	1.05989	1.53201			Air_Pollution (Q6)	0.55819	1.74751	0.572243	1.52969	1.99634			Air_Pollution (Q6)	0.91484	2.49638	0.400579	2.30212	2.70704			Air_Pollution (Q6)	0.48904	1.63075	0.613214	1.54123	1.72548
	Air_Pollution (Q7) Most	0.27335	1.31437	0.760823	1.07409	1.60839			Air_Pollution (Q7) Most	0.71461	2.04338	0.489384	1.76285	2.36856			Air_Pollution (Q7) Most	1.13007	3.09586	0.323012	2.83515	3.38054			Air_Pollution (Q7) Most	0.52049	1.68285	0.594232	1.57881	1.79374
	Bipolar Disoder Complete Estimates from Cox Regression								Schizophrenia Complete Estimates from Cox Regression								Personality Disorder Complete Estimates from Cox Regression								Major Depression Complete Estimates from Cox Regression
	Bipolar Disorder	coef	exp(coef)	se(coef)	z	p			Schizophrenia	coef	exp(coef)	se(coef)	z	p			Personality Disorder	coef	exp(coef)	se(coef)	z	p			Major Depression	coef	exp(coef)	se(coef)	z	p
	Air_Pollution (Q2)	0.00161	1.00161	0.09153	0.02	0.98599			Air_Pollution (Q2)	0.05074	1.05205	0.06587	0.77	0.44108			Air_Pollution (Q2)	0.33305	1.39522	0.04006	8.31	2e-16			Air_Pollution (Q2)	0.18406	1.20209	0.02562	7.18	6.7e-13
	Air_Pollution (Q3)	0.12844	1.13706	0.08901	1.44	0.149			Air_Pollution (Q3)	0.26797	1.30731	0.06365	4.21	2.6e-05			Air_Pollution (Q3)	0.4808	1.61736	0.03951	12.17	2e-16			Air_Pollution (Q3)	0.31086	1.3646	0.02565	12.12	2e-16
	Air_Pollution (Q4)	0.16189	1.17574	0.08907	1.82	0.06914			Air_Pollution (Q4)	0.45806	1.581	0.06302	7.27	3.6e-13			Air_Pollution (Q4)	0.60689	1.83471	0.03944	15.39	2e-16			Air_Pollution (Q4)	0.3987	1.48988	0.02611	15.27	2e-16
	Air_Pollution (Q5)	0.20756	1.23067	0.09061	2.29	0.02199			Air_Pollution (Q5)	0.5504	1.73394	0.06447	8.54	2e-16			Air_Pollution (Q5)	0.74293	2.10208	0.04004	18.56	2e-16			Air_Pollution (Q5)	0.44232	1.55631	0.02723	16.25	2e-16
	Air_Pollution (Q6)	0.24237	1.27427	0.09399	2.58	0.00991			Air_Pollution (Q6)	0.55819	1.74751	0.06792	8.22	2.2e-16			Air_Pollution (Q6)	0.91484	2.49638	0.04133	22.13	2e-16			Air_Pollution (Q6)	0.48904	1.63075	0.02881	16.98	2e-16
	Air_Pollution (Q7)	0.27335	1.31437	0.103	2.65	0.00796			Air_Pollution (Q7)	0.71461	2.04338	0.07535	9.48	2e-16			Air_Pollution (Q7)	1.13007	3.09586	0.04488	25.18	2e-16			Air_Pollution (Q7)	0.52049	1.68285	0.03256	15.99	2e-16
	Calander Time Q1	0.18008	1.19731	0.13742	1.31	0.19004			Calander Time Q1	0.09665	1.10148	0.10131	0.95	0.34005			Calander Time Q1	0.3784	1.45995	0.0563	6.72	1.8e-11			Calander Time Q1	0.43929	1.5516	0.04674	9.4	2e-16
	Calander Time Q2	1.4881	4.42868	0.14371	10.35	2e-16			Calander Time Q2	0.85022	2.34017	0.09531	8.92	2e-16			Calander Time Q2	0.68696	1.98767	0.05571	12.33	2e-16			Calander Time Q2	0.7284	2.07177	0.04274	17.04	2e-16
	Calander Time Q3	1.86018	6.4249	0.1912	9.73	2e-16			Calander Time Q3	1.20921	3.35082	0.12811	9.44	2e-16			Calander Time Q3	1.25315	3.50135	0.07566	16.56	2e-16			Calander Time Q3	1.7024	5.48708	0.0536	31.76	2e-16
	Calander Time Q4	2.42111	11.2584	0.3056	7.92	2.3e-15			Calander Time Q4	1.66729	5.2978	0.19667	8.48	2e-16			Calander Time Q4	1.09444	2.98752	0.12673	8.64	2e-16			Calander Time Q4	2.3964	10.9835	0.05998	39.95	2e-16
	Sex Male	-0.54499	0.57985	0.02978	-18.3	2e-16			Sex Male	0.17008	1.18539	0.02105	8.08	6.7e-16			Sex Male	-1.01856	0.36111	0.01337	-76.17	2e-16			Sex Male	-0.796	0.45113	0.01026	-77.57	2e-16
	Education Male	0.08395	1.08757	0.02217	3.79	0.00015			Education Male	-0.05472	0.94675	0.01628	-3.36	0.00077			Education Male	-0.17766	0.83723	0.00944	-18.83	2e-16			Education Male	-0.0427	0.9582	0.00747	-5.72	1.1e-08
	Education Female	0.01035	1.0104	0.02351	0.44	0.65991			Education Female	-0.05086	0.95041	0.01701	-2.99	0.0028			Education Female	-0.16141	0.85094	0.00985	-16.38	2e-16			Education Female	-0.06529	0.93679	0.00784	-8.33	2e-16
	Employment Male	0.14316	1.15391	0.02443	5.86	4.6e-09			Employment Male	0.19685	1.21756	0.01653	11.91	2e-16			Employment Male	0.20753	1.23063	0.0094	22.07	2e-16			Employment Male	0.11295	1.11958	0.00801	14.11	2e-16
	Employment Female	0.15911	1.17247	0.02782	5.72	1.1e-08			Employment Female	0.16224	1.17615	0.01818	8.93	2e-16			Employment Female	0.09986	1.10502	0.01079	9.26	2e-16			Employment Female	0.06569	1.0679	0.00946	6.94	3.8e-12
	Income Male	-0.01496	0.98515	0.0139	-1.08	0.28177			Income Male	-0.05927	0.94246	0.01017	-5.83	5.6e-09			Income Male	-0.05073	0.95053	0.00588	-8.63	2e-16			Income Male	-0.02633	0.97401	0.00459	-5.74	9.6e-09
	Income Female	-0.0805	0.92266	0.01298	-6.2	5.6e-10			Income Female	-0.15577	0.85575	0.0094	-16.57	2e-16			Income Female	-0.13141	0.87686	0.00542	-24.25	2e-16			Income Female	-0.06657	0.9356	0.00428	-15.54	2e-16
	Urbanization Q2	-0.07033	0.93209	0.06838	-1.03	0.30374			Urbanization Q2	0.00576	1.00577	0.04179	0.14	0.89045			Urbanization Q2	0.22154	1.24799	0.02751	8.05	7.8e-16			Urbanization Q2	0.07651	1.07951	0.02182	3.51	0.00045
	Urbanization Q3	0.37487	1.4548	0.06807	5.51	3.6e-08			Urbanization Q3	-0.39022	0.67691	0.04963	-7.86	3.8e-15			Urbanization Q3	0.00419	1.0042	0.03105	0.14	0.89			Urbanization Q3	-0.00789	0.99214	0.02391	-0.33	0.74134
	Urbanization Q4	0.09495	1.0996	0.06543	1.45	0.14674			Urbanization Q4	-0.15418	0.85712	0.04245	-3.63	0.00028			Urbanization Q4	0.29803	1.34721	0.02707	11.01	2e-16			Urbanization Q4	0.10297	1.10846	0.02144	4.8	1.6e-06
	Urbanization Q5	0.04707	1.0482	0.06718	0.7	0.48345			Urbanization Q5	-0.1741	0.84021	0.04409	-3.95	7.9e-05			Urbanization Q5	0.31646	1.37226	0.02784	11.37	2e-16			Urbanization Q5	0.06049	1.06236	0.02208	2.74	0.00616
	Model: Outcome ~ Air pollution exposure (6 common pollutants only) + Calendar time using splines + Sex + Socioeconomic status + Urbanization
